# Supplementary material for: Macrocyclic Donor–Acceptor Dyads Composed of a Perylene Bisimide Dye Surrounded by Oligothiophene Bridges
Source: Angew Chem Int Ed Engl. 2021 Nov 23;61(1):e202113598. doi: 10.1002/anie.202113598 (PMC9299635; doi:10.1002/anie.202113598)
Supplement: Supplementary file 1 — Supporting Information [file ANIE-61-0-s002.zip]

Archive with 2 entries (2 files):
- CCDC2102595.cif
- CCDC2102595_check-cif.pdf
