# Supplementary material for: Macrocyclic Donor–Acceptor Dyads Composed of a Perylene Bisimide Dye Surrounded by Oligothiophene Bridges
Source: Angew Chem Int Ed Engl. 2021 Nov 23;61(1):e202113598. doi: 10.1002/anie.202113598 (PMC9299635; doi:10.1002/anie.202113598)
Supplement: Supplementary file 1 — Supporting Information [file ANIE-61-0-s002.zip › CCDC2102595.cif]

  # 1. Submission Details
data_global
loop_
_publ_contact_author
;
 Frank W\"urthner
 
 Institut f\"ur Organische Chemie
 Julius-Maximilians-Universit\"at W\"urzburg
 Am Hubland
 D-97074 W\"urzburg
 Germany

 Center for Nanosystems Chemistry (CNC) 
 Julius-Maximilians-Universit\"at W\"urzburg
 Theodor-Boveri-Weg
 D-97074 W\"urzburg
 Germany
;

_publ_contact_author_phone '049 931 3185340'
_publ_contact_author_fax   '049 931 3184756'
loop_
_publ_contact_author_email 

'wuerthner@uni-wuerzburg.de'

_publ_requested_journal 
;
Angewandte Chemie
;
_publ_section_title
;
Macrocyclic Donor-Acceptor Dyads Composed of 
a Perylenebisimide Surrounded by Oligothiophene Bridges
;
_publ_section_abstract
;
Two macrocyclic architectures comprising oligothiophene strands that connect 
the imide positions of a perylene bisimide (PBI) have been synthesized via a 
platinum-mediated cross coupling strategy. The crystal structure of the double 
bridged PBI reveals all syn- arranged thiophene units which completely enclose 
the planar PBI chromophore via a 12-membered ring. The target structures were 
characterized by steady-state UV/Vis absorption, fluorescence and transient 
absorption spectroscopy, as well as cyclic- and differential pulse voltammetry. 
Both donor-acceptor dyads show ultrafast F\"orster Resonance Energy Transfer 
(FRET) and photoinduced electron transfer, thereby leading to extremely low 
fluorescence quantum yields even in the lowest polarity cyclohexane solvent. 


;
loop_
_publ_author_name
_publ_author_address

'Kevin Bold'
;
 Institut f\"ur Organische Chemie
 Julius-Maximilians-Universit\"at W\"urzburg
 Am Hubland
 D-97074 W\"urzburg
 Germany

 Center for Nanosystems Chemistry (CNC) 
 Julius-Maximilians-Universit\"at W\"urzburg
 Theodor-Boveri-Weg
 D-97074 W\"urzburg
 Germany
;

'Matthias Stolte'
;
 Institut f\"ur Organische Chemie
 Julius-Maximilians-Universit\"at W\"urzburg
 Am Hubland
 D-97074 W\"urzburg
 Germany

 Center for Nanosystems Chemistry (CNC) 
 Julius-Maximilians-Universit\"at W\"urzburg
 Theodor-Boveri-Weg
 D-97074 W\"urzburg
 Germany
;

'Kazutaka Shoyama'
;
 Institut f\"ur Organische Chemie
 Julius-Maximilians-Universit\"at W\"urzburg
 Am Hubland
 D-97074 W\"urzburg
 Germany

 Center for Nanosystems Chemistry (CNC) 
 Julius-Maximilians-Universit\"at W\"urzburg
 Theodor-Boveri-Weg
 D-97074 W\"urzburg
 Germany
;

'Marco Holzapfel'
;
 Institut f\"ur Organische Chemie
 Julius-Maximilians-Universit\"at W\"urzburg
 Am Hubland
 D-97074 W\"urzburg
 Germany

 Center for Nanosystems Chemistry (CNC) 
 Julius-Maximilians-Universit\"at W\"urzburg
 Theodor-Boveri-Weg
 D-97074 W\"urzburg
 Germany
;

'Alexander Schmiedel'
;
 Institut f\"ur Organische Chemie
 Julius-Maximilians-Universit\"at W\"urzburg
 Am Hubland
 D-97074 W\"urzburg
 Germany

 Center for Nanosystems Chemistry (CNC) 
 Julius-Maximilians-Universit\"at W\"urzburg
 Theodor-Boveri-Weg
 D-97074 W\"urzburg
 Germany
;

'Christoph Lambert'
;
 Institut f\"ur Organische Chemie
 Julius-Maximilians-Universit\"at W\"urzburg
 Am Hubland
 D-97074 W\"urzburg
 Germany

 Center for Nanosystems Chemistry (CNC) 
 Julius-Maximilians-Universit\"at W\"urzburg
 Theodor-Boveri-Weg
 D-97074 W\"urzburg
 Germany
;

'Frank W\"urthner'
;
 Institut f\"ur Organische Chemie
 Julius-Maximilians-Universit\"at W\"urzburg
 Am Hubland
 D-97074 W\"urzburg
 Germany

 Center for Nanosystems Chemistry (CNC) 
 Julius-Maximilians-Universit\"at W\"urzburg
 Theodor-Boveri-Weg
 D-97074 W\"urzburg
 Germany
;

# *******************Data*******************
data_KB138m12_a
 
_audit_creation_method            'SHELXL-2018/3'
_shelx_SHELXL_version_number      '2018/3'
_chemical_name_systematic         ?
_chemical_name_common             ?
_chemical_melting_point           ?
_chemical_formula_moiety          'C112 H106 N2 O4 S10, 1.438(C6 H5 Cl)'
_chemical_formula_sum             'C120.64 H113.21 Cl1.44 N2 O4 S10' 
_chemical_formula_weight          2026.55

loop_
 _atom_type_symbol
 _atom_type_description
 _atom_type_scat_dispersion_real
 _atom_type_scat_dispersion_imag
 _atom_type_scat_source
 'C'  'C'   0.0022   0.0012
 'International Tables Vol C Tables 4.2.6.8 and 6.1.1.4'
 'H'  'H'   0.0000   0.0000
 'International Tables Vol C Tables 4.2.6.8 and 6.1.1.4'
 'N'  'N'   0.0046   0.0025
 'International Tables Vol C Tables 4.2.6.8 and 6.1.1.4'
 'O'  'O'   0.0081   0.0046
 'International Tables Vol C Tables 4.2.6.8 and 6.1.1.4'
 'S'  'S'   0.0993   0.0952
 'International Tables Vol C Tables 4.2.6.8 and 6.1.1.4'
 'Cl'  'Cl'   0.1198   0.1224
 'International Tables Vol C Tables 4.2.6.8 and 6.1.1.4'
 
_space_group_crystal_system       triclinic
_space_group_IT_number            2
_space_group_name_H-M_alt         'P -1'
_space_group_name_Hall            '-P 1'
 
_shelx_space_group_comment
;
The symmetry employed for this shelxl refinement is uniquely defined
by the following loop, which should always be used as a source of
symmetry information in preference to the above space-group names.
They are only intended as comments.
;
 
loop_
 _space_group_symop_operation_xyz
 'x, y, z'
 '-x, -y, -z'
 
_cell_length_a                    15.385(10)
_cell_length_b                    17.342(3)
_cell_length_c                    31.216(5)
_cell_angle_alpha                 74.973(5)
_cell_angle_beta                  89.82(2)
_cell_angle_gamma                 85.158(16)
_cell_volume                      8014(5)
_cell_formula_units_Z             3
_cell_measurement_temperature     100(2)
_cell_measurement_reflns_used     27519
_cell_measurement_theta_min       0.589
_cell_measurement_theta_max       27.653
 
_exptl_crystal_description        'block'
_exptl_crystal_colour             'red'
_exptl_crystal_density_meas       ?
_exptl_crystal_density_method     'not measured'
_exptl_crystal_density_diffrn     1.260          
_exptl_crystal_F_000              3202.4
_exptl_transmission_factor_min    ?
_exptl_transmission_factor_max    ?
_exptl_crystal_size_max           0.100
_exptl_crystal_size_mid           0.100
_exptl_crystal_size_min           0.100
_exptl_absorpt_coefficient_mu     0.203
_shelx_estimated_absorpt_T_min    0.980
_shelx_estimated_absorpt_T_max    0.980
_exptl_absorpt_correction_type    none
_exptl_absorpt_correction_T_min   ?
_exptl_absorpt_correction_T_max   ?
_exptl_absorpt_process_details    ?
_exptl_absorpt_special_details    ?
_diffrn_ambient_temperature       100(2)
_diffrn_radiation_wavelength      0.61992
_diffrn_radiation_type            'synchrotron'
_diffrn_source                    'P11@PETRA III, DESY, Hamburg, Germany'
_diffrn_measurement_device_type
;
Eiger2 X 16M, High Precision 1-Axis Goniostat with Staeubli sample changing
robot
;
_diffrn_measurement_method        '180\deg \p scan'
_diffrn_detector_area_resol_mean  ?
_diffrn_reflns_number             264918
_diffrn_reflns_av_unetI/netI      0.0451
_diffrn_reflns_av_R_equivalents   0.0914
_diffrn_reflns_limit_h_min        -22
_diffrn_reflns_limit_h_max        22
_diffrn_reflns_limit_k_min        -25
_diffrn_reflns_limit_k_max        24
_diffrn_reflns_limit_l_min        -45
_diffrn_reflns_limit_l_max        46
_diffrn_reflns_theta_min          0.589
_diffrn_reflns_theta_max          27.653
_diffrn_reflns_theta_full         21.836
_diffrn_measured_fraction_theta_max   0.778
_diffrn_measured_fraction_theta_full  0.988
_diffrn_reflns_Laue_measured_fraction_max    0.778
_diffrn_reflns_Laue_measured_fraction_full   0.988
_diffrn_reflns_point_group_measured_fraction_max   0.778
_diffrn_reflns_point_group_measured_fraction_full  0.988
_reflns_number_total              43791
_reflns_number_gt                 26483
_reflns_threshold_expression      'I > 2\s(I)'
_reflns_Friedel_coverage          0.000
_reflns_Friedel_fraction_max      .
_reflns_Friedel_fraction_full     .
 
_reflns_special_details
;
 Reflections were merged by SHELXL according to the crystal
 class for the calculation of statistics and refinement.
 
 _reflns_Friedel_fraction is defined as the number of unique
 Friedel pairs measured divided by the number that would be
 possible theoretically, ignoring centric projections and
 systematic absences.
;
 
_computing_data_collection       'costum designed PXII GUI'
_computing_cell_refinement       'XDS (Kabsch, 2010)'
_computing_data_reduction        'XDS (Kabsch, 2010)'
_computing_structure_solution    'SHELXT 2018/2 (Sheldrick, 2018)'
_computing_structure_refinement  'SHELXL-2018/3 (Sheldrick, 2018)'
_computing_molecular_graphics     ?
_computing_publication_material   ?
_refine_special_details           ?
_refine_ls_structure_factor_coef  Fsqd
_refine_ls_matrix_type            full
_refine_ls_weighting_scheme       calc
_refine_ls_weighting_details
'w=1/[\s^2^(Fo^2^)+(0.2000P)^2^] where P=(Fo^2^+2Fc^2^)/3'
_atom_sites_solution_primary      dual
_atom_sites_solution_secondary    difmap
_atom_sites_solution_hydrogens    geom
_refine_ls_hydrogen_treatment     constr
_refine_ls_extinction_method      none
_refine_ls_extinction_coef        .
_refine_ls_number_reflns          43791
_refine_ls_number_parameters      2852
_refine_ls_number_restraints      4155
_refine_ls_R_factor_all           0.1117
_refine_ls_R_factor_gt            0.0848
_refine_ls_wR_factor_ref          0.3036
_refine_ls_wR_factor_gt           0.2698
_refine_ls_goodness_of_fit_ref    1.109
_refine_ls_restrained_S_all       1.085
_refine_ls_shift/su_max           0.032
_refine_ls_shift/su_mean          0.003
 
loop_
 _atom_site_label
 _atom_site_type_symbol
 _atom_site_fract_x
 _atom_site_fract_y
 _atom_site_fract_z
 _atom_site_U_iso_or_equiv
 _atom_site_adp_type
 _atom_site_occupancy
 _atom_site_site_symmetry_order  
 _atom_site_calc_flag
 _atom_site_refinement_flags_posn
 _atom_site_refinement_flags_adp
 _atom_site_refinement_flags_occupancy
 _atom_site_disorder_assembly
 _atom_site_disorder_group
S1_1 S 0.61830(5) 0.56983(4) 0.09070(2) 0.0762(2) Uani 1 1 d . . . . .
S2_1 S 0.74354(5) 0.70882(4) 0.10520(2) 0.07582(19) Uani 1 1 d . . . . .
S3_1 S 0.79225(5) 0.87551(4) 0.12587(2) 0.07682(19) Uani 1 1 d . . . . .
S4_1 S 0.71447(5) 1.01682(4) 0.17124(2) 0.0776(2) Uani 1 1 d . . . . .
S5_1 S 0.56806(5) 1.13160(3) 0.21007(2) 0.0782(2) Uani 1 1 d . . . . .
S6_1 S 0.25370(5) 0.51564(3) 0.14185(2) 0.07515(19) Uani 1 1 d . . . . .
S7_1 S 0.11849(7) 0.60093(5) 0.20445(3) 0.1017(3) Uani 1 1 d . . . . .
S8_1 S 0.07353(7) 0.72664(5) 0.26592(4) 0.1068(3) Uani 1 1 d . . . . .
S9_1 S 0.09042(8) 0.91322(6) 0.27532(4) 0.1116(4) Uani 1 1 d . . . . .
S10_1 S 0.20595(6) 1.06798(4) 0.26817(3) 0.0832(2) Uani 1 1 d . . . . .
O1_1 O 0.37845(14) 0.61792(10) 0.04075(6) 0.0758(5) Uani 1 1 d . . . . .
O2_1 O 0.49144(13) 0.47423(9) 0.17453(5) 0.0695(4) Uani 1 1 d . . . . .
O3_1 O 0.44465(14) 1.03923(10) 0.29638(6) 0.0747(5) Uani 1 1 d . . . . .
O4_1 O 0.31790(16) 1.17736(10) 0.16411(6) 0.0836(6) Uani 1 1 d . . . . .
N1_1 N 0.43440(14) 0.54620(10) 0.10791(6) 0.0627(5) Uani 1 1 d . . . . .
N2_1 N 0.38098(15) 1.10856(10) 0.23022(7) 0.0677(5) Uani 1 1 d . . . . .
C1_1 C 0.3668(3) 0.83305(15) 0.07976(9) 0.0952(11) Uani 1 1 d . . . . .
H1_1 H 0.346636 0.882588 0.059750 0.114 Uiso 1 1 calc R U . . .
C2_1 C 0.3709(2) 0.76304(14) 0.06524(9) 0.0835(8) Uani 1 1 d . . . . .
H2_1 H 0.353236 0.765432 0.035752 0.100 Uiso 1 1 calc R U . . .
C3_1 C 0.40027(19) 0.69098(12) 0.09347(8) 0.0685(6) Uani 1 1 d . . . . .
C4_1 C 0.4279(2) 0.68693(13) 0.13725(7) 0.0686(6) Uani 1 1 d . . . . .
C5_1 C 0.4243(2) 0.75829(13) 0.15194(8) 0.0780(8) Uani 1 1 d . . . . .
C6_1 C 0.45822(18) 0.61346(12) 0.16587(7) 0.0644(6) Uani 1 1 d . . . . .
C7_1 C 0.4857(2) 0.60899(14) 0.20868(8) 0.0799(8) Uani 1 1 d . . . . .
H7_1 H 0.506947 0.558981 0.227905 0.096 Uiso 1 1 calc R U . . .
C8_1 C 0.4819(3) 0.67914(14) 0.22340(9) 0.0890(9) Uani 1 1 d . . . . .
H8_1 H 0.500369 0.675672 0.252908 0.107 Uiso 1 1 calc R U . . .
C9_1 C 0.4523(3) 0.75291(14) 0.19634(9) 0.0875(9) Uani 1 1 d . . . . .
C10_1 C 0.4478(3) 0.82619(14) 0.21183(9) 0.0870(9) Uani 1 1 d . . . . .
C11_1 C 0.4112(2) 0.89965(13) 0.18309(8) 0.0841(9) Uani 1 1 d . . . . .
C12_1 C 0.4758(3) 0.82629(14) 0.25412(9) 0.0875(9) Uani 1 1 d . . . . .
H12_1 H 0.500313 0.777655 0.273493 0.105 Uiso 1 1 calc R U . . .
C13_1 C 0.4689(2) 0.89586(14) 0.26886(8) 0.0767(7) Uani 1 1 d . . . . .
H13_1 H 0.491416 0.894551 0.297371 0.092 Uiso 1 1 calc R U . . .
C14_1 C 0.42996(19) 0.96602(12) 0.24261(7) 0.0674(6) Uani 1 1 d . . . . .
C15_1 C 0.4016(2) 0.96967(13) 0.19885(8) 0.0717(7) Uani 1 1 d . . . . .
C16_1 C 0.3627(2) 1.04117(13) 0.17136(8) 0.0759(7) Uani 1 1 d . . . . .
C17_1 C 0.3351(3) 1.04490(15) 0.12923(10) 0.0913(10) Uani 1 1 d . . . . .
H17_1 H 0.308924 1.093972 0.110996 0.110 Uiso 1 1 calc R U . . .
C18_1 C 0.3450(3) 0.97699(16) 0.11280(10) 0.1035(12) Uani 1 1 d . . . . .
H18_1 H 0.326197 0.980590 0.083328 0.124 Uiso 1 1 calc R U . . .
C19_1 C 0.3820(3) 0.90439(14) 0.13902(9) 0.0916(10) Uani 1 1 d . . . . .
C20_1 C 0.3913(3) 0.83204(14) 0.12257(9) 0.0924(10) Uani 1 1 d . . . . .
C21_1 C 0.40288(18) 0.61724(13) 0.07812(8) 0.0658(6) Uani 1 1 d . . . . .
C22_1 C 0.46323(17) 0.53834(12) 0.15161(7) 0.0624(5) Uani 1 1 d . . . . .
C23_1 C 0.41999(19) 1.03890(12) 0.25928(8) 0.0666(6) Uani 1 1 d . . . . .
C24_1 C 0.3512(2) 1.11437(13) 0.18699(8) 0.0711(6) Uani 1 1 d . . . . .
C25_1 C 0.44102(18) 0.47457(12) 0.09201(8) 0.0664(6) Uani 1 1 d . . . . .
C26_1 C 0.51356(19) 0.45988(13) 0.06701(8) 0.0683(6) Uani 1 1 d . . . . .
C27_1 C 0.5161(2) 0.39160(14) 0.05055(8) 0.0723(7) Uani 1 1 d . . . . .
H27_1 H 0.565080 0.379794 0.034002 0.087 Uiso 1 1 calc R U . . .
C28_1 C 0.4498(2) 0.34121(14) 0.05763(8) 0.0760(7) Uani 1 1 d . . . . .
C29_1 C 0.3811(2) 0.35579(13) 0.08352(9) 0.0753(7) Uani 1 1 d . . . . .
H29_1 H 0.336542 0.319946 0.089207 0.090 Uiso 1 1 calc R U . . .
C30_1 C 0.37460(19) 0.42222(13) 0.10193(8) 0.0691(6) Uani 1 1 d . . . . .
C31_1 C 0.3741(2) 1.18268(13) 0.24402(8) 0.0716(6) Uani 1 1 d . . . . .
C32_1 C 0.4353(2) 1.23845(13) 0.22848(8) 0.0708(6) Uani 1 1 d . . . . .
C33_1 C 0.4237(2) 1.31267(13) 0.23911(9) 0.0741(7) Uani 1 1 d . . . . .
H33_1 H 0.464164 1.351435 0.228611 0.089 Uiso 1 1 calc R U . . .
C34_1 C 0.3545(2) 1.33064(14) 0.26455(9) 0.0772(7) Uani 1 1 d D U . . .
C35_1 C 0.2973(2) 1.27276(15) 0.28046(9) 0.0784(7) Uani 1 1 d . . . . .
H35_1 H 0.250358 1.284302 0.298300 0.094 Uiso 1 1 calc R U . . .
C36_1 C 0.3064(2) 1.19730(15) 0.27107(9) 0.0764(7) Uani 1 1 d . . . . .
C37_1 C 0.58709(19) 0.50962(13) 0.05783(8) 0.0695(6) Uani 1 1 d . . . . .
C38_1 C 0.6463(2) 0.51100(17) 0.02523(9) 0.0795(8) Uani 1 1 d . . . . .
H38_1 H 0.641229 0.482582 0.003238 0.095 Uiso 1 1 calc R U . . .
C39_1 C 0.7164(2) 0.55859(18) 0.02688(9) 0.0801(8) Uani 1 1 d . . . . .
H39_1 H 0.762458 0.565130 0.006225 0.096 Uiso 1 1 calc R U . . .
C40_1 C 0.71085(19) 0.59377(14) 0.06110(8) 0.0699(6) Uani 1 1 d . . . . .
C41_1 C 0.7740(2) 0.64071(15) 0.07508(8) 0.0716(6) Uani 1 1 d . . . . .
C42_1 C 0.8607(2) 0.63687(18) 0.06899(11) 0.0848(8) Uani 1 1 d . . . . .
H42_1 H 0.889448 0.602224 0.053298 0.102 Uiso 1 1 calc R U . . .
C43_1 C 0.9063(2) 0.68896(18) 0.08794(11) 0.0843(8) Uani 1 1 d . . . . .
C44_1 C 0.8502(2) 0.73171(16) 0.10962(9) 0.0764(7) Uani 1 1 d . . . . .
C45_1 C 0.8673(2) 0.79410(17) 0.13098(10) 0.0802(7) Uani 1 1 d . . . . .
C46_1 C 0.9381(3) 0.8019(2) 0.15528(15) 0.1091(12) Uani 1 1 d . . . . .
H46_1 H 0.987074 0.763330 0.162001 0.131 Uiso 1 1 calc R U . . .
C47_1 C 0.9308(3) 0.8736(2) 0.16952(15) 0.1078(12) Uani 1 1 d . . . . .
H47_1 H 0.974973 0.888053 0.186454 0.129 Uiso 1 1 calc R U . . .
C48_1 C 0.8553(2) 0.91937(17) 0.15669(10) 0.0807(8) Uani 1 1 d . . . . .
C49_1 C 0.8237(2) 0.99790(16) 0.16277(10) 0.0805(7) Uani 1 1 d . . . . .
C50_1 C 0.8684(2) 1.06588(19) 0.15907(12) 0.0922(9) Uani 1 1 d D . . . .
C51_1 C 0.8096(2) 1.13156(18) 0.16314(12) 0.0896(9) Uani 1 1 d . . . . .
H51_1 H 0.828580 1.182779 0.161958 0.107 Uiso 1 1 calc R U . . .
C52_1 C 0.7252(2) 1.11628(15) 0.16878(9) 0.0778(7) Uani 1 1 d . . . . .
C53_1 C 0.6506(2) 1.16881(15) 0.17539(9) 0.0751(7) Uani 1 1 d . . . . .
C54_1 C 0.6330(2) 1.24995(15) 0.15782(9) 0.0776(7) Uani 1 1 d . . . . .
H54_1 H 0.670196 1.281726 0.137500 0.093 Uiso 1 1 calc R U . . .
C55_1 C 0.5549(2) 1.28157(14) 0.17269(9) 0.0757(7) Uani 1 1 d . . . . .
H55_1 H 0.534193 1.336611 0.163439 0.091 Uiso 1 1 calc R U . . .
C56_1 C 0.5115(2) 1.22467(13) 0.20204(8) 0.0721(7) Uani 1 1 d . . . . .
C57_1 C 0.30238(19) 0.42805(13) 0.13186(8) 0.0681(6) Uani 1 1 d . . . . .
C58_1 C 0.2622(2) 0.36338(14) 0.15696(9) 0.0731(6) Uani 1 1 d . . . . .
H58_1 H 0.279194 0.309641 0.156532 0.088 Uiso 1 1 calc R U . . .
C59_1 C 0.1953(2) 0.38351(15) 0.18269(10) 0.0759(7) Uani 1 1 d . . . . .
H59_1 H 0.162119 0.345091 0.201511 0.091 Uiso 1 1 calc R U . . .
C60_1 C 0.1813(2) 0.46471(15) 0.17844(9) 0.0729(6) Uani 1 1 d . . . . .
C61_1 C 0.1184(2) 0.50274(16) 0.20285(10) 0.0788(7) Uani 1 1 d . . . . .
C62_1 C 0.0546(2) 0.46701(19) 0.22932(12) 0.0926(10) Uani 1 1 d . . . . .
H62_1 H 0.044772 0.412335 0.233039 0.111 Uiso 1 1 calc R U . . .
C63_1 C 0.0039(2) 0.5178(2) 0.25101(12) 0.0940(10) Uani 1 1 d D . . . .
C64_1 C 0.0323(3) 0.59248(19) 0.24074(12) 0.0954(10) Uani 1 1 d . . . . .
C65_1 C 0.0023(3) 0.6608(2) 0.25777(15) 0.1080(13) Uani 1 1 d . . . . .
C66_1 C -0.0792(3) 0.6824(3) 0.26997(19) 0.1287(18) Uani 1 1 d . . . . .
H66_1 H -0.128725 0.654711 0.267117 0.154 Uiso 1 1 calc R U . . .
C67_1 C -0.0830(3) 0.7508(3) 0.2875(2) 0.135(2) Uani 1 1 d . . . . .
H67_1 H -0.134727 0.771985 0.298490 0.163 Uiso 1 1 calc R U . . .
C68_1 C -0.0049(3) 0.7826(2) 0.28681(15) 0.1099(13) Uani 1 1 d . . . . .
C69_1 C 0.0164(3) 0.8497(2) 0.30350(14) 0.1038(12) Uani 1 1 d . . . . .
C70_1 C -0.0121(3) 0.8711(2) 0.34060(13) 0.1068(13) Uani 1 1 d D . . . .
C71_1 C 0.0278(3) 0.9381(2) 0.34633(13) 0.1021(11) Uani 1 1 d . . . . .
H71_1 H 0.015490 0.960799 0.370538 0.122 Uiso 1 1 calc R U . . .
C72_1 C 0.0855(3) 0.96761(18) 0.31432(12) 0.0949(10) Uani 1 1 d . . . . .
C73_1 C 0.1396(3) 1.03317(18) 0.31198(12) 0.0931(10) Uani 1 1 d . . . . .
C74_1 C 0.1478(3) 1.0747(2) 0.34331(13) 0.1157(15) Uani 1 1 d . . . . .
H74_1 H 0.117178 1.064052 0.370392 0.139 Uiso 1 1 calc R U . . .
C75_1 C 0.2057(3) 1.1342(2) 0.33164(12) 0.1031(12) Uani 1 1 d . . . . .
H75_1 H 0.217412 1.168166 0.350027 0.124 Uiso 1 1 calc R U . . .
C76_1 C 0.2443(2) 1.13963(16) 0.29129(10) 0.0825(8) Uani 1 1 d . . . . .
C77_1 C 0.4538(2) 0.26883(15) 0.03837(9) 0.0818(8) Uani 1 1 d D U . . .
H77A_1 H 0.393662 0.257286 0.032659 0.098 Uiso 1 1 calc R U . A 1
H77B_1 H 0.483749 0.282041 0.009579 0.098 Uiso 1 1 calc R U . A 1
C78_1 C 0.5000(15) 0.1963(7) 0.0678(6) 0.079(3) Uani 0.620(3) 1 d D U P B 1
H78A_1 H 0.468714 0.183305 0.096183 0.095 Uiso 0.620(3) 1 calc R U P B 1
H78B_1 H 0.558988 0.209531 0.074330 0.095 Uiso 0.620(3) 1 calc R U P B 1
C79_1 C 0.5101(10) 0.1205(6) 0.0508(5) 0.090(3) Uani 0.620(3) 1 d D U P B 1
H79A_1 H 0.451685 0.106743 0.043669 0.108 Uiso 0.620(3) 1 calc R U P B 1
H79B_1 H 0.543836 0.131590 0.023131 0.108 Uiso 0.620(3) 1 calc R U P B 1
C80_1 C 0.5561(9) 0.0493(5) 0.0844(3) 0.100(2) Uani 0.620(3) 1 d D U P B 1
H80A_1 H 0.521780 0.038214 0.111939 0.121 Uiso 0.620(3) 1 calc R U P B 1
H80B_1 H 0.613906 0.063806 0.091921 0.121 Uiso 0.620(3) 1 calc R U P B 1
C81_1 C 0.5690(6) -0.0287(4) 0.0684(2) 0.1013(18) Uani 0.620(3) 1 d D U P B 1
H81A_1 H 0.590305 -0.073844 0.093689 0.122 Uiso 0.620(3) 1 calc R U P B 1
H81B_1 H 0.512055 -0.040874 0.058315 0.122 Uiso 0.620(3) 1 calc R U P B 1
C82_1 C 0.6318(7) -0.0221(5) 0.0318(3) 0.128(3) Uani 0.620(3) 1 d D U P B 1
H82A_1 H 0.607438 0.017636 0.005304 0.192 Uiso 0.620(3) 1 calc R U P B 1
H82B_1 H 0.642782 -0.074221 0.025132 0.192 Uiso 0.620(3) 1 calc R U P B 1
H82C_1 H 0.686728 -0.005228 0.040621 0.192 Uiso 0.620(3) 1 calc R U P B 1
C78A_1 C 0.5352(13) 0.2091(9) 0.0538(7) 0.079(4) Uani 0.154(3) 1 d D U P B 2
H78C_1 H 0.587893 0.237918 0.044704 0.095 Uiso 0.154(3) 1 calc R U P B 2
H78D_1 H 0.536100 0.191716 0.086619 0.095 Uiso 0.154(3) 1 calc R U P B 2
C79A_1 C 0.5416(12) 0.1339(9) 0.0361(7) 0.080(4) Uani 0.154(3) 1 d D U P B 2
H79C_1 H 0.493940 0.100391 0.048668 0.097 Uiso 0.154(3) 1 calc R U P B 2
H79D_1 H 0.533376 0.150378 0.003453 0.097 Uiso 0.154(3) 1 calc R U P B 2
C80A_1 C 0.6284(11) 0.0844(7) 0.0477(5) 0.075(4) Uani 0.154(3) 1 d D U P B 2
H80C_1 H 0.636123 0.070254 0.080338 0.090 Uiso 0.154(3) 1 calc R U P B 2
H80D_1 H 0.674938 0.119119 0.034989 0.090 Uiso 0.154(3) 1 calc R U P B 2
C81A_1 C 0.643(2) 0.0074(11) 0.0328(11) 0.103(6) Uani 0.154(3) 1 d D U P B 2
H81C_1 H 0.639509 -0.039073 0.058780 0.123 Uiso 0.154(3) 1 calc R U P B 2
H81D_1 H 0.596934 0.006063 0.011245 0.123 Uiso 0.154(3) 1 calc R U P B 2
C82A_1 C 0.731(2) 0.000(2) 0.0118(13) 0.161(15) Uani 0.154(3) 1 d D U P B 2
H82D_1 H 0.772454 0.027388 0.024898 0.242 Uiso 0.154(3) 1 calc R U P B 2
H82E_1 H 0.724967 0.024618 -0.020150 0.242 Uiso 0.154(3) 1 calc R U P B 2
H82F_1 H 0.751119 -0.056740 0.017099 0.242 Uiso 0.154(3) 1 calc R U P B 2
C78B_1 C 0.488(5) 0.192(2) 0.073(2) 0.083(5) Uani 0.226(3) 1 d D U P B 3
H78E_1 H 0.449452 0.181004 0.098754 0.100 Uiso 0.226(3) 1 calc R U P B 3
H78F_1 H 0.547753 0.196941 0.083216 0.100 Uiso 0.226(3) 1 calc R U P B 3
C79B_1 C 0.488(3) 0.1261(15) 0.0483(15) 0.086(4) Uani 0.226(3) 1 d D U P B 3
H79E_1 H 0.427366 0.115269 0.043768 0.104 Uiso 0.226(3) 1 calc R U P B 3
H79F_1 H 0.513746 0.145656 0.018623 0.104 Uiso 0.226(3) 1 calc R U P B 3
C80B_1 C 0.539(3) 0.0486(12) 0.0726(10) 0.099(4) Uani 0.226(3) 1 d D U P B 3
H80E_1 H 0.521317 0.033822 0.103920 0.119 Uiso 0.226(3) 1 calc R U P B 3
H80F_1 H 0.602287 0.056678 0.072162 0.119 Uiso 0.226(3) 1 calc R U P B 3
C81B_1 C 0.5245(14) -0.0208(8) 0.0514(7) 0.102(4) Uani 0.226(3) 1 d D U P B 3
H81E_1 H 0.461905 -0.030404 0.052873 0.123 Uiso 0.226(3) 1 calc R U P B 3
H81F_1 H 0.540374 -0.005272 0.019725 0.123 Uiso 0.226(3) 1 calc R U P B 3
C82B_1 C 0.5759(15) -0.0937(11) 0.0737(8) 0.142(9) Uani 0.226(3) 1 d D U P B 3
H82G_1 H 0.629242 -0.099362 0.057191 0.213 Uiso 0.226(3) 1 calc R U P B 3
H82H_1 H 0.541956 -0.139655 0.075350 0.213 Uiso 0.226(3) 1 calc R U P B 3
H82I_1 H 0.591269 -0.091381 0.103783 0.213 Uiso 0.226(3) 1 calc R U P B 3
C83_1 C 0.353(2) 1.4148(10) 0.2718(9) 0.074(3) Uani 0.396(5) 1 d D U P C 1
H83A_1 H 0.408119 1.420272 0.286173 0.089 Uiso 0.396(5) 1 calc R U P C 1
H83B_1 H 0.347729 1.454829 0.242646 0.089 Uiso 0.396(5) 1 calc R U P C 1
C84_1 C 0.2779(15) 1.4322(13) 0.3001(7) 0.087(3) Uani 0.396(5) 1 d D U P C 1
H84A_1 H 0.222544 1.429073 0.284753 0.104 Uiso 0.396(5) 1 calc R U P C 1
H84B_1 H 0.281006 1.389771 0.328362 0.104 Uiso 0.396(5) 1 calc R U P C 1
C85_1 C 0.2752(6) 1.5122(5) 0.3105(3) 0.090(2) Uani 0.396(5) 1 d D . P C 1
H85A_1 H 0.275688 1.554309 0.282175 0.108 Uiso 0.396(5) 1 calc R U P C 1
H85B_1 H 0.329135 1.513981 0.327287 0.108 Uiso 0.396(5) 1 calc R U P C 1
C86_1 C 0.1963(7) 1.5327(6) 0.3372(4) 0.113(3) Uani 0.396(5) 1 d D . P C 1
H86A_1 H 0.142946 1.540014 0.318426 0.136 Uiso 0.396(5) 1 calc R U P C 1
H86B_1 H 0.189924 1.486603 0.363150 0.136 Uiso 0.396(5) 1 calc R U P C 1
C87_1 C 0.2021(7) 1.6065(6) 0.3534(4) 0.105(3) Uani 0.396(5) 1 d D . P C 1
H87A_1 H 0.204349 1.653208 0.327403 0.126 Uiso 0.396(5) 1 calc R U P C 1
H87B_1 H 0.257487 1.600758 0.370498 0.126 Uiso 0.396(5) 1 calc R U P C 1
C88_1 C 0.1262(11) 1.6238(8) 0.3828(6) 0.151(6) Uani 0.396(5) 1 d D . P C 1
H88A_1 H 0.071814 1.636087 0.365122 0.227 Uiso 0.396(5) 1 calc R U P C 1
H88B_1 H 0.137505 1.669683 0.394150 0.227 Uiso 0.396(5) 1 calc R U P C 1
H88C_1 H 0.120931 1.576664 0.407651 0.227 Uiso 0.396(5) 1 calc R U P C 1
C83A_1 C 0.3361(15) 1.4126(7) 0.2726(7) 0.083(3) Uani 0.604(5) 1 d D U P C 2
H83C_1 H 0.392949 1.433044 0.276476 0.100 Uiso 0.604(5) 1 calc R U P C 2
H83D_1 H 0.308286 1.448464 0.245227 0.100 Uiso 0.604(5) 1 calc R U P C 2
C84A_1 C 0.2804(11) 1.4214(9) 0.3108(4) 0.097(3) Uani 0.604(5) 1 d D U P C 2
H84C_1 H 0.222651 1.402791 0.306721 0.117 Uiso 0.604(5) 1 calc R U P C 2
H84D_1 H 0.271106 1.479147 0.309610 0.117 Uiso 0.604(5) 1 calc R U P C 2
C85A_1 C 0.3158(5) 1.3769(4) 0.3564(2) 0.112(2) Uani 0.604(5) 1 d D U P C 2
H85C_1 H 0.375978 1.391403 0.359438 0.135 Uiso 0.604(5) 1 calc R U P C 2
H85D_1 H 0.319310 1.318722 0.358741 0.135 Uiso 0.604(5) 1 calc R U P C 2
C86A_1 C 0.2624(9) 1.3931(7) 0.3954(3) 0.178(5) Uani 0.604(5) 1 d D U P C 2
H86C_1 H 0.255648 1.451639 0.392202 0.213 Uiso 0.604(5) 1 calc R U P C 2
H86D_1 H 0.203443 1.375133 0.393733 0.213 Uiso 0.604(5) 1 calc R U P C 2
C87A_1 C 0.3024(13) 1.3521(8) 0.4404(3) 0.233(8) Uani 0.604(5) 1 d D U P C 2
H87C_1 H 0.293453 1.294486 0.446337 0.280 Uiso 0.604(5) 1 calc R U P C 2
H87D_1 H 0.366120 1.356513 0.438241 0.280 Uiso 0.604(5) 1 calc R U P C 2
C88A_1 C 0.2724(19) 1.3793(11) 0.4801(4) 0.336(16) Uani 0.604(5) 1 d D U P C 2
H88D_1 H 0.304737 1.346687 0.506507 0.504 Uiso 0.604(5) 1 calc R U P C 2
H88E_1 H 0.283007 1.435719 0.475826 0.504 Uiso 0.604(5) 1 calc R U P C 2
H88F_1 H 0.209911 1.373326 0.483970 0.504 Uiso 0.604(5) 1 calc R U P C 2
C89_1 C 1.0061(10) 0.6986(10) 0.0790(4) 0.091(2) Uani 0.579(7) 1 d D U P D 1
H89A_1 H 1.018859 0.751806 0.082247 0.109 Uiso 0.579(7) 1 calc R U P D 1
H89B_1 H 1.040278 0.657691 0.102270 0.109 Uiso 0.579(7) 1 calc R U P D 1
C90_1 C 1.0378(7) 0.6912(8) 0.0348(4) 0.101(2) Uani 0.579(7) 1 d D U P D 1
H90A_1 H 1.000925 0.728855 0.011266 0.122 Uiso 0.579(7) 1 calc R U P D 1
H90B_1 H 1.030835 0.636200 0.032435 0.122 Uiso 0.579(7) 1 calc R U P D 1
C91_1 C 1.1328(6) 0.7084(7) 0.0269(4) 0.122(4) Uani 0.579(7) 1 d D . P D 1
H91A_1 H 1.170585 0.667769 0.048644 0.147 Uiso 0.579(7) 1 calc R U P D 1
H91B_1 H 1.141252 0.761649 0.031527 0.147 Uiso 0.579(7) 1 calc R U P D 1
C92_1 C 1.1603(7) 0.7069(8) -0.0216(4) 0.155(5) Uani 0.579(7) 1 d D . P D 1
H92A_1 H 1.168737 0.650135 -0.022577 0.186 Uiso 0.579(7) 1 calc R U P D 1
H92B_1 H 1.110844 0.732477 -0.041935 0.186 Uiso 0.579(7) 1 calc R U P D 1
C93_1 C 1.2366(6) 0.7445(7) -0.0386(2) 0.130(3) Uani 0.579(7) 1 d D . P D 1
H93A_1 H 1.249197 0.732746 -0.067539 0.156 Uiso 0.579(7) 1 calc R U P D 1
H93B_1 H 1.286121 0.719303 -0.018232 0.156 Uiso 0.579(7) 1 calc R U P D 1
C94_1 C 1.2334(7) 0.8337(6) -0.0452(3) 0.136(3) Uani 0.579(7) 1 d D . P D 1
H94A_1 H 1.176308 0.858419 -0.057699 0.204 Uiso 0.579(7) 1 calc R U P D 1
H94B_1 H 1.279216 0.855277 -0.065645 0.204 Uiso 0.579(7) 1 calc R U P D 1
H94C_1 H 1.242776 0.845478 -0.016618 0.204 Uiso 0.579(7) 1 calc R U P D 1
C89A_1 C 0.9997(15) 0.6922(15) 0.0924(6) 0.100(3) Uani 0.421(7) 1 d D U P D 2
H89C_1 H 1.025554 0.641979 0.112855 0.120 Uiso 0.421(7) 1 calc R U P D 2
H89D_1 H 1.011361 0.737425 0.104867 0.120 Uiso 0.421(7) 1 calc R U P D 2
C90A_1 C 1.0397(10) 0.7031(12) 0.0480(6) 0.114(4) Uani 0.421(7) 1 d D U P D 2
H90C_1 H 1.010726 0.752080 0.027682 0.137 Uiso 0.421(7) 1 calc R U P D 2
H90D_1 H 1.027685 0.657154 0.036284 0.137 Uiso 0.421(7) 1 calc R U P D 2
C91A_1 C 1.1378(9) 0.7102(9) 0.0470(4) 0.117(4) Uani 0.421(7) 1 d D . P D 2
H91C_1 H 1.167796 0.659433 0.065043 0.141 Uiso 0.421(7) 1 calc R U P D 2
H91D_1 H 1.150954 0.753473 0.060742 0.141 Uiso 0.421(7) 1 calc R U P D 2
C92A_1 C 1.1746(7) 0.7287(7) -0.0016(4) 0.109(3) Uani 0.421(7) 1 d D . P D 2
H92C_1 H 1.135979 0.771989 -0.021214 0.130 Uiso 0.421(7) 1 calc R U P D 2
H92D_1 H 1.233124 0.748425 -0.001311 0.130 Uiso 0.421(7) 1 calc R U P D 2
C93A_1 C 1.1812(8) 0.6599(7) -0.0197(4) 0.111(3) Uani 0.421(7) 1 d D . P D 2
H93C_1 H 1.122106 0.646765 -0.026163 0.133 Uiso 0.421(7) 1 calc R U P D 2
H93D_1 H 1.210125 0.613074 0.002318 0.133 Uiso 0.421(7) 1 calc R U P D 2
C94A_1 C 1.2339(8) 0.6771(7) -0.0624(4) 0.125(4) Uani 0.421(7) 1 d D . P D 2
H94D_1 H 1.213476 0.729966 -0.081361 0.188 Uiso 0.421(7) 1 calc R U P D 2
H94E_1 H 1.226176 0.636078 -0.078148 0.188 Uiso 0.421(7) 1 calc R U P D 2
H94F_1 H 1.295882 0.676445 -0.054918 0.188 Uiso 0.421(7) 1 calc R U P D 2
C95_1 C 0.9640(7) 1.0709(12) 0.1506(9) 0.106(3) Uani 0.416(3) 1 d D U P E 1
H95A_1 H 0.986152 1.025308 0.138813 0.127 Uiso 0.416(3) 1 calc R U P E 1
H95B_1 H 0.994944 1.065295 0.179157 0.127 Uiso 0.416(3) 1 calc R U P E 1
C96_1 C 0.9858(8) 1.1488(10) 0.1181(6) 0.109(3) Uani 0.416(3) 1 d D U P E 1
H96A_1 H 0.948671 1.158342 0.091073 0.130 Uiso 0.416(3) 1 calc R U P E 1
H96B_1 H 0.971443 1.193753 0.131763 0.130 Uiso 0.416(3) 1 calc R U P E 1
C97_1 C 1.0803(7) 1.1486(5) 0.1049(4) 0.102(2) Uani 0.416(3) 1 d D U P E 1
H97A_1 H 1.117972 1.135495 0.131968 0.122 Uiso 0.416(3) 1 calc R U P E 1
H97B_1 H 1.093861 1.106676 0.089039 0.122 Uiso 0.416(3) 1 calc R U P E 1
C98_1 C 1.1002(6) 1.2287(6) 0.0756(4) 0.105(3) Uani 0.416(3) 1 d D U P E 1
H98A_1 H 1.057748 1.244203 0.050430 0.126 Uiso 0.416(3) 1 calc R U P E 1
H98B_1 H 1.091902 1.269334 0.092757 0.126 Uiso 0.416(3) 1 calc R U P E 1
C99_1 C 1.1907(7) 1.2302(5) 0.0575(4) 0.093(2) Uani 0.416(3) 1 d D U P E 1
H99A_1 H 1.233051 1.210861 0.082607 0.112 Uiso 0.416(3) 1 calc R U P E 1
H99B_1 H 1.201135 1.286317 0.042736 0.112 Uiso 0.416(3) 1 calc R U P E 1
C100_1 C 1.2078(16) 1.1797(15) 0.0247(7) 0.096(3) Uani 0.416(3) 1 d D U P E 1
H10A_1 H 1.267968 1.183626 0.014456 0.143 Uiso 0.416(3) 1 calc R U P E 1
H10B_1 H 1.199302 1.123604 0.039248 0.143 Uiso 0.416(3) 1 calc R U P E 1
H10C_1 H 1.167338 1.199173 -0.000682 0.143 Uiso 0.416(3) 1 calc R U P E 1
C295_1 C 0.9652(11) 1.063(3) 0.1530(16) 0.107(4) Uani 0.152(3) 1 d D U P E 2
H29A_1 H 0.983681 1.013763 0.143843 0.128 Uiso 0.152(3) 1 calc R U P E 2
H29B_1 H 0.993070 1.057698 0.182314 0.128 Uiso 0.152(3) 1 calc R U P E 2
C296_1 C 1.0020(19) 1.133(3) 0.1200(14) 0.110(5) Uani 0.152(3) 1 d D U P E 2
H29C_1 H 1.004196 1.122723 0.090318 0.132 Uiso 0.152(3) 1 calc R U P E 2
H29D_1 H 0.962795 1.182546 0.117814 0.132 Uiso 0.152(3) 1 calc R U P E 2
C297_1 C 1.0929(18) 1.1464(17) 0.1340(9) 0.104(4) Uani 0.152(3) 1 d D U P E 2
H29E_1 H 1.090277 1.156683 0.163716 0.124 Uiso 0.152(3) 1 calc R U P E 2
H29F_1 H 1.131609 1.096836 0.136328 0.124 Uiso 0.152(3) 1 calc R U P E 2
C298_1 C 1.1318(19) 1.2150(16) 0.1023(8) 0.110(5) Uani 0.152(3) 1 d D U P E 2
H29G_1 H 1.107640 1.264459 0.109910 0.132 Uiso 0.152(3) 1 calc R U P E 2
H29H_1 H 1.195032 1.209113 0.109429 0.132 Uiso 0.152(3) 1 calc R U P E 2
C299_1 C 1.123(2) 1.2307(16) 0.0534(8) 0.109(5) Uani 0.152(3) 1 d D U P E 2
H29I_1 H 1.140415 1.285361 0.039911 0.131 Uiso 0.152(3) 1 calc R U P E 2
H29J_1 H 1.060911 1.230408 0.045774 0.131 Uiso 0.152(3) 1 calc R U P E 2
C300_1 C 1.175(3) 1.174(2) 0.0321(13) 0.116(6) Uani 0.152(3) 1 d D U P E 2
H30A_1 H 1.164600 1.189818 -0.000002 0.174 Uiso 0.152(3) 1 calc R U P E 2
H30B_1 H 1.237683 1.174352 0.038355 0.174 Uiso 0.152(3) 1 calc R U P E 2
H30C_1 H 1.157893 1.119201 0.044240 0.174 Uiso 0.152(3) 1 calc R U P E 2
C495_1 C 0.9652(10) 1.0598(16) 0.1537(14) 0.109(3) Uani 0.250(3) 1 d D U P E 3
H49A_1 H 0.980057 1.026866 0.132685 0.130 Uiso 0.250(3) 1 calc R U P E 3
H49B_1 H 0.993178 1.031635 0.182673 0.130 Uiso 0.250(3) 1 calc R U P E 3
C496_1 C 1.0030(12) 1.1404(15) 0.1369(8) 0.115(4) Uani 0.250(3) 1 d D U P E 3
H49C_1 H 0.992979 1.172133 0.158919 0.138 Uiso 0.250(3) 1 calc R U P E 3
H49D_1 H 0.973031 1.170564 0.108810 0.138 Uiso 0.250(3) 1 calc R U P E 3
C497_1 C 1.1013(11) 1.1287(11) 0.1291(5) 0.103(4) Uani 0.250(3) 1 d D U P E 3
H49E_1 H 1.134972 1.156284 0.146744 0.123 Uiso 0.250(3) 1 calc R U P E 3
H49F_1 H 1.122182 1.071105 0.136879 0.123 Uiso 0.250(3) 1 calc R U P E 3
C498_1 C 1.1088(11) 1.1661(10) 0.0801(5) 0.111(3) Uani 0.250(3) 1 d D U P E 3
H49G_1 H 1.094057 1.124526 0.065449 0.134 Uiso 0.250(3) 1 calc R U P E 3
H49H_1 H 1.060454 1.209043 0.072470 0.134 Uiso 0.250(3) 1 calc R U P E 3
C499_1 C 1.1844(13) 1.2008(10) 0.0568(7) 0.103(4) Uani 0.250(3) 1 d D U P E 3
H49I_1 H 1.234689 1.189272 0.077861 0.124 Uiso 0.250(3) 1 calc R U P E 3
H49J_1 H 1.171800 1.259766 0.047035 0.124 Uiso 0.250(3) 1 calc R U P E 3
C500_1 C 1.210(3) 1.170(3) 0.0166(12) 0.104(5) Uani 0.250(3) 1 d D U P E 3
H50A_1 H 1.260918 1.196262 0.002842 0.157 Uiso 0.250(3) 1 calc R U P E 3
H50B_1 H 1.224156 1.112122 0.025988 0.157 Uiso 0.250(3) 1 calc R U P E 3
H50C_1 H 1.161167 1.182728 -0.004887 0.157 Uiso 0.250(3) 1 calc R U P E 3
C695_1 C 0.9603(11) 1.0904(11) 0.1526(11) 0.106(4) Uani 0.182(3) 1 d D U P E 4
H69A_1 H 0.986647 1.064705 0.130226 0.127 Uiso 0.182(3) 1 calc R U P E 4
H69B_1 H 0.992514 1.065514 0.180864 0.127 Uiso 0.182(3) 1 calc R U P E 4
C696_1 C 0.9808(12) 1.1779(10) 0.1387(7) 0.098(4) Uani 0.182(3) 1 d D U P E 4
H69C_1 H 0.975399 1.200754 0.164685 0.118 Uiso 0.182(3) 1 calc R U P E 4
H69D_1 H 0.937874 1.208699 0.115787 0.118 Uiso 0.182(3) 1 calc R U P E 4
C697_1 C 1.0733(12) 1.1861(12) 0.1204(8) 0.101(4) Uani 0.182(3) 1 d D U P E 4
H69E_1 H 1.076875 1.240131 0.100170 0.121 Uiso 0.182(3) 1 calc R U P E 4
H69F_1 H 1.116146 1.178781 0.144993 0.121 Uiso 0.182(3) 1 calc R U P E 4
C698_1 C 1.0930(19) 1.1223(13) 0.0954(7) 0.115(4) Uani 0.182(3) 1 d D U P E 4
H69G_1 H 1.146147 1.089711 0.109712 0.137 Uiso 0.182(3) 1 calc R U P E 4
H69H_1 H 1.044872 1.086807 0.101902 0.137 Uiso 0.182(3) 1 calc R U P E 4
C699_1 C 1.1065(19) 1.1389(16) 0.0471(7) 0.144(8) Uani 0.182(3) 1 d D . P E 4
H69I_1 H 1.077051 1.192523 0.033263 0.173 Uiso 0.182(3) 1 calc R U P E 4
H69J_1 H 1.075545 1.099664 0.036235 0.173 Uiso 0.182(3) 1 calc R U P E 4
C700_1 C 1.197(2) 1.1372(19) 0.0298(11) 0.131(6) Uani 0.182(3) 1 d D U P E 4
H70A_1 H 1.194717 1.149372 -0.002687 0.196 Uiso 0.182(3) 1 calc R U P E 4
H70B_1 H 1.228864 1.177285 0.038814 0.196 Uiso 0.182(3) 1 calc R U P E 4
H70C_1 H 1.227350 1.083880 0.041803 0.196 Uiso 0.182(3) 1 calc R U P E 4
C101_1 C -0.0630(15) 0.480(3) 0.2829(12) 0.109(3) Uani 0.179(3) 1 d D U P F 1
H10D_1 H -0.116117 0.479696 0.265228 0.131 Uiso 0.179(3) 1 calc R U P F 1
H10E_1 H -0.078148 0.517233 0.301836 0.131 Uiso 0.179(3) 1 calc R U P F 1
C102_1 C -0.045(2) 0.398(2) 0.3134(12) 0.115(4) Uani 0.179(3) 1 d D U P F 1
H10F_1 H -0.093682 0.388894 0.334464 0.139 Uiso 0.179(3) 1 calc R U P F 1
H10G_1 H -0.047806 0.359094 0.295172 0.139 Uiso 0.179(3) 1 calc R U P F 1
C103_1 C 0.0385(18) 0.3765(15) 0.3401(11) 0.123(5) Uani 0.179(3) 1 d D U P F 1
H10H_1 H 0.050498 0.422595 0.351725 0.147 Uiso 0.179(3) 1 calc R U P F 1
H10I_1 H 0.086375 0.368854 0.319957 0.147 Uiso 0.179(3) 1 calc R U P F 1
C104_1 C 0.041(3) 0.3022(15) 0.3789(9) 0.188(8) Uani 0.179(3) 1 d D U P F 1
H10J_1 H 0.006090 0.315621 0.403079 0.225 Uiso 0.179(3) 1 calc R U P F 1
H10K_1 H 0.102045 0.288571 0.389992 0.225 Uiso 0.179(3) 1 calc R U P F 1
C105_1 C 0.0077(18) 0.2278(12) 0.3694(7) 0.138(9) Uani 0.179(3) 1 d D U P F 1
H10L_1 H -0.055236 0.239048 0.361507 0.166 Uiso 0.179(3) 1 calc R U P F 1
H10M_1 H 0.038370 0.216965 0.343405 0.166 Uiso 0.179(3) 1 calc R U P F 1
C106_1 C 0.020(4) 0.154(2) 0.4073(16) 0.26(3) Uani 0.179(3) 1 d D U P F 1
H10N_1 H -0.003160 0.109208 0.398803 0.395 Uiso 0.179(3) 1 calc R U P F 1
H10O_1 H 0.081941 0.141680 0.414945 0.395 Uiso 0.179(3) 1 calc R U P F 1
H10P_1 H -0.011799 0.163794 0.433072 0.395 Uiso 0.179(3) 1 calc R U P F 1
C301_1 C -0.0655(12) 0.486(2) 0.2829(5) 0.110(3) Uani 0.304(3) 1 d D U P F 2
H30D_1 H -0.093366 0.444721 0.272017 0.132 Uiso 0.304(3) 1 calc R U P F 2
H30E_1 H -0.110746 0.529857 0.282574 0.132 Uiso 0.304(3) 1 calc R U P F 2
C302_1 C -0.0359(12) 0.4485(12) 0.3304(5) 0.146(5) Uani 0.304(3) 1 d D U P F 2
H30F_1 H -0.088782 0.436487 0.348198 0.175 Uiso 0.304(3) 1 calc R U P F 2
H30G_1 H -0.002831 0.396531 0.331426 0.175 Uiso 0.304(3) 1 calc R U P F 2
C303_1 C 0.0192(11) 0.4939(13) 0.3536(6) 0.154(6) Uani 0.304(3) 1 d D U P F 2
H30H_1 H 0.062990 0.519853 0.332598 0.185 Uiso 0.304(3) 1 calc R U P F 2
H30I_1 H 0.051183 0.455280 0.378686 0.185 Uiso 0.304(3) 1 calc R U P F 2
C304_1 C -0.0325(19) 0.5577(14) 0.3711(9) 0.206(8) Uani 0.304(3) 1 d D U P F 2
H30J_1 H -0.067200 0.595468 0.346644 0.247 Uiso 0.304(3) 1 calc R U P F 2
H30K_1 H 0.007916 0.588480 0.383342 0.247 Uiso 0.304(3) 1 calc R U P F 2
C305_1 C -0.093(2) 0.5171(15) 0.4073(11) 0.206(8) Uani 0.304(3) 1 d D U P F 2
H30L_1 H -0.132264 0.486349 0.394341 0.248 Uiso 0.304(3) 1 calc R U P F 2
H30M_1 H -0.057100 0.478313 0.430761 0.248 Uiso 0.304(3) 1 calc R U P F 2
C306_1 C -0.1472(18) 0.572(2) 0.4281(10) 0.239(16) Uani 0.304(3) 1 d D U P F 2
H30N_1 H -0.183665 0.540259 0.450774 0.359 Uiso 0.304(3) 1 calc R U P F 2
H30O_1 H -0.109294 0.601412 0.441932 0.359 Uiso 0.304(3) 1 calc R U P F 2
H30P_1 H -0.184646 0.609468 0.405421 0.359 Uiso 0.304(3) 1 calc R U P F 2
C501_1 C -0.0772(16) 0.502(2) 0.2779(12) 0.109(3) Uani 0.142(3) 1 d D U P F 3
H50D_1 H -0.129282 0.527217 0.259370 0.131 Uiso 0.142(3) 1 calc R U P F 3
H50E_1 H -0.075151 0.525608 0.303487 0.131 Uiso 0.142(3) 1 calc R U P F 3
C502_1 C -0.083(2) 0.412(2) 0.2941(11) 0.111(4) Uani 0.142(3) 1 d D U P F 3
H50F_1 H -0.141008 0.401955 0.307206 0.133 Uiso 0.142(3) 1 calc R U P F 3
H50G_1 H -0.077651 0.388281 0.268588 0.133 Uiso 0.142(3) 1 calc R U P F 3
C503_1 C -0.013(2) 0.3719(18) 0.3284(11) 0.125(5) Uani 0.142(3) 1 d D U P F 3
H50H_1 H 0.037565 0.351232 0.313651 0.150 Uiso 0.142(3) 1 calc R U P F 3
H50I_1 H -0.035839 0.325879 0.349934 0.150 Uiso 0.142(3) 1 calc R U P F 3
C504_1 C 0.017(3) 0.431(2) 0.3530(10) 0.148(6) Uani 0.142(3) 1 d D U P F 3
H50J_1 H 0.071021 0.453085 0.339908 0.178 Uiso 0.142(3) 1 calc R U P F 3
H50K_1 H -0.028682 0.476031 0.350271 0.178 Uiso 0.142(3) 1 calc R U P F 3
C505_1 C 0.033(2) 0.387(3) 0.4016(10) 0.162(12) Uani 0.142(3) 1 d D U P F 3
H50L_1 H 0.048823 0.329952 0.403790 0.194 Uiso 0.142(3) 1 calc R U P F 3
H50M_1 H 0.083565 0.408754 0.412672 0.194 Uiso 0.142(3) 1 calc R U P F 3
C506_1 C -0.043(4) 0.394(3) 0.4312(17) 0.24(3) Uani 0.142(3) 1 d D U P F 3
H50N_1 H -0.026847 0.364454 0.461724 0.365 Uiso 0.142(3) 1 calc R U P F 3
H50O_1 H -0.058133 0.450668 0.430013 0.365 Uiso 0.142(3) 1 calc R U P F 3
H50P_1 H -0.092945 0.371708 0.421113 0.365 Uiso 0.142(3) 1 calc R U P F 3
C701_1 C -0.0719(14) 0.491(2) 0.2798(11) 0.109(3) Uani 0.192(3) 1 d D U P F 4
H70D_1 H -0.125771 0.501678 0.261182 0.130 Uiso 0.192(3) 1 calc R U P F 4
H70E_1 H -0.079153 0.523152 0.301849 0.130 Uiso 0.192(3) 1 calc R U P F 4
C702_1 C -0.060(2) 0.4031(19) 0.3039(11) 0.112(4) Uani 0.192(3) 1 d D U P F 4
H70F_1 H -0.050775 0.371666 0.281730 0.135 Uiso 0.192(3) 1 calc R U P F 4
H70G_1 H -0.114986 0.387792 0.319392 0.135 Uiso 0.192(3) 1 calc R U P F 4
C703_1 C 0.0146(18) 0.3806(16) 0.3374(11) 0.127(5) Uani 0.192(3) 1 d D U P F 4
H70H_1 H 0.000049 0.403316 0.362831 0.153 Uiso 0.192(3) 1 calc R U P F 4
H70I_1 H 0.067423 0.404366 0.323547 0.153 Uiso 0.192(3) 1 calc R U P F 4
C704_1 C 0.034(3) 0.2896(16) 0.3544(10) 0.193(8) Uani 0.192(3) 1 d D U P F 4
H70J_1 H -0.020982 0.263786 0.361117 0.232 Uiso 0.192(3) 1 calc R U P F 4
H70K_1 H 0.064673 0.268291 0.331409 0.232 Uiso 0.192(3) 1 calc R U P F 4
C705_1 C 0.092(2) 0.271(2) 0.3964(8) 0.182(8) Uani 0.192(3) 1 d D U P F 4
H70L_1 H 0.121063 0.216278 0.401012 0.218 Uiso 0.192(3) 1 calc R U P F 4
H70M_1 H 0.137423 0.308854 0.391649 0.218 Uiso 0.192(3) 1 calc R U P F 4
C706_1 C 0.044(4) 0.275(6) 0.4381(12) 0.37(4) Uani 0.192(3) 1 d D U P F 4
H70N_1 H 0.085176 0.262616 0.463228 0.549 Uiso 0.192(3) 1 calc R U P F 4
H70O_1 H 0.015639 0.329672 0.434377 0.549 Uiso 0.192(3) 1 calc R U P F 4
H70P_1 H -0.000754 0.236908 0.443760 0.549 Uiso 0.192(3) 1 calc R U P F 4
C901_1 C -0.0562(17) 0.489(3) 0.2896(7) 0.111(4) Uani 0.183(3) 1 d D U P F 5
H90E_1 H -0.084573 0.536260 0.298201 0.133 Uiso 0.183(3) 1 calc R U P F 5
H90F_1 H -0.102491 0.460639 0.280073 0.133 Uiso 0.183(3) 1 calc R U P F 5
C902_1 C -0.008(2) 0.434(2) 0.3293(7) 0.146(5) Uani 0.183(3) 1 d D U P F 5
H90G_1 H -0.005226 0.379433 0.325078 0.175 Uiso 0.183(3) 1 calc R U P F 5
H90H_1 H 0.053251 0.449285 0.327860 0.175 Uiso 0.183(3) 1 calc R U P F 5
C903_1 C -0.037(3) 0.429(2) 0.3757(7) 0.178(11) Uani 0.183(3) 1 d D U P F 5
H90I_1 H 0.009726 0.399117 0.396711 0.214 Uiso 0.183(3) 1 calc R U P F 5
H90J_1 H -0.088848 0.397290 0.381173 0.214 Uiso 0.183(3) 1 calc R U P F 5
C904_1 C -0.060(4) 0.510(2) 0.3848(12) 0.205(8) Uani 0.183(3) 1 d D U P F 5
H90K_1 H -0.099995 0.543154 0.360791 0.246 Uiso 0.183(3) 1 calc R U P F 5
H90L_1 H -0.006641 0.537823 0.384299 0.246 Uiso 0.183(3) 1 calc R U P F 5
C905_1 C -0.105(4) 0.504(3) 0.4294(16) 0.208(9) Uani 0.183(3) 1 d D U P F 5
H90M_1 H -0.168497 0.506652 0.424561 0.249 Uiso 0.183(3) 1 calc R U P F 5
H90N_1 H -0.086517 0.450446 0.449300 0.249 Uiso 0.183(3) 1 calc R U P F 5
C906_1 C -0.086(3) 0.566(3) 0.4527(15) 0.22(2) Uani 0.183(3) 1 d D U P F 5
H90O_1 H -0.117371 0.556247 0.480731 0.334 Uiso 0.183(3) 1 calc R U P F 5
H90P_1 H -0.023265 0.562672 0.458738 0.334 Uiso 0.183(3) 1 calc R U P F 5
H90Q_1 H -0.105493 0.619048 0.433925 0.334 Uiso 0.183(3) 1 calc R U P F 5
C107_1 C -0.0729(13) 0.8248(14) 0.3736(5) 0.104(2) Uani 0.417(3) 1 d D U P G 5
H10Q_1 H -0.055706 0.766876 0.378428 0.125 Uiso 0.417(3) 1 calc R U P G 5
H10R_1 H -0.132733 0.835447 0.360597 0.125 Uiso 0.417(3) 1 calc R U P G 5
C108_1 C -0.0746(13) 0.8445(11) 0.4182(4) 0.109(3) Uani 0.417(3) 1 d D U P G 5
H10S_1 H -0.100039 0.900321 0.414508 0.131 Uiso 0.417(3) 1 calc R U P G 5
H10T_1 H -0.014307 0.840314 0.430069 0.131 Uiso 0.417(3) 1 calc R U P G 5
C109_1 C -0.1286(9) 0.7872(7) 0.4510(3) 0.125(4) Uani 0.417(3) 1 d D U P G 5
H10U_1 H -0.099443 0.732291 0.456941 0.150 Uiso 0.417(3) 1 calc R U P G 5
H10V_1 H -0.186604 0.786930 0.437418 0.150 Uiso 0.417(3) 1 calc R U P G 5
C110_1 C -0.1411(9) 0.8097(7) 0.4951(3) 0.123(4) Uani 0.417(3) 1 d D U P G 5
H11A_1 H -0.083437 0.816927 0.506745 0.147 Uiso 0.417(3) 1 calc R U P G 5
H11B_1 H -0.176977 0.861574 0.489641 0.147 Uiso 0.417(3) 1 calc R U P G 5
C111_1 C -0.1849(14) 0.7471(11) 0.5299(4) 0.187(8) Uani 0.417(3) 1 d D U P G 5
H11C_1 H -0.241396 0.736791 0.518396 0.224 Uiso 0.417(3) 1 calc R U P G 5
H11D_1 H -0.147204 0.696129 0.538169 0.224 Uiso 0.417(3) 1 calc R U P G 5
C112_1 C -0.1988(14) 0.7809(13) 0.5698(4) 0.191(8) Uani 0.417(3) 1 d D U P G 5
H11E_1 H -0.226980 0.742465 0.593242 0.286 Uiso 0.417(3) 1 calc R U P G 5
H11F_1 H -0.142386 0.790887 0.580883 0.286 Uiso 0.417(3) 1 calc R U P G 5
H11G_1 H -0.236127 0.831354 0.561205 0.286 Uiso 0.417(3) 1 calc R U P G 5
C307_1 C -0.071(2) 0.840(3) 0.3799(7) 0.106(4) Uani 0.082(3) 1 d D U P G 6
H30Q_1 H -0.129595 0.869271 0.373517 0.128 Uiso 0.082(3) 1 calc R U P G 6
H30R_1 H -0.077463 0.782668 0.382868 0.128 Uiso 0.082(3) 1 calc R U P G 6
C308_1 C -0.037(3) 0.850(4) 0.4239(7) 0.115(5) Uani 0.082(3) 1 d D U P G 6
H30S_1 H -0.017747 0.904044 0.419711 0.138 Uiso 0.082(3) 1 calc R U P G 6
H30T_1 H 0.013743 0.810259 0.434534 0.138 Uiso 0.082(3) 1 calc R U P G 6
C309_1 C -0.109(3) 0.836(4) 0.4581(9) 0.137(6) Uani 0.082(3) 1 d D U P G 6
H30U_1 H -0.152171 0.804281 0.448914 0.164 Uiso 0.082(3) 1 calc R U P G 6
H30V_1 H -0.138974 0.888823 0.458410 0.164 Uiso 0.082(3) 1 calc R U P G 6
C310_1 C -0.076(4) 0.793(5) 0.5050(11) 0.18(2) Uani 0.082(3) 1 d D U P G 6
H31A_1 H -0.069372 0.735001 0.508115 0.219 Uiso 0.082(3) 1 calc R U P G 6
H31B_1 H -0.018014 0.810656 0.509808 0.219 Uiso 0.082(3) 1 calc R U P G 6
C311_1 C -0.137(5) 0.811(4) 0.5405(10) 0.16(2) Uani 0.082(3) 1 d D U P G 6
H31C_1 H -0.132530 0.865655 0.543175 0.196 Uiso 0.082(3) 1 calc R U P G 6
H31D_1 H -0.198488 0.806331 0.532051 0.196 Uiso 0.082(3) 1 calc R U P G 6
C312_1 C -0.114(7) 0.751(5) 0.5847(15) 0.21(4) Uani 0.082(3) 1 d D U P G 6
H31E_1 H -0.153727 0.762047 0.607403 0.314 Uiso 0.082(3) 1 calc R U P G 6
H31F_1 H -0.119746 0.696426 0.582014 0.314 Uiso 0.082(3) 1 calc R U P G 6
H31G_1 H -0.053935 0.755618 0.593113 0.314 Uiso 0.082(3) 1 calc R U P G 6
C507_1 C -0.080(2) 0.8368(17) 0.3744(12) 0.109(4) Uani 0.161(3) 1 d D U P G 7
H50Q_1 H -0.069223 0.852524 0.402125 0.131 Uiso 0.161(3) 1 calc R U P G 7
H50R_1 H -0.138475 0.860429 0.362784 0.131 Uiso 0.161(3) 1 calc R U P G 7
C508_1 C -0.078(3) 0.7460(16) 0.3849(12) 0.23(2) Uani 0.161(3) 1 d D U P G 7
H50S_1 H -0.076632 0.728606 0.357137 0.277 Uiso 0.161(3) 1 calc R U P G 7
H50T_1 H -0.130328 0.727601 0.401448 0.277 Uiso 0.161(3) 1 calc R U P G 7
C509_1 C 0.004(3) 0.710(2) 0.4130(12) 0.27(2) Uani 0.161(3) 1 d D U P G 7
H50U_1 H 0.052358 0.744662 0.403302 0.321 Uiso 0.161(3) 1 calc R U P G 7
H50V_1 H 0.021983 0.656463 0.408800 0.321 Uiso 0.161(3) 1 calc R U P G 7
C510_1 C -0.014(2) 0.703(4) 0.4619(12) 0.24(2) Uani 0.161(3) 1 d D U P G 7
H51A_1 H -0.031229 0.757397 0.465739 0.290 Uiso 0.161(3) 1 calc R U P G 7
H51B_1 H -0.063421 0.670144 0.470978 0.290 Uiso 0.161(3) 1 calc R U P G 7
C511_1 C 0.064(3) 0.667(2) 0.4919(14) 0.178(8) Uani 0.161(3) 1 d D U P G 7
H51C_1 H 0.046392 0.624683 0.517670 0.213 Uiso 0.161(3) 1 calc R U P G 7
H51D_1 H 0.108839 0.641709 0.475485 0.213 Uiso 0.161(3) 1 calc R U P G 7
C512_1 C 0.101(3) 0.733(3) 0.507(2) 0.150(8) Uani 0.161(3) 1 d D U P G 7
H51E_1 H 0.152009 0.711470 0.526890 0.226 Uiso 0.161(3) 1 calc R U P G 7
H51F_1 H 0.118765 0.774323 0.481584 0.226 Uiso 0.161(3) 1 calc R U P G 7
H51G_1 H 0.056576 0.757368 0.523594 0.226 Uiso 0.161(3) 1 calc R U P G 7
C707_1 C -0.082(2) 0.821(2) 0.3650(7) 0.107(3) Uani 0.157(3) 1 d D U P G 4
H70Q_1 H -0.140028 0.844311 0.351889 0.128 Uiso 0.157(3) 1 calc R U P G 4
H70R_1 H -0.072800 0.766004 0.360910 0.128 Uiso 0.157(3) 1 calc R U P G 4
C708_1 C -0.082(2) 0.8156(18) 0.4143(6) 0.121(5) Uani 0.157(3) 1 d D U P G 4
H70S_1 H -0.128686 0.782120 0.428883 0.145 Uiso 0.157(3) 1 calc R U P G 4
H70T_1 H -0.094323 0.869801 0.419019 0.145 Uiso 0.157(3) 1 calc R U P G 4
C709_1 C 0.007(3) 0.779(5) 0.4341(10) 0.171(8) Uani 0.157(3) 1 d D U P G 4
H70U_1 H 0.027535 0.734932 0.420548 0.205 Uiso 0.157(3) 1 calc R U P G 4
H70V_1 H 0.049139 0.819719 0.427564 0.205 Uiso 0.157(3) 1 calc R U P G 4
C710_1 C 0.001(3) 0.745(3) 0.4841(10) 0.188(16) Uani 0.157(3) 1 d D U P G 4
H71A_1 H -0.007973 0.790475 0.498106 0.225 Uiso 0.157(3) 1 calc R U P G 4
H71B_1 H -0.050748 0.713871 0.490669 0.225 Uiso 0.157(3) 1 calc R U P G 4
C711_1 C 0.082(3) 0.692(2) 0.5044(16) 0.168(7) Uani 0.157(3) 1 d D U P G 4
H71C_1 H 0.104234 0.710156 0.529610 0.202 Uiso 0.157(3) 1 calc R U P G 4
H71D_1 H 0.127950 0.695547 0.482020 0.202 Uiso 0.157(3) 1 calc R U P G 4
C712_1 C 0.057(4) 0.606(2) 0.520(2) 0.22(3) Uani 0.157(3) 1 d D U P G 4
H71E_1 H 0.107853 0.570955 0.533655 0.336 Uiso 0.157(3) 1 calc R U P G 4
H71F_1 H 0.010987 0.603828 0.542628 0.336 Uiso 0.157(3) 1 calc R U P G 4
H71G_1 H 0.034613 0.589273 0.495215 0.336 Uiso 0.157(3) 1 calc R U P G 4
C907_1 C -0.0827(19) 0.829(3) 0.3689(8) 0.104(3) Uani 0.184(3) 1 d D U P G 9
H90R_1 H -0.076657 0.771279 0.369073 0.125 Uiso 0.184(3) 1 calc R U P G 9
H90S_1 H -0.140501 0.851883 0.355659 0.125 Uiso 0.184(3) 1 calc R U P G 9
C908_1 C -0.078(2) 0.836(3) 0.4167(7) 0.111(4) Uani 0.184(3) 1 d D U P G 9
H90T_1 H -0.069367 0.891199 0.417180 0.134 Uiso 0.184(3) 1 calc R U P G 9
H90U_1 H -0.133231 0.820539 0.432081 0.134 Uiso 0.184(3) 1 calc R U P G 9
C909_1 C -0.001(3) 0.778(3) 0.4390(11) 0.171(8) Uani 0.184(3) 1 d D U P G 9
H90V_1 H -0.020695 0.723479 0.449724 0.205 Uiso 0.184(3) 1 calc R U P G 9
H90W_1 H 0.044798 0.776556 0.417074 0.205 Uiso 0.184(3) 1 calc R U P G 9
C910_1 C 0.036(4) 0.804(3) 0.4780(15) 0.26(2) Uani 0.184(3) 1 d D U P G 9
H91E_1 H 0.071570 0.849103 0.466787 0.307 Uiso 0.184(3) 1 calc R U P G 9
H91F_1 H -0.012581 0.821297 0.495193 0.307 Uiso 0.184(3) 1 calc R U P G 9
C911_1 C 0.092(3) 0.734(3) 0.5079(13) 0.162(7) Uani 0.184(3) 1 d D U P G 9
H91G_1 H 0.119032 0.698979 0.490022 0.194 Uiso 0.184(3) 1 calc R U P G 9
H91H_1 H 0.138471 0.754022 0.522444 0.194 Uiso 0.184(3) 1 calc R U P G 9
C912_1 C 0.034(3) 0.686(3) 0.5427(17) 0.201(16) Uani 0.184(3) 1 d D U P G 9
H91I_1 H 0.069588 0.640684 0.562072 0.302 Uiso 0.184(3) 1 calc R U P G 9
H91J_1 H 0.007594 0.720347 0.560378 0.302 Uiso 0.184(3) 1 calc R U P G 9
H91K_1 H -0.011787 0.665464 0.528051 0.302 Uiso 0.184(3) 1 calc R U P G 9
S1_2 S 0.68966(5) 0.63177(4) 0.31476(2) 0.07566(19) Uani 1 1 d . . . . .
S2_2 S 0.64854(7) 0.77989(4) 0.36349(3) 0.0932(3) Uani 1 1 d . . . . .
S3_2 S 0.6505(4) 0.83584(9) 0.45390(5) 0.0865(9) Uani 0.637(10) 1 d D . P H 1
S3A_2 S 0.5981(7) 0.8501(3) 0.45108(13) 0.0945(17) Uani 0.363(10) 1 d D . P H 2
S4_2 S 0.52241(8) 0.81250(5) 0.54949(3) 0.1029(3) Uani 1 1 d . . . . .
S5_2 S 0.44824(8) 0.68855(5) 0.64274(3) 0.1111(4) Uani 1 1 d . . . . .
O1_2 O 0.50012(15) 0.52737(14) 0.30200(6) 0.0852(6) Uani 1 1 d . . . . .
O2_2 O 0.75498(16) 0.40410(14) 0.36846(7) 0.0884(6) Uani 1 1 d . . . . .
N1_2 N 0.62796(16) 0.46598(12) 0.33456(6) 0.0695(5) Uani 1 1 d . . . . .
C1_2 C 0.4067(4) 0.5718(4) 0.42010(11) 0.163(3) Uani 1 1 d . . . . .
H1_2 H 0.353093 0.603136 0.420366 0.195 Uiso 1 1 calc R U . . .
C2_2 C 0.4389(3) 0.5611(4) 0.37948(10) 0.144(2) Uani 1 1 d . . . . .
H2_2 H 0.406456 0.584657 0.352793 0.173 Uiso 1 1 calc R U . . .
C3_2 C 0.5158(3) 0.5174(2) 0.37814(9) 0.0918(9) Uani 1 1 d . . . . .
C4_2 C 0.5656(2) 0.48399(19) 0.41688(8) 0.0829(8) Uani 1 1 d . . . . .
C5_2 C 0.5324(3) 0.4925(2) 0.45854(9) 0.0962(10) Uani 1 1 d . . . . .
C6_2 C 0.6465(2) 0.44234(18) 0.41498(8) 0.0791(7) Uani 1 1 d . . . . .
C7_2 C 0.6934(3) 0.4068(2) 0.45348(10) 0.1015(11) Uani 1 1 d . . . . .
H7_2 H 0.748588 0.378367 0.452280 0.122 Uiso 1 1 calc R U . . .
C8_2 C 0.6601(3) 0.4124(3) 0.49437(10) 0.1181(15) Uani 1 1 d . . . . .
H8_2 H 0.693191 0.387108 0.520627 0.142 Uiso 1 1 calc R U . . .
C9_2 C 0.5811(3) 0.4532(3) 0.49786(9) 0.1048(12) Uani 1 1 d . . . . .
C10_2 C 0.4520(3) 0.5373(3) 0.45946(10) 0.1134(14) Uani 1 1 d . . . . .
C21_2 C 0.5451(2) 0.50581(17) 0.33515(8) 0.0754(7) Uani 1 1 d . . . . .
C22_2 C 0.6823(2) 0.43558(16) 0.37201(8) 0.0757(7) Uani 1 1 d . . . . .
C25_2 C 0.6596(2) 0.45552(15) 0.29249(8) 0.0724(7) Uani 1 1 d . . . . .
C26_2 C 0.6946(2) 0.51855(16) 0.26221(9) 0.0765(7) Uani 1 1 d . . . . .
C27_2 C 0.7279(2) 0.50509(17) 0.22265(9) 0.0797(8) Uani 1 1 d . . . . .
H27_2 H 0.750702 0.548044 0.201480 0.096 Uiso 1 1 calc R U . . .
C28_2 C 0.7284(2) 0.43067(17) 0.21347(9) 0.0807(8) Uani 1 1 d . . . . .
C29_2 C 0.6918(2) 0.36992(17) 0.24379(9) 0.0840(8) Uani 1 1 d . . . . .
H29_2 H 0.691318 0.319073 0.237679 0.101 Uiso 1 1 calc R U . . .
C30_2 C 0.6552(2) 0.38048(15) 0.28341(8) 0.0756(7) Uani 1 1 d . . . . .
C37_2 C 0.6930(2) 0.60196(16) 0.26576(9) 0.0785(7) Uani 1 1 d . . . . .
C38_2 C 0.6946(3) 0.66805(19) 0.23082(10) 0.1042(12) Uani 1 1 d . . . . .
H38_2 H 0.696581 0.664889 0.200893 0.125 Uiso 1 1 calc R U . . .
C39_2 C 0.6930(3) 0.74155(19) 0.24252(11) 0.1060(13) Uani 1 1 d . . . . .
H39_2 H 0.694849 0.791995 0.221526 0.127 Uiso 1 1 calc R U . . .
C40_2 C 0.6886(2) 0.73234(17) 0.28736(10) 0.0861(9) Uani 1 1 d . . . . .
C41_2 C 0.6842(2) 0.79537(16) 0.31040(9) 0.0826(8) Uani 1 1 d . . . . .
C42_2 C 0.7020(3) 0.87307(17) 0.29346(11) 0.0904(9) Uani 1 1 d . . . . .
H42_2 H 0.721431 0.893124 0.264074 0.108 Uiso 1 1 calc R U . . .
C43_2 C 0.6886(2) 0.92148(16) 0.32402(10) 0.0845(8) Uani 1 1 d . . . . .
C44_2 C 0.6598(3) 0.87811(17) 0.36389(10) 0.0903(9) Uani 1 1 d . . . . .
C45_2 C 0.6375(3) 0.90421(18) 0.40352(11) 0.1013(12) Uani 1 1 d D . . . .
C46_2 C 0.5930(6) 0.9742(3) 0.40665(19) 0.106(2) Uani 0.637(10) 1 d D . P H 1
H46_2 H 0.575607 1.017536 0.381848 0.127 Uiso 0.637(10) 1 calc R U P H 1
C47_2 C 0.5761(6) 0.9743(3) 0.45109(19) 0.108(2) Uani 0.637(10) 1 d D . P H 1
H47_2 H 0.544930 1.017955 0.459107 0.130 Uiso 0.637(10) 1 calc R U P H 1
C46A_2 C 0.6699(14) 0.9737(7) 0.4140(4) 0.156(9) Uani 0.363(10) 1 d D . P H 2
H46A_2 H 0.698866 1.013374 0.393537 0.187 Uiso 0.363(10) 1 calc R U P H 2
C47A_2 C 0.6527(16) 0.9754(7) 0.4597(4) 0.162(9) Uani 0.363(10) 1 d D . P H 2
H47A_2 H 0.669038 1.015266 0.473248 0.194 Uiso 0.363(10) 1 calc R U P H 2
C48_2 C 0.6076(3) 0.9079(2) 0.48087(12) 0.1105(13) Uani 1 1 d D . . . .
C49_2 C 0.5922(3) 0.8854(2) 0.52895(12) 0.1169(15) Uani 1 1 d . . . . .
C50_2 C 0.6193(4) 0.9191(3) 0.56156(14) 0.160(3) Uani 1 1 d D . . . .
C51_2 C 0.5842(4) 0.8838(3) 0.60306(13) 0.145(2) Uani 1 1 d . . . . .
H51_2 H 0.596653 0.899390 0.629268 0.174 Uiso 1 1 calc R U . . .
C52_2 C 0.5309(3) 0.8254(2) 0.60220(11) 0.1074(13) Uani 1 1 d . . . . .
C53_2 C 0.4775(3) 0.78375(17) 0.63788(10) 0.0933(10) Uani 1 1 d . . . . .
C54_2 C 0.4463(3) 0.81122(17) 0.67232(9) 0.0871(9) Uani 1 1 d . . . . .
H54_2 H 0.457630 0.861773 0.676537 0.105 Uiso 1 1 calc R U . . .
C55_2 C 0.3961(2) 0.75831(16) 0.70073(9) 0.0820(8) Uani 1 1 d . . . . .
H55_2 H 0.369375 0.770120 0.726028 0.098 Uiso 1 1 calc R U . . .
C56_2 C 0.3879(2) 0.68765(16) 0.68975(8) 0.0767(7) Uani 1 1 d . . . . .
C77_2 C 0.7665(2) 0.41602(19) 0.17122(9) 0.0869(9) Uani 1 1 d . . . . .
H77A_2 H 0.763264 0.358917 0.171970 0.104 Uiso 1 1 calc R U . . .
H77B_2 H 0.730294 0.448528 0.145706 0.104 Uiso 1 1 calc R U . . .
C78_2 C 0.8593(3) 0.4357(2) 0.16385(10) 0.0911(9) Uani 1 1 d . . . . .
H78A_2 H 0.896185 0.403163 0.189083 0.109 Uiso 1 1 calc R U . . .
H78B_2 H 0.863136 0.492937 0.162674 0.109 Uiso 1 1 calc R U . . .
C79_2 C 0.8937(3) 0.4193(2) 0.12040(10) 0.0945(10) Uani 1 1 d . . . . .
H79A_2 H 0.890551 0.361776 0.122047 0.113 Uiso 1 1 calc R U . . .
H79B_2 H 0.855310 0.450641 0.095469 0.113 Uiso 1 1 calc R U . . .
C80_2 C 0.9851(3) 0.4397(3) 0.11088(11) 0.1051(11) Uani 1 1 d . . . . .
H80A_2 H 1.024814 0.401402 0.132765 0.126 Uiso 1 1 calc R U . . .
H80B_2 H 0.990878 0.493931 0.114835 0.126 Uiso 1 1 calc R U . . .
C81_2 C 1.0139(3) 0.4381(4) 0.06435(13) 0.1248(16) Uani 1 1 d . . . . .
H81A_2 H 1.006497 0.384437 0.060105 0.150 Uiso 1 1 calc R U . . .
H81B_2 H 0.975224 0.477621 0.042476 0.150 Uiso 1 1 calc R U . . .
C82_2 C 1.1039(4) 0.4560(4) 0.05542(16) 0.148(2) Uani 1 1 d . . . . .
H82A_2 H 1.113868 0.505818 0.063165 0.223 Uiso 1 1 calc R U . . .
H82B_2 H 1.115240 0.462091 0.023853 0.223 Uiso 1 1 calc R U . . .
H82C_2 H 1.143200 0.412008 0.073217 0.223 Uiso 1 1 calc R U . . .
C89_2 C 0.7043(3) 1.00844(17) 0.31193(11) 0.0926(10) Uani 1 1 d . . . . .
H89A_2 H 0.691273 1.030230 0.337812 0.111 Uiso 1 1 calc R U . . .
H89B_2 H 0.663371 1.037498 0.287534 0.111 Uiso 1 1 calc R U . . .
C90_2 C 0.7982(3) 1.02450(18) 0.29734(13) 0.0963(10) Uani 1 1 d . . . . .
H90A_2 H 0.839104 0.997376 0.322111 0.116 Uiso 1 1 calc R U . . .
H90B_2 H 0.812106 1.001140 0.272106 0.116 Uiso 1 1 calc R U . . .
C91_2 C 0.8117(3) 1.11337(18) 0.28359(13) 0.0959(10) Uani 1 1 d . . . . .
H91A_2 H 0.772135 1.140060 0.258138 0.115 Uiso 1 1 calc R U . . .
H91B_2 H 0.795503 1.137055 0.308463 0.115 Uiso 1 1 calc R U . . .
C92_2 C 0.9036(3) 1.12974(18) 0.27087(14) 0.0975(10) Uani 1 1 d . . . . .
H92A_2 H 0.922416 1.099531 0.249049 0.117 Uiso 1 1 calc R U . . .
H92B_2 H 0.941932 1.109339 0.297520 0.117 Uiso 1 1 calc R U . . .
C93_2 C 0.9164(3) 1.2188(2) 0.25091(18) 0.1174(14) Uani 1 1 d . . . . .
H93A_2 H 0.878366 1.239554 0.224189 0.141 Uiso 1 1 calc R U . . .
H93B_2 H 0.898335 1.249281 0.272704 0.141 Uiso 1 1 calc R U . . .
C94_2 C 1.0095(4) 1.2326(2) 0.2384(2) 0.145(2) Uani 1 1 d . . . . .
H94A_2 H 1.042814 1.235440 0.264600 0.217 Uiso 1 1 calc R U . . .
H94B_2 H 1.011012 1.283020 0.215370 0.217 Uiso 1 1 calc R U . . .
H94C_2 H 1.035382 1.188236 0.227170 0.217 Uiso 1 1 calc R U . . .
C95_2 C 0.6484(12) 1.0072(8) 0.5561(4) 0.128(3) Uani 0.381(3) 1 d D U P I 1
H95A_2 H 0.710671 1.006199 0.547986 0.154 Uiso 0.381(3) 1 calc R U P I 1
H95B_2 H 0.615262 1.043004 0.530372 0.154 Uiso 0.381(3) 1 calc R U P I 1
C96_2 C 0.6385(10) 1.0473(6) 0.5951(4) 0.128(3) Uani 0.381(3) 1 d D U P I 1
H96A_2 H 0.575620 1.061357 0.598672 0.153 Uiso 0.381(3) 1 calc R U P I 1
H96B_2 H 0.659643 1.007416 0.622719 0.153 Uiso 0.381(3) 1 calc R U P I 1
C97_2 C 0.6855(12) 1.1209(7) 0.5905(4) 0.139(6) Uani 0.381(3) 1 d D U P I 1
H97A_2 H 0.748773 1.106557 0.588325 0.167 Uiso 0.381(3) 1 calc R U P I 1
H97B_2 H 0.666156 1.160189 0.562396 0.167 Uiso 0.381(3) 1 calc R U P I 1
C98_2 C 0.6720(15) 1.1600(10) 0.6277(5) 0.153(6) Uani 0.381(3) 1 d D U P I 1
H98A_2 H 0.684750 1.118308 0.655823 0.183 Uiso 0.381(3) 1 calc R U P I 1
H98B_2 H 0.609360 1.178574 0.627637 0.183 Uiso 0.381(3) 1 calc R U P I 1
C99_2 C 0.7242(12) 1.2300(7) 0.6283(5) 0.152(6) Uani 0.381(3) 1 d D U P I 1
H99A_2 H 0.713595 1.271412 0.599831 0.183 Uiso 0.381(3) 1 calc R U P I 1
H99B_2 H 0.787015 1.211390 0.630114 0.183 Uiso 0.381(3) 1 calc R U P I 1
C100_2 C 0.7033(12) 1.2687(6) 0.6662(4) 0.146(5) Uani 0.381(3) 1 d D U P I 1
H10A_2 H 0.739712 1.313200 0.664149 0.219 Uiso 0.381(3) 1 calc R U P I 1
H10B_2 H 0.641625 1.288901 0.664308 0.219 Uiso 0.381(3) 1 calc R U P I 1
H10C_2 H 0.715187 1.228763 0.694650 0.219 Uiso 0.381(3) 1 calc R U P I 1
C295_2 C 0.6973(10) 0.9710(10) 0.5496(10) 0.115(3) Uani 0.270(3) 1 d D U P I -2
H29A_2 H 0.678559 1.015121 0.523356 0.138 Uiso 0.270(3) 1 calc R U P I -2
H29B_2 H 0.704956 0.995888 0.574359 0.138 Uiso 0.270(3) 1 calc R U P I -2
C296_2 C 0.7873(9) 0.9379(9) 0.5397(5) 0.118(4) Uani 0.270(3) 1 d D U P I -2
H29C_2 H 0.809567 0.894511 0.565626 0.142 Uiso 0.270(3) 1 calc R U P I -2
H29D_2 H 0.783169 0.914539 0.514098 0.142 Uiso 0.270(3) 1 calc R U P I -2
C297_2 C 0.8508(10) 1.0019(12) 0.5294(5) 0.144(7) Uani 0.270(3) 1 d D U P I -2
H29E_2 H 0.858782 1.022705 0.555718 0.173 Uiso 0.270(3) 1 calc R U P I -2
H29F_2 H 0.827328 1.047076 0.504666 0.173 Uiso 0.270(3) 1 calc R U P I -2
C298_2 C 0.9383(12) 0.9665(15) 0.5167(10) 0.200(11) Uani 0.270(3) 1 d D U P I -2
H29G_2 H 0.928304 0.937816 0.493773 0.240 Uiso 0.270(3) 1 calc R U P I -2
H29H_2 H 0.965392 0.927111 0.543022 0.240 Uiso 0.270(3) 1 calc R U P I -2
C299_2 C 1.0006(14) 1.0311(15) 0.4988(7) 0.164(9) Uani 0.270(3) 1 d D U P I -2
H29I_2 H 1.054452 1.019727 0.517519 0.196 Uiso 0.270(3) 1 calc R U P I -2
H29J_2 H 0.972804 1.084052 0.500127 0.196 Uiso 0.270(3) 1 calc R U P I -2
C300_2 C 1.0241(17) 1.0331(16) 0.4503(6) 0.147(10) Uani 0.270(3) 1 d D U P I -2
H30A_2 H 1.064039 1.074623 0.439207 0.220 Uiso 0.270(3) 1 calc R U P I -2
H30B_2 H 1.052300 0.980843 0.449190 0.220 Uiso 0.270(3) 1 calc R U P I -2
H30C_2 H 0.970808 1.045045 0.431832 0.220 Uiso 0.270(3) 1 calc R U P I -2
C495_2 C 0.6946(11) 0.9777(10) 0.5571(10) 0.129(4) Uani 0.350(3) 1 d D U P I 3
H49A_2 H 0.739981 0.956816 0.580560 0.155 Uiso 0.350(3) 1 calc R U P I 3
H49B_2 H 0.722004 0.986455 0.527659 0.155 Uiso 0.350(3) 1 calc R U P I 3
C496_2 C 0.6434(11) 1.0564(7) 0.5628(6) 0.144(3) Uani 0.350(3) 1 d D U P I 3
H49C_2 H 0.594575 1.071674 0.540852 0.173 Uiso 0.350(3) 1 calc R U P I 3
H49D_2 H 0.617840 1.045100 0.592735 0.173 Uiso 0.350(3) 1 calc R U P I 3
C497_2 C 0.6972(12) 1.1256(8) 0.5574(7) 0.183(7) Uani 0.350(3) 1 d D U P I 3
H49E_2 H 0.724139 1.136879 0.527800 0.219 Uiso 0.350(3) 1 calc R U P I 3
H49F_2 H 0.744626 1.112078 0.580125 0.219 Uiso 0.350(3) 1 calc R U P I 3
C498_2 C 0.6413(17) 1.2000(10) 0.5620(8) 0.227(8) Uani 0.350(3) 1 d D U P I 3
H49G_2 H 0.591098 1.210680 0.540871 0.273 Uiso 0.350(3) 1 calc R U P I 3
H49H_2 H 0.676320 1.246808 0.554265 0.273 Uiso 0.350(3) 1 calc R U P I 3
C499_2 C 0.6076(18) 1.189(2) 0.6091(9) 0.275(13) Uani 0.350(3) 1 d D U P I 3
H49I_2 H 0.570440 1.144135 0.616661 0.330 Uiso 0.350(3) 1 calc R U P I 3
H49J_2 H 0.571961 1.238603 0.611185 0.330 Uiso 0.350(3) 1 calc R U P I 3
C500_2 C 0.686(2) 1.1731(18) 0.6418(8) 0.211(8) Uani 0.350(3) 1 d D U P I 3
H50A_2 H 0.664544 1.166347 0.672105 0.317 Uiso 0.350(3) 1 calc R U P I 3
H50B_2 H 0.720539 1.124177 0.639844 0.317 Uiso 0.350(3) 1 calc R U P I 3
H50C_2 H 0.722056 1.218391 0.634383 0.317 Uiso 0.350(3) 1 calc R U P I 3
Cl1_101 Cl 0.1982(5) 0.7807(4) 0.1467(2) 0.088(2) Uiso 0.127(3) 1 d D . P J 2
C1_101 C 0.2425(7) 0.7591(8) 0.1972(3) 0.088(2) Uiso 0.127(3) 1 d DG . P J 2
C2_101 C 0.2789(11) 0.6828(8) 0.2188(4) 0.088(2) Uiso 0.127(3) 1 d DG . P J 2
H2_101 H 0.280145 0.640759 0.204413 0.106 Uiso 0.127(3) 1 calc R U P J 2
C3_101 C 0.3135(12) 0.6682(8) 0.2615(5) 0.088(2) Uiso 0.127(3) 1 d DG . P J 2
H3_101 H 0.338351 0.616072 0.276335 0.106 Uiso 0.127(3) 1 calc R U P J 2
C4_101 C 0.3117(10) 0.7297(9) 0.2826(3) 0.088(2) Uiso 0.127(3) 1 d DG . P J 2
H4_101 H 0.335292 0.719710 0.311803 0.106 Uiso 0.127(3) 1 calc R U P J 2
C5_101 C 0.2753(12) 0.8060(8) 0.2609(5) 0.088(2) Uiso 0.127(3) 1 d DG . P J 2
H5_101 H 0.274027 0.848037 0.275349 0.106 Uiso 0.127(3) 1 calc R U P J 2
C6_101 C 0.2407(10) 0.8206(7) 0.2182(4) 0.088(2) Uiso 0.127(3) 1 d DG . P J 2
H6_101 H 0.215820 0.872726 0.203427 0.106 Uiso 0.127(3) 1 calc R U P J 2
Cl1_102 Cl 0.4853(14) 0.6902(14) 0.4612(7) 0.152(9) Uiso 0.075(5) 1 d D . P K 4
C1_102 C 0.5766(17) 0.6458(17) 0.4863(10) 0.152(9) Uiso 0.075(5) 1 d DG . P K 4
C2_102 C 0.647(2) 0.623(3) 0.4630(12) 0.152(9) Uiso 0.075(5) 1 d DG . P K 4
H2_102 H 0.642594 0.632281 0.431632 0.182 Uiso 0.075(5) 1 calc R U P K 4
C3_102 C 0.723(2) 0.585(4) 0.4855(18) 0.152(9) Uiso 0.075(5) 1 d DG . P K 4
H3_102 H 0.770992 0.569229 0.469503 0.182 Uiso 0.075(5) 1 calc R U P K 4
C4_102 C 0.729(3) 0.571(4) 0.5313(18) 0.152(9) Uiso 0.075(5) 1 d DG . P K 4
H4_102 H 0.781311 0.545281 0.546689 0.182 Uiso 0.075(5) 1 calc R U P K 4
C5_102 C 0.659(3) 0.594(4) 0.5547(13) 0.152(9) Uiso 0.075(5) 1 d DG . P K 4
H5_102 H 0.663232 0.584386 0.586005 0.182 Uiso 0.075(5) 1 calc R U P K 4
C6_102 C 0.583(3) 0.632(3) 0.5322(11) 0.152(9) Uiso 0.075(5) 1 d DG . P K 4
H6_102 H 0.534832 0.647439 0.548135 0.182 Uiso 0.075(5) 1 calc R U P K 4
Cl1_103 Cl 0.8721(5) 0.0722(5) -0.0607(3) 0.143(3) Uiso 0.226(5) 1 d D . P L -1
C1_103 C 0.9503(10) 0.0259(8) -0.0247(5) 0.143(3) Uiso 0.226(5) 1 d DG . P L -1
C2_103 C 0.9279(10) -0.0146(12) 0.0179(6) 0.143(3) Uiso 0.226(5) 1 d DG . P L -1
H2_103 H 0.868275 -0.016450 0.025752 0.172 Uiso 0.226(5) 1 calc R U P L -1
C3_103 C 0.9928(13) -0.0525(13) 0.0490(5) 0.143(3) Uiso 0.226(5) 1 d DG . P L -1
H3_103 H 0.977441 -0.080161 0.078047 0.172 Uiso 0.226(5) 1 calc R U P L -1
C4_103 C 1.0800(12) -0.0498(12) 0.0374(6) 0.143(3) Uiso 0.226(5) 1 d DG . P L -1
H4_103 H 1.124336 -0.075672 0.058680 0.172 Uiso 0.226(5) 1 calc R U P L -1
C5_103 C 1.1024(9) -0.0093(12) -0.0051(7) 0.143(3) Uiso 0.226(5) 1 d DG . P L -1
H5_103 H 1.162066 -0.007471 -0.012982 0.172 Uiso 0.226(5) 1 calc R U P L -1
C6_103 C 1.0376(11) 0.0286(10) -0.0362(5) 0.143(3) Uiso 0.226(5) 1 d DG . P L -1
H6_103 H 1.052901 0.056240 -0.065278 0.172 Uiso 0.226(5) 1 calc R U P L -1
Cl1_104 Cl 0.0113(4) 0.8312(4) 0.6219(2) 0.123(2) Uiso 0.218(5) 1 d D . P M 9
C1_104 C 0.1110(7) 0.8459(9) 0.6074(4) 0.123(2) Uiso 0.218(5) 1 d DG . P M 9
C2_104 C 0.1345(8) 0.9240(8) 0.5936(5) 0.123(2) Uiso 0.218(5) 1 d DG . P M 9
H2_104 H 0.092606 0.967722 0.593016 0.148 Uiso 0.218(5) 1 calc R U P M 9
C3_104 C 0.2195(9) 0.9381(7) 0.5805(5) 0.123(2) Uiso 0.218(5) 1 d DG . P M 9
H3_104 H 0.235558 0.991542 0.571023 0.148 Uiso 0.218(5) 1 calc R U P M 9
C4_104 C 0.2808(7) 0.8742(9) 0.5813(5) 0.123(2) Uiso 0.218(5) 1 d DG . P M 9
H4_104 H 0.338866 0.883836 0.572358 0.148 Uiso 0.218(5) 1 calc R U P M 9
C5_104 C 0.2573(8) 0.7960(8) 0.5951(6) 0.123(2) Uiso 0.218(5) 1 d DG . P M 9
H5_104 H 0.299221 0.752311 0.595686 0.148 Uiso 0.218(5) 1 calc R U P M 9
C6_104 C 0.1724(9) 0.7819(7) 0.6082(5) 0.123(2) Uiso 0.218(5) 1 d DG . P M 9
H6_104 H 0.156269 0.728490 0.617679 0.148 Uiso 0.218(5) 1 calc R U P M 9
Cl1_105 Cl 0.6369(7) 0.6072(7) 0.5857(3) 0.094(4) Uiso 0.083(4) 1 d D . P N 1
C1_105 C 0.6784(13) 0.5970(11) 0.5382(5) 0.094(4) Uiso 0.083(4) 1 d DG . P N 1
C2_105 C 0.6321(14) 0.6298(18) 0.4986(7) 0.094(4) Uiso 0.083(4) 1 d DG . P N 1
H2_105 H 0.576293 0.657731 0.498789 0.112 Uiso 0.083(4) 1 calc R U P N 1
C3_105 C 0.6674(18) 0.622(2) 0.4588(5) 0.094(4) Uiso 0.083(4) 1 d DG . P N 1
H3_105 H 0.635720 0.644271 0.431744 0.112 Uiso 0.083(4) 1 calc R U P N 1
C4_105 C 0.7490(17) 0.5810(18) 0.4586(6) 0.094(4) Uiso 0.083(4) 1 d DG . P N 1
H4_105 H 0.773175 0.575526 0.431341 0.112 Uiso 0.083(4) 1 calc R U P N 1
C5_105 C 0.7954(15) 0.5482(18) 0.4981(8) 0.094(4) Uiso 0.083(4) 1 d DG . P N 1
H5_105 H 0.851204 0.520242 0.497983 0.112 Uiso 0.083(4) 1 calc R U P N 1
C6_105 C 0.7601(15) 0.5561(16) 0.5380(6) 0.094(4) Uiso 0.083(4) 1 d DG . P N 1
H6_105 H 0.791777 0.533702 0.565029 0.112 Uiso 0.083(4) 1 calc R U P N 1
Cl1_106 Cl 0.8259(4) 1.2354(4) 0.5305(2) 0.096(2) Uiso 0.154(4) 1 d D . P O 2
C1_106 C 0.7446(7) 1.1938(6) 0.5618(4) 0.096(2) Uiso 0.154(4) 1 d DG . P O 2
C2_106 C 0.7581(7) 1.1591(9) 0.6069(4) 0.096(2) Uiso 0.154(4) 1 d DG . P O 2
H2_106 H 0.813384 1.159342 0.620343 0.115 Uiso 0.154(4) 1 calc R U P O 2
C3_106 C 0.6907(10) 1.1240(10) 0.6325(3) 0.096(2) Uiso 0.154(4) 1 d DG . P O 2
H3_106 H 0.699861 1.100213 0.663319 0.115 Uiso 0.154(4) 1 calc R U P O 2
C4_106 C 0.6098(8) 1.1236(9) 0.6129(4) 0.096(2) Uiso 0.154(4) 1 d DG . P O 2
H4_106 H 0.563687 1.099560 0.630302 0.115 Uiso 0.154(4) 1 calc R U P O 2
C5_106 C 0.5963(7) 1.1583(11) 0.5677(5) 0.096(2) Uiso 0.154(4) 1 d DG . P O 2
H5_106 H 0.541037 1.158034 0.554307 0.115 Uiso 0.154(4) 1 calc R U P O 2
C6_106 C 0.6638(9) 1.1934(9) 0.5422(3) 0.096(2) Uiso 0.154(4) 1 d DG . P O 2
H6_106 H 0.654559 1.217163 0.511330 0.115 Uiso 0.154(4) 1 calc R U P O 2
Cl1_107 Cl 0.7863(10) 0.5832(8) 0.4270(4) 0.127(5) Uiso 0.103(5) 1 d D . P P 3
C1_107 C 0.7287(14) 0.5932(13) 0.4706(6) 0.127(5) Uiso 0.103(5) 1 d DG . P P 3
C2_107 C 0.7666(16) 0.565(2) 0.5127(8) 0.127(5) Uiso 0.103(5) 1 d DG . P P 3
H2_107 H 0.824348 0.539606 0.516277 0.152 Uiso 0.103(5) 1 calc R U P P 3
C3_107 C 0.720(2) 0.573(2) 0.5497(6) 0.127(5) Uiso 0.103(5) 1 d DG . P P 3
H3_107 H 0.745692 0.553560 0.578506 0.152 Uiso 0.103(5) 1 calc R U P P 3
C4_107 C 0.635(2) 0.610(2) 0.5445(8) 0.127(5) Uiso 0.103(5) 1 d DG . P P 3
H4_107 H 0.603367 0.615423 0.569801 0.152 Uiso 0.103(5) 1 calc R U P P 3
C5_107 C 0.5975(17) 0.638(3) 0.5024(10) 0.127(5) Uiso 0.103(5) 1 d DG . P P 3
H5_107 H 0.539697 0.663332 0.498866 0.152 Uiso 0.103(5) 1 calc R U P P 3
C6_107 C 0.6442(16) 0.630(2) 0.4654(7) 0.127(5) Uiso 0.103(5) 1 d DG . P P 3
H6_107 H 0.618351 0.649379 0.436637 0.152 Uiso 0.103(5) 1 calc R U P P 3
Cl1_108 Cl 0.0019(13) 0.9748(11) 0.5559(6) 0.129(6) Uiso 0.095(5) 1 d D . P Q -4
C1_108 C 0.0841(13) 0.9056(12) 0.5613(9) 0.129(6) Uiso 0.095(5) 1 d DG . P Q -4
C2_108 C 0.113(2) 0.8558(19) 0.6020(9) 0.129(6) Uiso 0.095(5) 1 d DG . P Q -4
H2_108 H 0.085797 0.860843 0.628467 0.155 Uiso 0.095(5) 1 calc R U P Q -4
C3_108 C 0.183(2) 0.799(2) 0.6039(11) 0.129(6) Uiso 0.095(5) 1 d DG . P Q -4
H3_108 H 0.203423 0.764582 0.631710 0.155 Uiso 0.095(5) 1 calc R U P Q -4
C4_108 C 0.2239(18) 0.7912(18) 0.5651(13) 0.129(6) Uiso 0.095(5) 1 d DG . P Q -4
H4_108 H 0.271638 0.752107 0.566443 0.155 Uiso 0.095(5) 1 calc R U P Q -4
C5_108 C 0.195(2) 0.841(2) 0.5244(11) 0.129(6) Uiso 0.095(5) 1 d DG . P Q -4
H5_108 H 0.222228 0.835894 0.497933 0.155 Uiso 0.095(5) 1 calc R U P Q -4
C6_108 C 0.1247(19) 0.8981(17) 0.5225(9) 0.129(6) Uiso 0.095(5) 1 d DG . P Q -4
H6_108 H 0.104601 0.932156 0.494689 0.155 Uiso 0.095(5) 1 calc R U P Q -4
Cl1_109 Cl 0.0929(10) 0.9768(8) 0.4740(4) 0.154(5) Uiso 0.142(6) 1 d D . P R -3
C1_109 C 0.1373(13) 0.9201(11) 0.5204(6) 0.154(5) Uiso 0.142(6) 1 d DG . P R -3
C2_109 C 0.1116(17) 0.9304(15) 0.5614(7) 0.154(5) Uiso 0.142(6) 1 d DG . P R -3
H2_109 H 0.067289 0.971139 0.563038 0.185 Uiso 0.142(6) 1 calc R U P R -3
C3_109 C 0.151(2) 0.8812(19) 0.6001(6) 0.154(5) Uiso 0.142(6) 1 d DG . P R -3
H3_109 H 0.133109 0.888232 0.628146 0.185 Uiso 0.142(6) 1 calc R U P R -3
C4_109 C 0.2155(19) 0.8216(16) 0.5978(8) 0.154(5) Uiso 0.142(6) 1 d DG . P R -3
H4_109 H 0.242256 0.787964 0.624196 0.185 Uiso 0.142(6) 1 calc R U P R -3
C5_109 C 0.2413(19) 0.8113(16) 0.5567(10) 0.154(5) Uiso 0.142(6) 1 d DG . P R -3
H5_109 H 0.285584 0.770601 0.555138 0.185 Uiso 0.142(6) 1 calc R U P R -3
C6_109 C 0.2022(18) 0.8606(16) 0.5181(7) 0.154(5) Uiso 0.142(6) 1 d DG . P R -3
H6_109 H 0.219765 0.853508 0.490029 0.185 Uiso 0.142(6) 1 calc R U P R -3
Cl1_110 Cl 1.1382(12) -0.0500(12) -0.0439(6) 0.142(7) Uiso 0.079(4) 1 d D . P S -2
C1_110 C 1.0607(16) -0.0122(19) -0.0171(8) 0.142(7) Uiso 0.079(4) 1 d DG . P S -2
C2_110 C 1.054(2) 0.066(2) -0.0126(14) 0.142(7) Uiso 0.079(4) 1 d DG . P S -2
H2_110 H 1.096321 0.101247 -0.025593 0.171 Uiso 0.079(4) 1 calc R U P S -2
C3_110 C 0.986(3) 0.092(3) 0.0109(17) 0.142(7) Uiso 0.079(4) 1 d DG . P S -2
H3_110 H 0.981329 0.144897 0.014002 0.171 Uiso 0.079(4) 1 calc R U P S -2
C4_110 C 0.924(3) 0.040(3) 0.0300(16) 0.142(7) Uiso 0.079(4) 1 d DG . P S -2
H4_110 H 0.877378 0.057336 0.046032 0.171 Uiso 0.079(4) 1 calc R U P S -2
C5_110 C 0.931(2) -0.038(3) 0.0255(16) 0.142(7) Uiso 0.079(4) 1 d DG . P S -2
H5_110 H 0.888419 -0.073877 0.038467 0.171 Uiso 0.079(4) 1 calc R U P S -2
C6_110 C 0.999(2) -0.064(2) 0.0019(13) 0.142(7) Uiso 0.079(4) 1 d DG . P S -2
H6_110 H 1.003410 -0.117528 -0.001128 0.171 Uiso 0.079(4) 1 calc R U P S -2
Cl1_111 Cl 0.1404(13) 0.7707(12) 0.4931(6) 0.232(8) Uiso 0.193(7) 1 d D . P T 6
C1_111 C 0.1430(13) 0.7209(16) 0.4546(8) 0.232(8) Uiso 0.193(7) 1 d DG . P T 6
C2_111 C 0.120(2) 0.6429(17) 0.4610(10) 0.232(8) Uiso 0.193(7) 1 d DG . P T 6
H2_111 H 0.100965 0.614386 0.489151 0.278 Uiso 0.193(7) 1 calc R U P T 6
C3_111 C 0.125(3) 0.6066(19) 0.4261(13) 0.232(8) Uiso 0.193(7) 1 d DG . P T 6
H3_111 H 0.109742 0.553336 0.430462 0.278 Uiso 0.193(7) 1 calc R U P T 6
C4_111 C 0.153(2) 0.648(3) 0.3849(11) 0.232(8) Uiso 0.193(7) 1 d DG . P T 6
H4_111 H 0.156966 0.623558 0.361059 0.278 Uiso 0.193(7) 1 calc R U P T 6
C5_111 C 0.176(3) 0.726(3) 0.3785(8) 0.232(8) Uiso 0.193(7) 1 d DG . P T 6
H5_111 H 0.195413 0.754831 0.350346 0.278 Uiso 0.193(7) 1 calc R U P T 6
C6_111 C 0.171(2) 0.7626(18) 0.4134(9) 0.232(8) Uiso 0.193(7) 1 d DG . P T 6
H6_111 H 0.186636 0.815883 0.409034 0.278 Uiso 0.193(7) 1 calc R U P T 6
Cl1_112 Cl 0.1482(14) 1.0402(13) 0.5516(7) 0.362(11) Uiso 0.281(8) 1 d D . P U 5
C1_112 C 0.159(2) 0.9409(14) 0.5720(7) 0.362(11) Uiso 0.281(8) 1 d DG . P U 5
C2_112 C 0.240(2) 0.897(2) 0.5797(13) 0.362(11) Uiso 0.281(8) 1 d DG . P U 5
H2_112 H 0.292017 0.923032 0.573328 0.435 Uiso 0.281(8) 1 calc R U P U 5
C3_112 C 0.245(3) 0.814(2) 0.5969(15) 0.362(11) Uiso 0.281(8) 1 d DG . P U 5
H3_112 H 0.299735 0.783880 0.602270 0.435 Uiso 0.281(8) 1 calc R U P U 5
C4_112 C 0.168(4) 0.7755(15) 0.6063(12) 0.362(11) Uiso 0.281(8) 1 d DG . P U 5
H4_112 H 0.171581 0.719043 0.618087 0.435 Uiso 0.281(8) 1 calc R U P U 5
C5_112 C 0.088(3) 0.820(2) 0.5985(14) 0.362(11) Uiso 0.281(8) 1 d DG . P U 5
H5_112 H 0.035707 0.793358 0.604960 0.435 Uiso 0.281(8) 1 calc R U P U 5
C6_112 C 0.083(2) 0.902(2) 0.5813(12) 0.362(11) Uiso 0.281(8) 1 d DG . P U 5
H6_112 H 0.027987 0.932511 0.576018 0.435 Uiso 0.281(8) 1 calc R U P U 5
Cl1_113 Cl 0.1365(9) 0.8960(9) 0.1057(5) 0.144(6) Uiso 0.140(9) 1 d D . P V 3
C1_113 C 0.1861(11) 0.8476(13) 0.1525(6) 0.144(6) Uiso 0.140(9) 1 d DG . P V 3
C2_113 C 0.219(2) 0.7678(13) 0.1633(8) 0.144(6) Uiso 0.140(9) 1 d DG . P V 3
H2_113 H 0.213901 0.736444 0.142780 0.172 Uiso 0.140(9) 1 calc R U P V 3
C3_113 C 0.260(2) 0.7337(13) 0.2043(9) 0.144(6) Uiso 0.140(9) 1 d DG . P V 3
H3_113 H 0.282954 0.679119 0.211723 0.172 Uiso 0.140(9) 1 calc R U P V 3
C4_113 C 0.2681(19) 0.7795(16) 0.2344(7) 0.144(6) Uiso 0.140(9) 1 d DG . P V 3
H4_113 H 0.296160 0.756245 0.262380 0.172 Uiso 0.140(9) 1 calc R U P V 3
C5_113 C 0.235(2) 0.8594(16) 0.2235(8) 0.144(6) Uiso 0.140(9) 1 d DG . P V 3
H5_113 H 0.240314 0.890698 0.244095 0.172 Uiso 0.140(9) 1 calc R U P V 3
C6_113 C 0.1939(19) 0.8934(12) 0.1826(8) 0.144(6) Uiso 0.140(9) 1 d DG . P V 3
H6_113 H 0.171261 0.948025 0.175153 0.172 Uiso 0.140(9) 1 calc R U P V 3
Cl1_114 Cl 0.1148(13) 0.9242(13) 0.0811(9) 0.202(8) Uiso 0.176(10) 1 d D . P W 5
C1_114 C 0.1626(14) 0.8714(16) 0.1277(9) 0.202(8) Uiso 0.176(10) 1 d DG . P W 5
C2_114 C 0.192(2) 0.7916(17) 0.1321(11) 0.202(8) Uiso 0.176(10) 1 d DG . P W 5
H2_114 H 0.183832 0.767834 0.108396 0.243 Uiso 0.176(10) 1 calc R U P W 5
C3_114 C 0.233(3) 0.7467(16) 0.1713(13) 0.202(8) Uiso 0.176(10) 1 d DG . P W 5
H3_114 H 0.252949 0.692147 0.174406 0.243 Uiso 0.176(10) 1 calc R U P W 5
C4_114 C 0.245(2) 0.782(2) 0.2061(10) 0.202(8) Uiso 0.176(10) 1 d DG . P W 5
H4_114 H 0.272742 0.750779 0.232871 0.243 Uiso 0.176(10) 1 calc R U P W 5
C5_114 C 0.215(3) 0.861(2) 0.2016(10) 0.202(8) Uiso 0.176(10) 1 d DG . P W 5
H5_114 H 0.223417 0.885098 0.225327 0.243 Uiso 0.176(10) 1 calc R U P W 5
C6_114 C 0.174(2) 0.9063(16) 0.1624(11) 0.202(8) Uiso 0.176(10) 1 d DG . P W 5
H6_114 H 0.154299 0.960786 0.159318 0.243 Uiso 0.176(10) 1 calc R U P W 5
Cl1_115 Cl 0.7742(18) 0.0475(19) 0.0246(10) 0.157(11) Uiso 0.065(6) 1 d D . P X -3
C1_115 C 0.875(2) 0.040(2) 0.0065(14) 0.157(11) Uiso 0.065(6) 1 d DG . P X -3
C2_115 C 0.944(2) -0.002(4) 0.0337(17) 0.157(11) Uiso 0.065(6) 1 d DG . P X -3
H2_115 H 0.934599 -0.027603 0.063892 0.188 Uiso 0.065(6) 1 calc R U P X -3
C3_115 C 1.028(2) -0.006(5) 0.017(2) 0.157(11) Uiso 0.065(6) 1 d DG . P X -3
H3_115 H 1.074908 -0.034869 0.035242 0.188 Uiso 0.065(6) 1 calc R U P X -3
C4_115 C 1.042(3) 0.031(5) -0.028(3) 0.157(11) Uiso 0.065(6) 1 d DG . P X -3
H4_115 H 1.098950 0.028339 -0.039162 0.188 Uiso 0.065(6) 1 calc R U P X -3
C5_115 C 0.973(4) 0.073(5) -0.055(2) 0.157(11) Uiso 0.065(6) 1 d DG . P X -3
H5_115 H 0.982684 0.098812 -0.084917 0.188 Uiso 0.065(6) 1 calc R U P X -3
C6_115 C 0.890(3) 0.077(4) -0.0377(15) 0.157(11) Uiso 0.065(6) 1 d DG . P X -3
H6_115 H 0.842374 0.106079 -0.056268 0.188 Uiso 0.065(6) 1 calc R U P X -3
 
loop_
 _atom_site_aniso_label
 _atom_site_aniso_U_11
 _atom_site_aniso_U_22
 _atom_site_aniso_U_33
 _atom_site_aniso_U_23
 _atom_site_aniso_U_13
 _atom_site_aniso_U_12
S1_1 0.1033(5) 0.0642(3) 0.0785(3) -0.0438(3) 0.0354(3) -0.0275(3)
S2_1 0.0972(5) 0.0660(3) 0.0778(4) -0.0388(3) 0.0318(3) -0.0214(3)
S3_1 0.0943(5) 0.0641(3) 0.0832(4) -0.0365(3) 0.0194(3) -0.0158(3)
S4_1 0.0980(5) 0.0573(3) 0.0891(4) -0.0360(3) 0.0246(3) -0.0207(3)
S5_1 0.1068(5) 0.0473(3) 0.0879(4) -0.0286(3) 0.0297(4) -0.0149(3)
S6_1 0.1050(5) 0.0487(3) 0.0834(4) -0.0348(3) 0.0273(3) -0.0182(3)
S7_1 0.1387(8) 0.0651(4) 0.1177(6) -0.0485(4) 0.0564(6) -0.0257(4)
S8_1 0.1257(7) 0.0852(5) 0.1375(7) -0.0710(5) 0.0597(6) -0.0374(5)
S9_1 0.1480(8) 0.0876(5) 0.1290(7) -0.0698(5) 0.0677(6) -0.0500(5)
S10_1 0.1105(6) 0.0622(3) 0.0936(4) -0.0456(3) 0.0327(4) -0.0228(3)
O1_1 0.1188(15) 0.0530(8) 0.0672(9) -0.0349(7) 0.0123(9) -0.0131(9)
O2_1 0.1030(13) 0.0438(7) 0.0699(9) -0.0274(7) 0.0189(8) -0.0128(7)
O3_1 0.1143(15) 0.0521(8) 0.0695(9) -0.0341(7) 0.0162(9) -0.0166(8)
O4_1 0.1323(18) 0.0453(8) 0.0815(11) -0.0327(8) 0.0035(11) -0.0027(9)
N1_1 0.0906(14) 0.0433(7) 0.0648(9) -0.0307(7) 0.0207(9) -0.0141(8)
N2_1 0.0969(15) 0.0448(8) 0.0725(10) -0.0330(8) 0.0158(10) -0.0133(9)
C1_1 0.173(3) 0.0478(11) 0.0717(14) -0.0301(11) -0.0136(17) 0.0000(15)
C2_1 0.141(3) 0.0510(11) 0.0682(13) -0.0331(10) 0.0030(14) -0.0085(13)
C3_1 0.1058(19) 0.0454(9) 0.0633(11) -0.0287(9) 0.0121(11) -0.0118(10)
C4_1 0.1079(19) 0.0457(9) 0.0613(11) -0.0287(9) 0.0135(11) -0.0128(11)
C5_1 0.131(2) 0.0424(9) 0.0680(12) -0.0284(9) -0.0016(14) -0.0041(12)
C6_1 0.0965(17) 0.0424(9) 0.0630(11) -0.0277(8) 0.0130(11) -0.0118(10)
C7_1 0.138(3) 0.0443(9) 0.0639(12) -0.0269(9) 0.0073(14) -0.0053(12)
C8_1 0.156(3) 0.0473(11) 0.0709(13) -0.0316(10) -0.0071(16) 0.0001(14)
C9_1 0.158(3) 0.0461(10) 0.0667(13) -0.0315(10) -0.0070(15) -0.0007(14)
C10_1 0.154(3) 0.0448(10) 0.0705(13) -0.0319(10) -0.0054(16) 0.0004(13)
C11_1 0.152(3) 0.0410(9) 0.0666(12) -0.0282(9) -0.0036(15) -0.0055(13)
C12_1 0.155(3) 0.0468(10) 0.0673(13) -0.0292(10) -0.0051(15) -0.0010(14)
C13_1 0.125(2) 0.0478(10) 0.0654(12) -0.0289(9) 0.0043(13) -0.0088(12)
C14_1 0.1034(19) 0.0439(9) 0.0636(11) -0.0277(9) 0.0132(11) -0.0132(10)
C15_1 0.112(2) 0.0426(9) 0.0694(12) -0.0289(9) 0.0072(12) -0.0103(11)
C16_1 0.124(2) 0.0423(9) 0.0707(13) -0.0304(9) 0.0077(13) -0.0094(11)
C17_1 0.157(3) 0.0466(11) 0.0759(15) -0.0291(11) -0.0094(17) 0.0004(14)
C18_1 0.191(4) 0.0489(11) 0.0759(15) -0.0314(11) -0.0239(19) 0.0092(16)
C19_1 0.171(3) 0.0416(10) 0.0686(13) -0.0284(10) -0.0130(16) 0.0030(14)
C20_1 0.169(3) 0.0445(10) 0.0706(14) -0.0299(10) -0.0120(17) 0.0009(14)
C21_1 0.0942(17) 0.0472(9) 0.0666(11) -0.0307(9) 0.0214(11) -0.0170(10)
C22_1 0.0878(16) 0.0435(9) 0.0647(11) -0.0272(9) 0.0207(10) -0.0145(9)
C23_1 0.0963(17) 0.0458(9) 0.0676(12) -0.0297(9) 0.0180(11) -0.0162(10)
C24_1 0.1037(19) 0.0441(10) 0.0751(13) -0.0307(10) 0.0162(12) -0.0138(11)
C25_1 0.0985(18) 0.0438(9) 0.0683(11) -0.0322(9) 0.0195(11) -0.0158(10)
C26_1 0.0988(18) 0.0482(9) 0.0688(12) -0.0322(9) 0.0220(12) -0.0160(10)
C27_1 0.1025(19) 0.0529(10) 0.0735(13) -0.0365(10) 0.0196(12) -0.0118(11)
C28_1 0.117(2) 0.0495(10) 0.0737(13) -0.0360(10) 0.0161(13) -0.0143(12)
C29_1 0.109(2) 0.0478(10) 0.0814(14) -0.0353(10) 0.0184(13) -0.0200(11)
C30_1 0.0983(18) 0.0458(9) 0.0741(12) -0.0320(9) 0.0191(12) -0.0161(10)
C31_1 0.1046(19) 0.0460(9) 0.0749(13) -0.0335(10) 0.0117(12) -0.0110(11)
C32_1 0.1009(19) 0.0471(10) 0.0745(13) -0.0326(10) 0.0122(12) -0.0108(11)
C33_1 0.109(2) 0.0466(10) 0.0770(13) -0.0327(10) 0.0118(13) -0.0151(11)
C34_1 0.110(2) 0.0518(11) 0.0828(15) -0.0399(11) 0.0093(14) -0.0089(12)
C35_1 0.112(2) 0.0560(11) 0.0810(14) -0.0407(11) 0.0195(14) -0.0120(12)
C36_1 0.104(2) 0.0553(11) 0.0818(15) -0.0385(11) 0.0147(14) -0.0108(12)
C37_1 0.0987(18) 0.0520(10) 0.0692(12) -0.0344(10) 0.0206(12) -0.0131(11)
C38_1 0.107(2) 0.0731(14) 0.0743(14) -0.0435(12) 0.0298(13) -0.0220(14)
C39_1 0.098(2) 0.0832(16) 0.0732(14) -0.0424(13) 0.0281(13) -0.0217(14)
C40_1 0.0890(17) 0.0605(11) 0.0699(12) -0.0318(10) 0.0260(12) -0.0160(11)
C41_1 0.0946(19) 0.0623(12) 0.0674(12) -0.0316(10) 0.0232(12) -0.0149(12)
C42_1 0.096(2) 0.0782(16) 0.0966(18) -0.0503(15) 0.0236(15) -0.0118(14)
C43_1 0.089(2) 0.0764(16) 0.103(2) -0.0490(15) 0.0177(15) -0.0130(14)
C44_1 0.0946(19) 0.0655(13) 0.0793(14) -0.0356(12) 0.0178(13) -0.0134(13)
C45_1 0.101(2) 0.0661(13) 0.0846(16) -0.0376(13) 0.0176(14) -0.0154(13)
C46_1 0.120(3) 0.091(2) 0.136(3) -0.070(2) -0.016(2) 0.006(2)
C47_1 0.119(3) 0.094(2) 0.131(3) -0.071(2) -0.010(2) -0.002(2)
C48_1 0.098(2) 0.0693(14) 0.0872(16) -0.0403(13) 0.0189(15) -0.0156(14)
C49_1 0.100(2) 0.0660(13) 0.0874(16) -0.0388(13) 0.0194(14) -0.0162(13)
C50_1 0.104(2) 0.0775(16) 0.113(2) -0.0499(17) 0.0304(18) -0.0294(16)
C51_1 0.106(2) 0.0664(14) 0.111(2) -0.0441(15) 0.0278(17) -0.0268(15)
C52_1 0.105(2) 0.0576(11) 0.0834(15) -0.0361(11) 0.0246(14) -0.0224(13)
C53_1 0.102(2) 0.0575(11) 0.0772(14) -0.0334(11) 0.0192(13) -0.0211(12)
C54_1 0.110(2) 0.0545(11) 0.0782(14) -0.0306(11) 0.0202(14) -0.0235(12)
C55_1 0.112(2) 0.0487(10) 0.0757(13) -0.0297(10) 0.0169(13) -0.0193(12)
C56_1 0.107(2) 0.0462(9) 0.0730(13) -0.0315(9) 0.0147(12) -0.0138(11)
C57_1 0.0922(17) 0.0464(9) 0.0760(13) -0.0314(9) 0.0153(12) -0.0150(10)
C58_1 0.0916(18) 0.0486(10) 0.0869(15) -0.0290(11) 0.0184(13) -0.0158(11)
C59_1 0.0930(19) 0.0565(11) 0.0850(15) -0.0269(11) 0.0185(13) -0.0185(12)
C60_1 0.0900(18) 0.0599(12) 0.0799(14) -0.0349(11) 0.0183(13) -0.0163(12)
C61_1 0.100(2) 0.0630(12) 0.0878(16) -0.0413(12) 0.0207(14) -0.0185(13)
C62_1 0.106(2) 0.0778(16) 0.117(2) -0.0586(17) 0.0363(18) -0.0347(16)
C63_1 0.099(2) 0.0848(18) 0.121(2) -0.0615(18) 0.0361(18) -0.0304(16)
C64_1 0.114(2) 0.0787(17) 0.115(2) -0.0588(17) 0.0400(19) -0.0257(16)
C65_1 0.122(3) 0.0864(19) 0.143(3) -0.072(2) 0.056(2) -0.0336(19)
C66_1 0.127(3) 0.106(3) 0.192(4) -0.096(3) 0.069(3) -0.043(2)
C67_1 0.130(3) 0.112(3) 0.208(5) -0.110(3) 0.082(3) -0.049(2)
C68_1 0.130(3) 0.0854(19) 0.141(3) -0.069(2) 0.064(2) -0.039(2)
C69_1 0.123(3) 0.0801(18) 0.131(3) -0.0602(19) 0.057(2) -0.0333(18)
C70_1 0.136(3) 0.0787(18) 0.126(3) -0.0553(19) 0.060(2) -0.0362(19)
C71_1 0.134(3) 0.0771(17) 0.114(2) -0.0541(18) 0.052(2) -0.0291(18)
C72_1 0.121(3) 0.0710(15) 0.111(2) -0.0526(16) 0.0441(19) -0.0236(16)
C73_1 0.119(3) 0.0712(15) 0.107(2) -0.0496(16) 0.0425(19) -0.0261(16)
C74_1 0.167(4) 0.096(2) 0.112(2) -0.064(2) 0.067(2) -0.055(2)
C75_1 0.147(3) 0.0870(19) 0.100(2) -0.0588(18) 0.047(2) -0.043(2)
C76_1 0.111(2) 0.0614(12) 0.0907(16) -0.0445(13) 0.0299(15) -0.0184(13)
C77_1 0.119(2) 0.0553(11) 0.0882(16) -0.0467(12) 0.0211(14) -0.0179(12)
C78_1 0.114(8) 0.055(3) 0.081(6) -0.038(3) 0.018(5) -0.013(3)
C79_1 0.134(10) 0.053(2) 0.093(4) -0.043(3) 0.010(4) -0.002(3)
C80_1 0.157(8) 0.065(2) 0.083(5) -0.032(3) 0.006(4) 0.006(3)
C81_1 0.136(6) 0.073(3) 0.096(4) -0.028(3) -0.001(3) 0.008(3)
C82_1 0.195(8) 0.087(5) 0.104(4) -0.041(5) 0.024(4) 0.024(5)
C78A_1 0.123(9) 0.048(5) 0.081(8) -0.040(5) 0.014(7) -0.015(5)
C79A_1 0.124(10) 0.046(5) 0.081(7) -0.035(5) 0.022(6) -0.010(5)
C80A_1 0.118(10) 0.045(6) 0.071(8) -0.028(6) 0.004(7) -0.017(5)
C81A_1 0.174(15) 0.052(9) 0.084(10) -0.028(9) 0.031(11) 0.009(9)
C82A_1 0.19(3) 0.15(3) 0.13(2) -0.04(2) 0.05(2) 0.04(2)
C78B_1 0.122(11) 0.055(4) 0.085(8) -0.037(4) 0.015(8) -0.017(6)
C79B_1 0.129(12) 0.050(4) 0.089(6) -0.035(5) 0.014(7) -0.004(5)
C80B_1 0.144(11) 0.060(5) 0.098(11) -0.031(5) 0.001(9) -0.002(5)
C81B_1 0.129(10) 0.064(5) 0.124(9) -0.046(6) -0.007(7) -0.002(6)
C82B_1 0.131(15) 0.118(9) 0.21(2) -0.112(12) -0.075(15) 0.046(11)
C83_1 0.096(8) 0.052(4) 0.094(5) -0.051(3) 0.016(4) -0.015(4)
C84_1 0.109(5) 0.062(5) 0.103(8) -0.042(6) 0.027(5) -0.022(4)
C85_1 0.110(6) 0.074(4) 0.108(5) -0.062(4) 0.011(4) -0.012(4)
C86_1 0.138(8) 0.093(6) 0.133(7) -0.072(6) 0.036(6) -0.015(5)
C87_1 0.111(7) 0.095(5) 0.129(7) -0.069(6) 0.006(5) 0.004(5)
C88_1 0.164(13) 0.115(8) 0.182(13) -0.065(9) 0.057(10) 0.027(8)
C83A_1 0.107(9) 0.055(3) 0.102(4) -0.046(3) 0.009(4) -0.011(3)
C84A_1 0.136(5) 0.067(5) 0.108(5) -0.057(5) 0.030(4) -0.011(3)
C85A_1 0.148(6) 0.102(4) 0.109(4) -0.065(3) 0.020(4) -0.021(4)
C86A_1 0.264(14) 0.157(8) 0.131(6) -0.079(6) 0.045(7) 0.006(8)
C87A_1 0.41(2) 0.167(9) 0.106(5) -0.035(6) 0.078(8) 0.092(12)
C88A_1 0.68(5) 0.208(15) 0.138(9) -0.081(10) 0.159(17) -0.04(2)
C89_1 0.092(4) 0.108(4) 0.101(7) -0.072(5) 0.037(4) -0.031(3)
C90_1 0.094(4) 0.111(5) 0.116(6) -0.056(4) 0.040(4) -0.018(3)
C91_1 0.104(5) 0.161(7) 0.143(8) -0.100(7) 0.059(6) -0.054(5)
C92_1 0.140(8) 0.186(11) 0.202(10) -0.152(10) 0.065(7) -0.062(8)
C93_1 0.116(6) 0.195(10) 0.084(4) -0.046(5) 0.021(4) -0.010(6)
C94_1 0.161(9) 0.146(8) 0.106(5) -0.041(5) 0.027(5) -0.015(6)
C89A_1 0.103(6) 0.114(6) 0.106(9) -0.074(7) 0.026(7) -0.006(5)
C90A_1 0.110(6) 0.115(7) 0.133(10) -0.062(6) 0.036(7) -0.016(5)
C91A_1 0.128(9) 0.137(9) 0.109(8) -0.070(7) 0.013(7) -0.016(7)
C92A_1 0.104(7) 0.103(6) 0.125(8) -0.036(6) 0.022(6) -0.021(5)
C93A_1 0.126(8) 0.108(7) 0.117(7) -0.054(6) 0.037(6) -0.032(6)
C94A_1 0.111(8) 0.105(7) 0.145(9) -0.003(6) 0.026(6) -0.019(6)
C95_1 0.104(4) 0.068(6) 0.163(5) -0.054(5) 0.044(4) -0.027(4)
C96_1 0.120(6) 0.099(6) 0.122(6) -0.047(6) 0.040(6) -0.042(5)
C97_1 0.121(5) 0.066(4) 0.130(6) -0.043(5) 0.033(5) -0.023(4)
C98_1 0.099(6) 0.088(5) 0.131(9) -0.030(5) 0.021(5) -0.024(4)
C99_1 0.103(5) 0.050(4) 0.127(5) -0.023(4) 0.016(4) -0.014(4)
C100_1 0.107(7) 0.076(7) 0.104(7) -0.018(5) 0.013(5) -0.033(5)
C295_1 0.107(6) 0.068(7) 0.163(7) -0.058(6) 0.042(6) -0.027(5)
C296_1 0.119(7) 0.107(9) 0.122(8) -0.052(8) 0.045(7) -0.040(7)
C297_1 0.123(7) 0.074(7) 0.125(8) -0.041(7) 0.028(6) -0.025(6)
C298_1 0.100(10) 0.098(9) 0.125(11) -0.014(9) 0.023(9) -0.020(8)
C299_1 0.108(11) 0.091(8) 0.131(11) -0.028(8) 0.016(9) -0.028(8)
C300_1 0.134(13) 0.085(11) 0.120(11) -0.012(10) 0.014(11) -0.008(11)
C495_1 0.109(5) 0.072(6) 0.164(6) -0.060(6) 0.041(5) -0.025(5)
C496_1 0.126(6) 0.108(7) 0.127(8) -0.049(8) 0.035(7) -0.043(6)
C497_1 0.124(6) 0.074(7) 0.123(7) -0.045(6) 0.028(6) -0.020(6)
C498_1 0.134(7) 0.078(6) 0.124(7) -0.032(6) 0.035(6) -0.003(6)
C499_1 0.109(7) 0.069(8) 0.132(7) -0.029(8) 0.013(6) -0.005(7)
C500_1 0.124(10) 0.067(9) 0.114(11) -0.009(8) 0.030(9) -0.013(8)
C695_1 0.109(6) 0.069(7) 0.158(7) -0.059(7) 0.041(6) -0.019(5)
C696_1 0.120(7) 0.084(7) 0.115(8) -0.062(7) 0.031(7) -0.037(6)
C697_1 0.117(7) 0.069(6) 0.125(8) -0.036(6) 0.025(7) -0.025(6)
C698_1 0.132(8) 0.086(8) 0.133(8) -0.042(7) 0.026(7) -0.013(7)
C699_1 0.204(19) 0.097(15) 0.128(11) -0.014(12) 0.046(16) -0.038(16)
C700_1 0.160(12) 0.096(11) 0.134(11) -0.027(11) 0.013(9) -0.007(11)
C101_1 0.115(6) 0.096(6) 0.146(6) -0.076(5) 0.052(5) -0.038(5)
C102_1 0.097(10) 0.109(6) 0.157(10) -0.058(6) 0.067(7) -0.034(7)
C103_1 0.105(11) 0.128(7) 0.148(8) -0.053(6) 0.064(8) -0.032(8)
C104_1 0.27(2) 0.153(10) 0.136(12) -0.046(8) 0.045(12) 0.012(11)
C105_1 0.15(2) 0.107(10) 0.136(17) -0.015(10) 0.083(15) 0.027(10)
C106_1 0.25(5) 0.23(2) 0.24(4) 0.09(3) -0.16(4) -0.12(3)
C301_1 0.115(5) 0.096(6) 0.148(5) -0.075(5) 0.055(4) -0.038(5)
C302_1 0.102(11) 0.188(11) 0.154(7) -0.048(7) 0.052(7) -0.041(8)
C303_1 0.152(16) 0.167(15) 0.139(11) -0.021(10) 0.023(9) -0.050(11)
C304_1 0.232(18) 0.214(16) 0.187(18) -0.069(14) 0.072(12) -0.061(13)
C305_1 0.221(17) 0.217(16) 0.198(19) -0.070(14) 0.078(12) -0.065(12)
C306_1 0.21(2) 0.35(4) 0.27(3) -0.24(3) 0.083(19) -0.14(2)
C501_1 0.114(6) 0.098(6) 0.146(6) -0.075(5) 0.052(5) -0.042(5)
C502_1 0.096(11) 0.103(6) 0.155(11) -0.063(7) 0.062(7) -0.035(8)
C503_1 0.102(11) 0.131(7) 0.152(8) -0.047(6) 0.067(7) -0.033(7)
C504_1 0.118(14) 0.167(12) 0.174(11) -0.060(9) 0.030(9) -0.034(11)
C505_1 0.14(3) 0.17(3) 0.175(12) -0.046(15) 0.027(15) -0.06(2)
C506_1 0.19(5) 0.20(5) 0.25(3) 0.10(4) 0.11(4) -0.01(3)
C701_1 0.114(6) 0.096(6) 0.145(6) -0.076(5) 0.051(5) -0.041(5)
C702_1 0.096(10) 0.104(6) 0.158(11) -0.063(6) 0.064(7) -0.037(7)
C703_1 0.105(11) 0.139(7) 0.149(7) -0.047(6) 0.063(7) -0.035(7)
C704_1 0.27(2) 0.155(9) 0.145(12) -0.036(10) 0.046(13) 0.018(12)
C705_1 0.27(2) 0.150(12) 0.130(12) -0.061(9) 0.056(11) 0.037(12)
C706_1 0.44(8) 0.51(9) 0.16(2) -0.14(5) 0.11(3) 0.05(6)
C901_1 0.114(6) 0.096(6) 0.148(6) -0.071(6) 0.055(5) -0.039(5)
C902_1 0.111(11) 0.169(9) 0.163(7) -0.048(7) 0.046(7) -0.034(8)
C903_1 0.15(3) 0.20(2) 0.160(9) -0.020(18) 0.048(18) 0.02(2)
C904_1 0.228(18) 0.218(16) 0.189(18) -0.078(14) 0.073(13) -0.063(13)
C905_1 0.218(19) 0.217(18) 0.20(2) -0.066(15) 0.087(14) -0.063(14)
C906_1 0.15(3) 0.36(6) 0.19(3) -0.14(4) 0.03(3) -0.06(4)
C107_1 0.135(5) 0.083(4) 0.120(4) -0.066(4) 0.060(4) -0.041(4)
C108_1 0.136(6) 0.101(6) 0.116(4) -0.061(4) 0.040(4) -0.053(5)
C109_1 0.165(9) 0.133(8) 0.102(5) -0.060(5) 0.052(6) -0.066(7)
C110_1 0.150(10) 0.136(8) 0.108(5) -0.065(6) 0.037(6) -0.051(7)
C111_1 0.237(18) 0.235(16) 0.126(8) -0.085(10) 0.088(10) -0.124(15)
C112_1 0.23(2) 0.24(2) 0.105(7) -0.070(10) 0.026(9) 0.019(16)
C307_1 0.136(6) 0.084(6) 0.125(5) -0.063(6) 0.052(5) -0.046(6)
C308_1 0.141(9) 0.103(9) 0.124(6) -0.057(7) 0.040(6) -0.051(8)
C309_1 0.168(13) 0.139(12) 0.120(8) -0.050(10) 0.054(9) -0.060(11)
C310_1 0.19(4) 0.20(5) 0.140(14) -0.01(3) 0.051(16) -0.05(3)
C311_1 0.18(4) 0.19(4) 0.119(13) -0.03(2) 0.02(2) -0.05(3)
C312_1 0.26(7) 0.19(5) 0.14(2) -0.03(3) 0.08(4) 0.14(5)
C507_1 0.136(6) 0.090(6) 0.125(6) -0.061(6) 0.052(5) -0.047(5)
C508_1 0.30(5) 0.092(9) 0.26(3) 0.02(2) -0.04(4) 0.01(2)
C509_1 0.39(5) 0.16(3) 0.28(3) -0.12(3) -0.14(3) 0.06(3)
C510_1 0.20(4) 0.25(5) 0.28(3) -0.07(3) -0.07(3) -0.05(3)
C511_1 0.166(15) 0.163(16) 0.211(15) -0.058(14) -0.009(13) -0.026(14)
C512_1 0.120(15) 0.133(15) 0.190(16) -0.025(14) -0.014(13) -0.019(13)
C707_1 0.136(6) 0.086(6) 0.123(5) -0.063(6) 0.060(5) -0.040(5)
C708_1 0.150(8) 0.108(9) 0.124(6) -0.053(7) 0.031(7) -0.050(8)
C709_1 0.151(12) 0.168(16) 0.172(11) 0.007(12) 0.031(10) -0.049(11)
C710_1 0.17(2) 0.18(3) 0.176(14) 0.02(2) 0.022(16) 0.00(2)
C711_1 0.152(13) 0.157(14) 0.200(13) -0.052(13) -0.019(10) -0.023(12)
C712_1 0.19(4) 0.169(19) 0.28(5) 0.01(3) -0.15(4) -0.03(2)
C907_1 0.135(6) 0.084(6) 0.120(5) -0.064(5) 0.057(5) -0.041(5)
C908_1 0.142(7) 0.097(8) 0.121(5) -0.061(6) 0.032(6) -0.056(6)
C909_1 0.148(12) 0.170(15) 0.168(11) 0.014(12) 0.029(9) -0.049(10)
C910_1 0.25(5) 0.26(4) 0.23(3) -0.04(2) -0.08(3) 0.04(3)
C911_1 0.144(14) 0.145(14) 0.204(13) -0.051(12) -0.015(10) -0.028(12)
C912_1 0.17(3) 0.17(3) 0.29(4) -0.09(2) 0.04(3) -0.06(2)
S1_2 0.1050(5) 0.0640(3) 0.0707(3) -0.0352(3) 0.0259(3) -0.0238(3)
S2_2 0.1459(8) 0.0609(3) 0.0855(4) -0.0346(3) 0.0438(4) -0.0335(4)
S3_2 0.136(3) 0.0572(6) 0.0773(7) -0.0336(5) 0.0261(9) -0.0203(9)
S3A_2 0.129(4) 0.0800(18) 0.0908(15) -0.0427(14) 0.042(2) -0.041(2)
S4_2 0.1714(9) 0.0764(4) 0.0823(4) -0.0464(4) 0.0434(5) -0.0522(5)
S5_2 0.1854(10) 0.0838(5) 0.0914(5) -0.0560(4) 0.0660(6) -0.0642(6)
O1_2 0.1054(16) 0.0978(14) 0.0582(9) -0.0296(9) 0.0150(9) -0.0130(11)
O2_2 0.1037(16) 0.0944(13) 0.0738(10) -0.0371(10) 0.0248(10) 0.0014(12)
N1_2 0.0939(15) 0.0627(10) 0.0604(10) -0.0290(8) 0.0182(10) -0.0153(10)
C1_2 0.156(4) 0.251(6) 0.0562(15) -0.035(2) 0.006(2) 0.111(4)
C2_2 0.151(4) 0.211(5) 0.0532(14) -0.036(2) 0.0020(18) 0.085(4)
C3_2 0.115(3) 0.107(2) 0.0556(12) -0.0317(13) 0.0128(14) 0.0150(18)
C4_2 0.108(2) 0.0847(17) 0.0577(12) -0.0289(12) 0.0141(13) 0.0143(15)
C5_2 0.114(3) 0.116(2) 0.0568(13) -0.0338(14) 0.0097(14) 0.033(2)
C6_2 0.103(2) 0.0765(15) 0.0612(12) -0.0290(11) 0.0164(13) 0.0068(14)
C7_2 0.119(3) 0.113(2) 0.0702(15) -0.0341(16) 0.0166(16) 0.032(2)
C8_2 0.129(3) 0.153(4) 0.0614(15) -0.0312(18) 0.0055(17) 0.057(3)
C9_2 0.120(3) 0.133(3) 0.0572(13) -0.0327(16) 0.0104(15) 0.043(2)
C10_2 0.124(3) 0.149(3) 0.0568(13) -0.0288(17) 0.0101(16) 0.055(3)
C21_2 0.102(2) 0.0747(14) 0.0554(12) -0.0264(10) 0.0196(12) -0.0128(14)
C22_2 0.101(2) 0.0676(13) 0.0668(13) -0.0330(11) 0.0216(13) -0.0073(13)
C25_2 0.0981(19) 0.0645(12) 0.0661(12) -0.0346(11) 0.0241(12) -0.0180(12)
C26_2 0.106(2) 0.0659(13) 0.0695(13) -0.0339(11) 0.0257(13) -0.0219(13)
C27_2 0.107(2) 0.0731(14) 0.0715(13) -0.0366(12) 0.0292(14) -0.0250(14)
C28_2 0.111(2) 0.0734(14) 0.0702(13) -0.0377(12) 0.0287(14) -0.0196(14)
C29_2 0.122(2) 0.0718(14) 0.0745(14) -0.0433(13) 0.0320(15) -0.0236(15)
C30_2 0.107(2) 0.0650(12) 0.0675(12) -0.0351(11) 0.0259(13) -0.0229(13)
C37_2 0.112(2) 0.0660(13) 0.0700(13) -0.0342(11) 0.0294(13) -0.0248(14)
C38_2 0.181(4) 0.0724(16) 0.0716(15) -0.0343(13) 0.0360(19) -0.033(2)
C39_2 0.182(4) 0.0667(15) 0.0786(16) -0.0291(14) 0.034(2) -0.032(2)
C40_2 0.125(3) 0.0640(13) 0.0814(15) -0.0349(12) 0.0300(16) -0.0289(15)
C41_2 0.116(2) 0.0642(13) 0.0780(15) -0.0321(12) 0.0259(15) -0.0271(14)
C42_2 0.130(3) 0.0672(14) 0.0858(17) -0.0357(13) 0.0344(17) -0.0297(16)
C43_2 0.119(2) 0.0623(13) 0.0831(15) -0.0330(12) 0.0347(16) -0.0265(14)
C44_2 0.135(3) 0.0605(13) 0.0877(17) -0.0360(13) 0.0408(17) -0.0290(15)
C45_2 0.164(3) 0.0645(14) 0.0869(17) -0.0362(14) 0.047(2) -0.0269(18)
C46_2 0.160(7) 0.063(3) 0.094(3) -0.021(2) 0.055(4) -0.004(3)
C47_2 0.172(7) 0.065(3) 0.095(3) -0.033(2) 0.056(4) -0.016(3)
C46A_2 0.29(2) 0.094(7) 0.117(8) -0.060(6) 0.122(12) -0.102(11)
C47A_2 0.31(3) 0.092(7) 0.116(8) -0.067(7) 0.108(13) -0.088(12)
C48_2 0.173(4) 0.0816(18) 0.0917(19) -0.0399(16) 0.055(2) -0.041(2)
C49_2 0.191(4) 0.093(2) 0.0887(19) -0.0465(18) 0.051(2) -0.068(3)
C50_2 0.270(7) 0.141(4) 0.096(2) -0.043(3) 0.050(3) -0.136(5)
C51_2 0.255(6) 0.121(3) 0.091(2) -0.054(2) 0.054(3) -0.115(4)
C52_2 0.184(4) 0.0762(16) 0.0813(17) -0.0423(15) 0.044(2) -0.056(2)
C53_2 0.151(3) 0.0662(14) 0.0776(15) -0.0367(13) 0.0340(17) -0.0395(17)
C54_2 0.136(3) 0.0631(13) 0.0730(14) -0.0323(12) 0.0230(15) -0.0253(15)
C55_2 0.123(2) 0.0627(13) 0.0720(13) -0.0352(11) 0.0239(14) -0.0205(14)
C56_2 0.112(2) 0.0653(13) 0.0652(12) -0.0350(11) 0.0229(13) -0.0221(13)
C77_2 0.120(2) 0.0830(16) 0.0710(14) -0.0414(13) 0.0315(15) -0.0165(16)
C78_2 0.117(3) 0.0928(19) 0.0752(15) -0.0408(15) 0.0267(16) -0.0155(18)
C79_2 0.122(3) 0.098(2) 0.0725(15) -0.0395(15) 0.0271(16) -0.0067(19)
C80_2 0.117(3) 0.128(3) 0.0786(17) -0.0471(19) 0.0210(18) 0.005(2)
C81_2 0.115(3) 0.186(5) 0.085(2) -0.063(3) 0.029(2) 0.007(3)
C82_2 0.128(4) 0.221(6) 0.102(3) -0.056(4) 0.035(3) -0.004(4)
C89_2 0.133(3) 0.0608(13) 0.0951(18) -0.0334(13) 0.0438(18) -0.0291(15)
C90_2 0.123(3) 0.0615(14) 0.115(2) -0.0345(15) 0.025(2) -0.0310(16)
C91_2 0.127(3) 0.0646(14) 0.110(2) -0.0400(15) 0.033(2) -0.0334(16)
C92_2 0.113(3) 0.0654(15) 0.123(3) -0.0347(17) 0.025(2) -0.0263(16)
C93_2 0.127(3) 0.0663(16) 0.165(4) -0.035(2) 0.031(3) -0.0324(19)
C94_2 0.131(4) 0.073(2) 0.234(6) -0.038(3) 0.041(4) -0.038(2)
C95_2 0.184(7) 0.113(6) 0.118(5) -0.069(4) 0.054(6) -0.070(5)
C96_2 0.198(9) 0.092(5) 0.121(6) -0.064(5) 0.047(7) -0.058(5)
C97_2 0.247(16) 0.090(6) 0.108(7) -0.056(6) 0.058(9) -0.075(8)
C98_2 0.255(15) 0.124(8) 0.119(7) -0.081(7) 0.057(9) -0.089(9)
C99_2 0.243(17) 0.091(7) 0.142(9) -0.056(7) -0.009(10) -0.046(9)
C100_2 0.224(16) 0.073(5) 0.157(10) -0.057(6) -0.011(10) -0.019(7)
C295_2 0.163(7) 0.100(6) 0.112(8) -0.062(5) 0.052(6) -0.083(5)
C296_2 0.160(9) 0.123(11) 0.087(7) -0.046(8) 0.028(8) -0.043(8)
C297_2 0.136(10) 0.222(19) 0.078(8) -0.028(10) 0.005(8) -0.079(12)
C298_2 0.110(12) 0.29(3) 0.19(2) -0.03(2) -0.021(12) -0.047(14)
C299_2 0.133(14) 0.22(2) 0.187(14) -0.132(19) 0.054(13) -0.037(16)
C300_2 0.102(14) 0.22(2) 0.172(16) -0.138(17) 0.021(13) -0.025(14)
C495_2 0.175(8) 0.115(5) 0.121(7) -0.055(6) 0.053(6) -0.067(6)
C496_2 0.196(8) 0.114(5) 0.147(7) -0.059(6) 0.049(7) -0.070(5)
C497_2 0.266(15) 0.107(7) 0.193(14) -0.046(9) -0.001(11) -0.096(8)
C498_2 0.308(19) 0.135(9) 0.252(13) -0.056(13) 0.014(13) -0.065(11)
C499_2 0.27(2) 0.28(2) 0.271(16) -0.067(16) 0.045(12) -0.030(16)
C500_2 0.251(16) 0.174(14) 0.202(12) -0.017(12) 0.088(12) -0.085(13)
 
_geom_special_details
;
 All esds (except the esd in the dihedral angle between two l.s. planes)
 are estimated using the full covariance matrix.  The cell esds are taken
 into account individually in the estimation of esds in distances, angles
 and torsion angles; correlations between esds in cell parameters are only
 used when they are defined by crystal symmetry.  An approximate (isotropic)
 treatment of cell esds is used for estimating esds involving l.s. planes.
;
 
loop_
 _geom_bond_atom_site_label_1
 _geom_bond_atom_site_label_2
 _geom_bond_distance
 _geom_bond_site_symmetry_2
 _geom_bond_publ_flag
S1_1 C40_1 1.716(3) . ?
S1_1 C37_1 1.737(2) . ?
S2_1 C41_1 1.726(2) . ?
S2_1 C44_1 1.735(3) . ?
S3_1 C48_1 1.719(3) . ?
S3_1 C45_1 1.721(3) . ?
S4_1 C49_1 1.718(4) . ?
S4_1 C52_1 1.729(2) . ?
S5_1 C53_1 1.723(3) . ?
S5_1 C56_1 1.726(3) . ?
S6_1 C60_1 1.720(3) . ?
S6_1 C57_1 1.737(2) . ?
S7_1 C61_1 1.717(2) . ?
S7_1 C64_1 1.732(3) . ?
S8_1 C65_1 1.714(4) . ?
S8_1 C68_1 1.717(4) . ?
S9_1 C72_1 1.721(3) . ?
S9_1 C69_1 1.728(3) . ?
S10_1 C73_1 1.716(3) . ?
S10_1 C76_1 1.733(2) . ?
O1_1 C21_1 1.224(3) . ?
O2_1 C22_1 1.202(3) . ?
O3_1 C23_1 1.222(3) . ?
O4_1 C24_1 1.212(3) . ?
N1_1 C21_1 1.388(3) . ?
N1_1 C22_1 1.405(3) . ?
N1_1 C25_1 1.448(2) . ?
N2_1 C23_1 1.398(3) . ?
N2_1 C24_1 1.403(3) . ?
N2_1 C31_1 1.453(2) . ?
C1_1 C20_1 1.385(4) . ?
C1_1 C2_1 1.398(3) . ?
C1_1 H1_1 0.9500 . ?
C2_1 C3_1 1.371(4) . ?
C2_1 H2_1 0.9500 . ?
C3_1 C4_1 1.415(3) . ?
C3_1 C21_1 1.475(2) . ?
C4_1 C6_1 1.397(3) . ?
C4_1 C5_1 1.424(2) . ?
C5_1 C20_1 1.421(4) . ?
C5_1 C9_1 1.430(4) . ?
C6_1 C7_1 1.384(3) . ?
C6_1 C22_1 1.478(2) . ?
C7_1 C8_1 1.405(3) . ?
C7_1 H7_1 0.9500 . ?
C8_1 C9_1 1.379(4) . ?
C8_1 H8_1 0.9500 . ?
C9_1 C10_1 1.469(3) . ?
C10_1 C12_1 1.390(4) . ?
C10_1 C11_1 1.427(4) . ?
C11_1 C15_1 1.420(2) . ?
C11_1 C19_1 1.429(4) . ?
C12_1 C13_1 1.394(3) . ?
C12_1 H12_1 0.9500 . ?
C13_1 C14_1 1.369(4) . ?
C13_1 H13_1 0.9500 . ?
C14_1 C15_1 1.420(3) . ?
C14_1 C23_1 1.483(2) . ?
C15_1 C16_1 1.399(4) . ?
C16_1 C17_1 1.367(4) . ?
C16_1 C24_1 1.471(2) . ?
C17_1 C18_1 1.399(3) . ?
C17_1 H17_1 0.9500 . ?
C18_1 C19_1 1.388(4) . ?
C18_1 H18_1 0.9500 . ?
C19_1 C20_1 1.470(3) . ?
C25_1 C26_1 1.403(3) . ?
C25_1 C30_1 1.405(3) . ?
C26_1 C27_1 1.405(2) . ?
C26_1 C37_1 1.463(3) . ?
C27_1 C28_1 1.379(4) . ?
C27_1 H27_1 0.9500 . ?
C28_1 C29_1 1.375(4) . ?
C28_1 C77_1 1.523(3) . ?
C29_1 C30_1 1.411(2) . ?
C29_1 H29_1 0.9500 . ?
C30_1 C57_1 1.463(3) . ?
C31_1 C36_1 1.387(4) . ?
C31_1 C32_1 1.402(4) . ?
C32_1 C33_1 1.407(3) . ?
C32_1 C56_1 1.470(4) . ?
C33_1 C34_1 1.388(4) . ?
C33_1 H33_1 0.9500 . ?
C34_1 C35_1 1.385(4) . ?
C34_1 C83A_1 1.510(9) . ?
C34_1 C83_1 1.531(12) . ?
C35_1 C36_1 1.409(3) . ?
C35_1 H35_1 0.9500 . ?
C36_1 C76_1 1.463(4) . ?
C37_1 C38_1 1.361(3) . ?
C38_1 C39_1 1.422(4) . ?
C38_1 H38_1 0.9500 . ?
C39_1 C40_1 1.360(3) . ?
C39_1 H39_1 0.9500 . ?
C40_1 C41_1 1.455(4) . ?
C41_1 C42_1 1.346(4) . ?
C42_1 C43_1 1.430(4) . ?
C42_1 H42_1 0.9500 . ?
C43_1 C44_1 1.379(4) . ?
C43_1 C89A_1 1.45(2) . ?
C43_1 C89_1 1.575(13) . ?
C44_1 C45_1 1.452(3) . ?
C45_1 C46_1 1.365(5) . ?
C46_1 C47_1 1.422(4) . ?
C46_1 H46_1 0.9500 . ?
C47_1 C48_1 1.350(5) . ?
C47_1 H47_1 0.9500 . ?
C48_1 C49_1 1.466(4) . ?
C49_1 C50_1 1.394(4) . ?
C50_1 C51_1 1.426(5) . ?
C50_1 C495_1 1.496(14) . ?
C50_1 C295_1 1.499(16) . ?
C50_1 C95_1 1.499(10) . ?
C50_1 C695_1 1.508(14) . ?
C51_1 C52_1 1.348(5) . ?
C51_1 H51_1 0.9500 . ?
C52_1 C53_1 1.452(4) . ?
C53_1 C54_1 1.375(4) . ?
C54_1 C55_1 1.406(4) . ?
C54_1 H54_1 0.9500 . ?
C55_1 C56_1 1.378(3) . ?
C55_1 H55_1 0.9500 . ?
C57_1 C58_1 1.383(3) . ?
C58_1 C59_1 1.380(4) . ?
C58_1 H58_1 0.9500 . ?
C59_1 C60_1 1.378(3) . ?
C59_1 H59_1 0.9500 . ?
C60_1 C61_1 1.450(4) . ?
C61_1 C62_1 1.364(4) . ?
C62_1 C63_1 1.426(4) . ?
C62_1 H62_1 0.9500 . ?
C63_1 C64_1 1.360(4) . ?
C63_1 C101_1 1.498(14) . ?
C63_1 C301_1 1.500(12) . ?
C63_1 C701_1 1.500(14) . ?
C63_1 C501_1 1.505(15) . ?
C63_1 C901_1 1.521(14) . ?
C64_1 C65_1 1.460(4) . ?
C65_1 C66_1 1.360(6) . ?
C66_1 C67_1 1.425(4) . ?
C66_1 H66_1 0.9500 . ?
C67_1 C68_1 1.362(6) . ?
C67_1 H67_1 0.9500 . ?
C68_1 C69_1 1.453(4) . ?
C69_1 C70_1 1.365(4) . ?
C70_1 C71_1 1.410(4) . ?
C70_1 C107_1 1.508(10) . ?
C70_1 C907_1 1.515(15) . ?
C70_1 C707_1 1.522(15) . ?
C70_1 C507_1 1.523(15) . ?
C70_1 C307_1 1.533(16) . ?
C71_1 C72_1 1.361(5) . ?
C71_1 H71_1 0.9500 . ?
C72_1 C73_1 1.452(4) . ?
C73_1 C74_1 1.369(4) . ?
C74_1 C75_1 1.396(5) . ?
C74_1 H74_1 0.9500 . ?
C75_1 C76_1 1.375(4) . ?
C75_1 H75_1 0.9500 . ?
C77_1 C78_1 1.478(16) . ?
C77_1 C78B_1 1.53(5) . ?
C77_1 C78A_1 1.549(15) . ?
C77_1 H77A_1 0.9900 . ?
C77_1 H77B_1 0.9900 . ?
C78_1 C79_1 1.536(7) . ?
C78_1 H78A_1 0.9900 . ?
C78_1 H78B_1 0.9900 . ?
C79_1 C80_1 1.521(10) . ?
C79_1 H79A_1 0.9900 . ?
C79_1 H79B_1 0.9900 . ?
C80_1 C81_1 1.556(7) . ?
C80_1 H80A_1 0.9900 . ?
C80_1 H80B_1 0.9900 . ?
C81_1 C82_1 1.483(9) . ?
C81_1 H81A_1 0.9900 . ?
C81_1 H81B_1 0.9900 . ?
C82_1 H82A_1 0.9800 . ?
C82_1 H82B_1 0.9800 . ?
C82_1 H82C_1 0.9800 . ?
C78A_1 C79A_1 1.539(11) . ?
C78A_1 H78C_1 0.9900 . ?
C78A_1 H78D_1 0.9900 . ?
C79A_1 C80A_1 1.517(13) . ?
C79A_1 H79C_1 0.9900 . ?
C79A_1 H79D_1 0.9900 . ?
C80A_1 C81A_1 1.523(12) . ?
C80A_1 H80C_1 0.9900 . ?
C80A_1 H80D_1 0.9900 . ?
C81A_1 C82A_1 1.499(15) . ?
C81A_1 H81C_1 0.9900 . ?
C81A_1 H81D_1 0.9900 . ?
C82A_1 H82D_1 0.9800 . ?
C82A_1 H82E_1 0.9800 . ?
C82A_1 H82F_1 0.9800 . ?
C78B_1 C79B_1 1.537(16) . ?
C78B_1 H78E_1 0.9900 . ?
C78B_1 H78F_1 0.9900 . ?
C79B_1 C80B_1 1.515(12) . ?
C79B_1 H79E_1 0.9900 . ?
C79B_1 H79F_1 0.9900 . ?
C80B_1 C81B_1 1.548(12) . ?
C80B_1 H80E_1 0.9900 . ?
C80B_1 H80F_1 0.9900 . ?
C81B_1 C82B_1 1.445(17) . ?
C81B_1 H81E_1 0.9900 . ?
C81B_1 H81F_1 0.9900 . ?
C82B_1 H82G_1 0.9800 . ?
C82B_1 H82H_1 0.9800 . ?
C82B_1 H82I_1 0.9800 . ?
C83_1 C84_1 1.504(14) . ?
C83_1 H83A_1 0.9900 . ?
C83_1 H83B_1 0.9900 . ?
C84_1 C85_1 1.502(17) . ?
C84_1 H84A_1 0.9900 . ?
C84_1 H84B_1 0.9900 . ?
C85_1 C86_1 1.541(11) . ?
C85_1 H85A_1 0.9900 . ?
C85_1 H85B_1 0.9900 . ?
C86_1 C87_1 1.503(10) . ?
C86_1 H86A_1 0.9900 . ?
C86_1 H86B_1 0.9900 . ?
C87_1 C88_1 1.539(13) . ?
C87_1 H87A_1 0.9900 . ?
C87_1 H87B_1 0.9900 . ?
C88_1 H88A_1 0.9800 . ?
C88_1 H88B_1 0.9800 . ?
C88_1 H88C_1 0.9800 . ?
C83A_1 C84A_1 1.498(10) . ?
C83A_1 H83C_1 0.9900 . ?
C83A_1 H83D_1 0.9900 . ?
C84A_1 C85A_1 1.513(16) . ?
C84A_1 H84C_1 0.9900 . ?
C84A_1 H84D_1 0.9900 . ?
C85A_1 C86A_1 1.538(10) . ?
C85A_1 H85C_1 0.9900 . ?
C85A_1 H85D_1 0.9900 . ?
C86A_1 C87A_1 1.506(14) . ?
C86A_1 H86C_1 0.9900 . ?
C86A_1 H86D_1 0.9900 . ?
C87A_1 C88A_1 1.495(11) . ?
C87A_1 H87C_1 0.9900 . ?
C87A_1 H87D_1 0.9900 . ?
C88A_1 H88D_1 0.9800 . ?
C88A_1 H88E_1 0.9800 . ?
C88A_1 H88F_1 0.9800 . ?
C89_1 C90_1 1.494(10) . ?
C89_1 H89A_1 0.9900 . ?
C89_1 H89B_1 0.9900 . ?
C90_1 C91_1 1.523(10) . ?
C90_1 H90A_1 0.9900 . ?
C90_1 H90B_1 0.9900 . ?
C91_1 C92_1 1.577(11) . ?
C91_1 H91A_1 0.9900 . ?
C91_1 H91B_1 0.9900 . ?
C92_1 C93_1 1.425(11) . ?
C92_1 H92A_1 0.9900 . ?
C92_1 H92B_1 0.9900 . ?
C93_1 C94_1 1.504(12) . ?
C93_1 H93A_1 0.9900 . ?
C93_1 H93B_1 0.9900 . ?
C94_1 H94A_1 0.9800 . ?
C94_1 H94B_1 0.9800 . ?
C94_1 H94C_1 0.9800 . ?
C89A_1 C90A_1 1.488(14) . ?
C89A_1 H89C_1 0.9900 . ?
C89A_1 H89D_1 0.9900 . ?
C90A_1 C91A_1 1.523(14) . ?
C90A_1 H90C_1 0.9900 . ?
C90A_1 H90D_1 0.9900 . ?
C91A_1 C92A_1 1.582(13) . ?
C91A_1 H91C_1 0.9900 . ?
C91A_1 H91D_1 0.9900 . ?
C92A_1 C93A_1 1.444(12) . ?
C92A_1 H92C_1 0.9900 . ?
C92A_1 H92D_1 0.9900 . ?
C93A_1 C94A_1 1.533(13) . ?
C93A_1 H93C_1 0.9900 . ?
C93A_1 H93D_1 0.9900 . ?
C94A_1 H94D_1 0.9800 . ?
C94A_1 H94E_1 0.9800 . ?
C94A_1 H94F_1 0.9800 . ?
C95_1 C96_1 1.527(10) . ?
C95_1 H95A_1 0.9900 . ?
C95_1 H95B_1 0.9900 . ?
C96_1 C97_1 1.511(10) . ?
C96_1 H96A_1 0.9900 . ?
C96_1 H96B_1 0.9900 . ?
C97_1 C98_1 1.507(10) . ?
C97_1 H97A_1 0.9900 . ?
C97_1 H97B_1 0.9900 . ?
C98_1 C99_1 1.500(10) . ?
C98_1 H98A_1 0.9900 . ?
C98_1 H98B_1 0.9900 . ?
C99_1 C100_1 1.520(10) . ?
C99_1 H99A_1 0.9900 . ?
C99_1 H99B_1 0.9900 . ?
C100_1 H10A_1 0.9800 . ?
C100_1 H10B_1 0.9800 . ?
C100_1 H10C_1 0.9800 . ?
C295_1 C296_1 1.525(13) . ?
C295_1 H29A_1 0.9900 . ?
C295_1 H29B_1 0.9900 . ?
C296_1 C297_1 1.519(13) . ?
C296_1 H29C_1 0.9900 . ?
C296_1 H29D_1 0.9900 . ?
C297_1 C298_1 1.502(12) . ?
C297_1 H29E_1 0.9900 . ?
C297_1 H29F_1 0.9900 . ?
C298_1 C299_1 1.484(13) . ?
C298_1 H29G_1 0.9900 . ?
C298_1 H29H_1 0.9900 . ?
C299_1 C300_1 1.507(13) . ?
C299_1 H29I_1 0.9900 . ?
C299_1 H29J_1 0.9900 . ?
C300_1 H30A_1 0.9800 . ?
C300_1 H30B_1 0.9800 . ?
C300_1 H30C_1 0.9800 . ?
C495_1 C496_1 1.524(12) . ?
C495_1 H49A_1 0.9900 . ?
C495_1 H49B_1 0.9900 . ?
C496_1 C497_1 1.535(12) . ?
C496_1 H49C_1 0.9900 . ?
C496_1 H49D_1 0.9900 . ?
C497_1 C498_1 1.507(12) . ?
C497_1 H49E_1 0.9900 . ?
C497_1 H49F_1 0.9900 . ?
C498_1 C499_1 1.459(12) . ?
C498_1 H49G_1 0.9900 . ?
C498_1 H49H_1 0.9900 . ?
C499_1 C500_1 1.522(12) . ?
C499_1 H49I_1 0.9900 . ?
C499_1 H49J_1 0.9900 . ?
C500_1 H50A_1 0.9800 . ?
C500_1 H50B_1 0.9800 . ?
C500_1 H50C_1 0.9800 . ?
C695_1 C696_1 1.525(12) . ?
C695_1 H69A_1 0.9900 . ?
C695_1 H69B_1 0.9900 . ?
C696_1 C697_1 1.536(12) . ?
C696_1 H69C_1 0.9900 . ?
C696_1 H69D_1 0.9900 . ?
C697_1 C698_1 1.522(12) . ?
C697_1 H69E_1 0.9900 . ?
C697_1 H69F_1 0.9900 . ?
C698_1 C699_1 1.476(13) . ?
C698_1 H69G_1 0.9900 . ?
C698_1 H69H_1 0.9900 . ?
C699_1 C700_1 1.495(13) . ?
C699_1 H69I_1 0.9900 . ?
C699_1 H69J_1 0.9900 . ?
C700_1 H70A_1 0.9800 . ?
C700_1 H70B_1 0.9800 . ?
C700_1 H70C_1 0.9800 . ?
C101_1 C102_1 1.503(13) . ?
C101_1 H10D_1 0.9900 . ?
C101_1 H10E_1 0.9900 . ?
C102_1 C103_1 1.501(13) . ?
C102_1 H10F_1 0.9900 . ?
C102_1 H10G_1 0.9900 . ?
C103_1 C104_1 1.521(13) . ?
C103_1 H10H_1 0.9900 . ?
C103_1 H10I_1 0.9900 . ?
C104_1 C105_1 1.524(13) . ?
C104_1 H10J_1 0.9900 . ?
C104_1 H10K_1 0.9900 . ?
C105_1 C106_1 1.497(13) . ?
C105_1 H10L_1 0.9900 . ?
C105_1 H10M_1 0.9900 . ?
C106_1 H10N_1 0.9800 . ?
C106_1 H10O_1 0.9800 . ?
C106_1 H10P_1 0.9800 . ?
C301_1 C302_1 1.508(12) . ?
C301_1 H30D_1 0.9900 . ?
C301_1 H30E_1 0.9900 . ?
C302_1 C303_1 1.508(12) . ?
C302_1 H30F_1 0.9900 . ?
C302_1 H30G_1 0.9900 . ?
C303_1 C304_1 1.523(13) . ?
C303_1 H30H_1 0.9900 . ?
C303_1 H30I_1 0.9900 . ?
C304_1 C305_1 1.526(13) . ?
C304_1 H30J_1 0.9900 . ?
C304_1 H30K_1 0.9900 . ?
C305_1 C306_1 1.483(13) . ?
C305_1 H30L_1 0.9900 . ?
C305_1 H30M_1 0.9900 . ?
C306_1 H30N_1 0.9800 . ?
C306_1 H30O_1 0.9800 . ?
C306_1 H30P_1 0.9800 . ?
C501_1 C502_1 1.519(13) . ?
C501_1 H50D_1 0.9900 . ?
C501_1 H50E_1 0.9900 . ?
C502_1 C503_1 1.513(13) . ?
C502_1 H50F_1 0.9900 . ?
C502_1 H50G_1 0.9900 . ?
C503_1 C504_1 1.529(13) . ?
C503_1 H50H_1 0.9900 . ?
C503_1 H50I_1 0.9900 . ?
C504_1 C505_1 1.520(14) . ?
C504_1 H50J_1 0.9900 . ?
C504_1 H50K_1 0.9900 . ?
C505_1 C506_1 1.501(14) . ?
C505_1 H50L_1 0.9900 . ?
C505_1 H50M_1 0.9900 . ?
C506_1 H50N_1 0.9800 . ?
C506_1 H50O_1 0.9800 . ?
C506_1 H50P_1 0.9800 . ?
C701_1 C702_1 1.513(13) . ?
C701_1 H70D_1 0.9900 . ?
C701_1 H70E_1 0.9900 . ?
C702_1 C703_1 1.515(13) . ?
C702_1 H70F_1 0.9900 . ?
C702_1 H70G_1 0.9900 . ?
C703_1 C704_1 1.532(13) . ?
C703_1 H70H_1 0.9900 . ?
C703_1 H70I_1 0.9900 . ?
C704_1 C705_1 1.530(13) . ?
C704_1 H70J_1 0.9900 . ?
C704_1 H70K_1 0.9900 . ?
C705_1 C706_1 1.510(13) . ?
C705_1 H70L_1 0.9900 . ?
C705_1 H70M_1 0.9900 . ?
C706_1 H70N_1 0.9800 . ?
C706_1 H70O_1 0.9800 . ?
C706_1 H70P_1 0.9800 . ?
C901_1 C902_1 1.509(13) . ?
C901_1 H90E_1 0.9900 . ?
C901_1 H90F_1 0.9900 . ?
C902_1 C903_1 1.497(13) . ?
C902_1 H90G_1 0.9900 . ?
C902_1 H90H_1 0.9900 . ?
C903_1 C904_1 1.527(13) . ?
C903_1 H90I_1 0.9900 . ?
C903_1 H90J_1 0.9900 . ?
C904_1 C905_1 1.531(13) . ?
C904_1 H90K_1 0.9900 . ?
C904_1 H90L_1 0.9900 . ?
C905_1 C906_1 1.489(14) . ?
C905_1 H90M_1 0.9900 . ?
C905_1 H90N_1 0.9900 . ?
C906_1 H90O_1 0.9800 . ?
C906_1 H90P_1 0.9800 . ?
C906_1 H90Q_1 0.9800 . ?
C107_1 C108_1 1.518(11) . ?
C107_1 H10Q_1 0.9900 . ?
C107_1 H10R_1 0.9900 . ?
C108_1 C109_1 1.527(11) . ?
C108_1 H10S_1 0.9900 . ?
C108_1 H10T_1 0.9900 . ?
C109_1 C110_1 1.530(9) . ?
C109_1 H10U_1 0.9900 . ?
C109_1 H10V_1 0.9900 . ?
C110_1 C111_1 1.524(11) . ?
C110_1 H11A_1 0.9900 . ?
C110_1 H11B_1 0.9900 . ?
C111_1 C112_1 1.516(11) . ?
C111_1 H11C_1 0.9900 . ?
C111_1 H11D_1 0.9900 . ?
C112_1 H11E_1 0.9800 . ?
C112_1 H11F_1 0.9800 . ?
C112_1 H11G_1 0.9800 . ?
C307_1 C308_1 1.523(13) . ?
C307_1 H30Q_1 0.9900 . ?
C307_1 H30R_1 0.9900 . ?
C308_1 C309_1 1.524(14) . ?
C308_1 H30S_1 0.9900 . ?
C308_1 H30T_1 0.9900 . ?
C309_1 C310_1 1.525(14) . ?
C309_1 H30U_1 0.9900 . ?
C309_1 H30V_1 0.9900 . ?
C310_1 C311_1 1.524(14) . ?
C310_1 H31A_1 0.9900 . ?
C310_1 H31B_1 0.9900 . ?
C311_1 C312_1 1.516(14) . ?
C311_1 H31C_1 0.9900 . ?
C311_1 H31D_1 0.9900 . ?
C312_1 H31E_1 0.9800 . ?
C312_1 H31F_1 0.9800 . ?
C312_1 H31G_1 0.9800 . ?
C507_1 C508_1 1.520(14) . ?
C507_1 H50Q_1 0.9900 . ?
C507_1 H50R_1 0.9900 . ?
C508_1 C509_1 1.525(14) . ?
C508_1 H50S_1 0.9900 . ?
C508_1 H50T_1 0.9900 . ?
C509_1 C510_1 1.527(14) . ?
C509_1 H50U_1 0.9900 . ?
C509_1 H50V_1 0.9900 . ?
C510_1 C511_1 1.516(14) . ?
C510_1 H51A_1 0.9900 . ?
C510_1 H51B_1 0.9900 . ?
C511_1 C512_1 1.516(14) . ?
C511_1 H51C_1 0.9900 . ?
C511_1 H51D_1 0.9900 . ?
C512_1 H51E_1 0.9800 . ?
C512_1 H51F_1 0.9800 . ?
C512_1 H51G_1 0.9800 . ?
C707_1 C708_1 1.517(13) . ?
C707_1 H70Q_1 0.9900 . ?
C707_1 H70R_1 0.9900 . ?
C708_1 C709_1 1.526(14) . ?
C708_1 H70S_1 0.9900 . ?
C708_1 H70T_1 0.9900 . ?
C709_1 C710_1 1.523(14) . ?
C709_1 H70U_1 0.9900 . ?
C709_1 H70V_1 0.9900 . ?
C710_1 C711_1 1.520(13) . ?
C710_1 H71A_1 0.9900 . ?
C710_1 H71B_1 0.9900 . ?
C711_1 C712_1 1.527(14) . ?
C711_1 H71C_1 0.9900 . ?
C711_1 H71D_1 0.9900 . ?
C712_1 H71E_1 0.9800 . ?
C712_1 H71F_1 0.9800 . ?
C712_1 H71G_1 0.9800 . ?
C907_1 C908_1 1.528(12) . ?
C907_1 H90R_1 0.9900 . ?
C907_1 H90S_1 0.9900 . ?
C908_1 C909_1 1.526(14) . ?
C908_1 H90T_1 0.9900 . ?
C908_1 H90U_1 0.9900 . ?
C909_1 C910_1 1.525(14) . ?
C909_1 H90V_1 0.9900 . ?
C909_1 H90W_1 0.9900 . ?
C910_1 C911_1 1.524(14) . ?
C910_1 H91E_1 0.9900 . ?
C910_1 H91F_1 0.9900 . ?
C911_1 C912_1 1.516(14) . ?
C911_1 H91G_1 0.9900 . ?
C911_1 H91H_1 0.9900 . ?
C912_1 H91I_1 0.9800 . ?
C912_1 H91J_1 0.9800 . ?
C912_1 H91K_1 0.9800 . ?
S1_2 C40_2 1.731(3) . ?
S1_2 C37_2 1.736(2) . ?
S2_2 C41_2 1.705(3) . ?
S2_2 C44_2 1.730(3) . ?
S3_2 C45_2 1.707(4) . ?
S3_2 C48_2 1.763(4) . ?
S3A_2 C48_2 1.549(4) . ?
S3A_2 C45_2 1.679(4) . ?
S4_2 C49_2 1.722(3) . ?
S4_2 C52_2 1.724(3) . ?
S5_2 C53_2 1.716(3) . ?
S5_2 C56_2 1.731(3) . ?
O1_2 C21_2 1.204(4) . ?
O2_2 C22_2 1.220(4) . ?
N1_2 C22_2 1.399(4) . ?
N1_2 C21_2 1.400(4) . ?
N1_2 C25_2 1.449(3) . ?
C1_2 C10_2 1.381(5) . ?
C1_2 C2_2 1.411(4) . ?
C1_2 H1_2 0.9500 . ?
C2_2 C3_2 1.356(5) . ?
C2_2 H2_2 0.9500 . ?
C3_2 C4_2 1.397(5) . ?
C3_2 C21_2 1.471(3) . ?
C4_2 C6_2 1.395(4) . ?
C4_2 C5_2 1.434(3) . ?
C5_2 C10_2 1.408(5) . ?
C5_2 C9_2 1.421(5) . ?
C6_2 C7_2 1.375(5) . ?
C6_2 C22_2 1.477(3) . ?
C7_2 C8_2 1.398(4) . ?
C7_2 H7_2 0.9500 . ?
C8_2 C9_2 1.372(5) . ?
C8_2 H8_2 0.9500 . ?
C9_2 C10_2 1.468(3) 2_666 ?
C25_2 C26_2 1.392(4) . ?
C25_2 C30_2 1.409(3) . ?
C26_2 C27_2 1.402(3) . ?
C26_2 C37_2 1.477(3) . ?
C27_2 C28_2 1.392(3) . ?
C27_2 H27_2 0.9500 . ?
C28_2 C29_2 1.379(4) . ?
C28_2 C77_2 1.514(3) . ?
C29_2 C30_2 1.405(3) . ?
C29_2 H29_2 0.9500 . ?
C30_2 C56_2 1.468(4) 2_666 ?
C37_2 C38_2 1.364(4) . ?
C38_2 C39_2 1.413(4) . ?
C38_2 H38_2 0.9500 . ?
C39_2 C40_2 1.369(4) . ?
C39_2 H39_2 0.9500 . ?
C40_2 C41_2 1.453(3) . ?
C41_2 C42_2 1.365(4) . ?
C42_2 C43_2 1.429(3) . ?
C42_2 H42_2 0.9500 . ?
C43_2 C44_2 1.370(4) . ?
C43_2 C89_2 1.497(4) . ?
C44_2 C45_2 1.454(4) . ?
C45_2 C46_2 1.368(6) . ?
C45_2 C46A_2 1.455(10) . ?
C46_2 C47_2 1.411(7) . ?
C46_2 H46_2 0.9500 . ?
C47_2 C48_2 1.334(7) . ?
C47_2 H47_2 0.9500 . ?
C46A_2 C47A_2 1.456(11) . ?
C46A_2 H46A_2 0.9500 . ?
C47A_2 C48_2 1.421(11) . ?
C47A_2 H47A_2 0.9500 . ?
C48_2 C49_2 1.474(5) . ?
C49_2 C50_2 1.380(5) . ?
C50_2 C51_2 1.408(5) . ?
C50_2 C295_2 1.548(11) . ?
C50_2 C495_2 1.586(12) . ?
C50_2 C95_2 1.595(10) . ?
C51_2 C52_2 1.363(5) . ?
C51_2 H51_2 0.9500 . ?
C52_2 C53_2 1.453(4) . ?
C53_2 C54_2 1.356(4) . ?
C54_2 C55_2 1.384(4) . ?
C54_2 H54_2 0.9500 . ?
C55_2 C56_2 1.371(3) . ?
C55_2 H55_2 0.9500 . ?
C77_2 C78_2 1.498(5) . ?
C77_2 H77A_2 0.9900 . ?
C77_2 H77B_2 0.9900 . ?
C78_2 C79_2 1.541(3) . ?
C78_2 H78A_2 0.9900 . ?
C78_2 H78B_2 0.9900 . ?
C79_2 C80_2 1.490(6) . ?
C79_2 H79A_2 0.9900 . ?
C79_2 H79B_2 0.9900 . ?
C80_2 C81_2 1.524(4) . ?
C80_2 H80A_2 0.9900 . ?
C80_2 H80B_2 0.9900 . ?
C81_2 C82_2 1.455(7) . ?
C81_2 H81A_2 0.9900 . ?
C81_2 H81B_2 0.9900 . ?
C82_2 H82A_2 0.9800 . ?
C82_2 H82B_2 0.9800 . ?
C82_2 H82C_2 0.9800 . ?
C89_2 C90_2 1.540(5) . ?
C89_2 H89A_2 0.9900 . ?
C89_2 H89B_2 0.9900 . ?
C90_2 C91_2 1.521(4) . ?
C90_2 H90A_2 0.9900 . ?
C90_2 H90B_2 0.9900 . ?
C91_2 C92_2 1.499(5) . ?
C91_2 H91A_2 0.9900 . ?
C91_2 H91B_2 0.9900 . ?
C92_2 C93_2 1.538(4) . ?
C92_2 H92A_2 0.9900 . ?
C92_2 H92B_2 0.9900 . ?
C93_2 C94_2 1.505(6) . ?
C93_2 H93A_2 0.9900 . ?
C93_2 H93B_2 0.9900 . ?
C94_2 H94A_2 0.9800 . ?
C94_2 H94B_2 0.9800 . ?
C94_2 H94C_2 0.9800 . ?
C95_2 C96_2 1.554(10) . ?
C95_2 H95A_2 0.9900 . ?
C95_2 H95B_2 0.9900 . ?
C96_2 C97_2 1.495(10) . ?
C96_2 H96A_2 0.9900 . ?
C96_2 H96B_2 0.9900 . ?
C97_2 C98_2 1.494(10) . ?
C97_2 H97A_2 0.9900 . ?
C97_2 H97B_2 0.9900 . ?
C98_2 C99_2 1.516(11) . ?
C98_2 H98A_2 0.9900 . ?
C98_2 H98B_2 0.9900 . ?
C99_2 C100_2 1.527(11) . ?
C99_2 H99A_2 0.9900 . ?
C99_2 H99B_2 0.9900 . ?
C100_2 H10A_2 0.9800 . ?
C100_2 H10B_2 0.9800 . ?
C100_2 H10C_2 0.9800 . ?
C295_2 C296_2 1.515(13) . ?
C295_2 H29A_2 0.9900 . ?
C295_2 H29B_2 0.9900 . ?
C296_2 C297_2 1.512(12) . ?
C296_2 H29C_2 0.9900 . ?
C296_2 H29D_2 0.9900 . ?
C297_2 C298_2 1.527(14) . ?
C297_2 H29E_2 0.9900 . ?
C297_2 H29F_2 0.9900 . ?
C298_2 C299_2 1.530(13) . ?
C298_2 H29G_2 0.9900 . ?
C298_2 H29H_2 0.9900 . ?
C299_2 C300_2 1.549(13) . ?
C299_2 H29I_2 0.9900 . ?
C299_2 H29J_2 0.9900 . ?
C300_2 H30A_2 0.9800 . ?
C300_2 H30B_2 0.9800 . ?
C300_2 H30C_2 0.9800 . ?
C495_2 C496_2 1.569(13) . ?
C495_2 H49A_2 0.9900 . ?
C495_2 H49B_2 0.9900 . ?
C496_2 C497_2 1.489(11) . ?
C496_2 H49C_2 0.9900 . ?
C496_2 H49D_2 0.9900 . ?
C497_2 C498_2 1.527(13) . ?
C497_2 H49E_2 0.9900 . ?
C497_2 H49F_2 0.9900 . ?
C498_2 C499_2 1.530(13) . ?
C498_2 H49G_2 0.9900 . ?
C498_2 H49H_2 0.9900 . ?
C499_2 C500_2 1.539(14) . ?
C499_2 H49I_2 0.9900 . ?
C499_2 H49J_2 0.9900 . ?
C500_2 H50A_2 0.9800 . ?
C500_2 H50B_2 0.9800 . ?
C500_2 H50C_2 0.9800 . ?
Cl1_101 C1_101 1.656(10) . ?
C1_101 C2_101 1.3900 . ?
C1_101 C6_101 1.3900 . ?
C2_101 C3_101 1.3900 . ?
C2_101 H2_101 0.9500 . ?
C3_101 C4_101 1.3900 . ?
C3_101 H3_101 0.9500 . ?
C4_101 C5_101 1.3900 . ?
C4_101 H4_101 0.9500 . ?
C5_101 C6_101 1.3900 . ?
C5_101 H5_101 0.9500 . ?
C6_101 H6_101 0.9500 . ?
Cl1_102 C1_102 1.641(14) . ?
C1_102 C2_102 1.3900 . ?
C1_102 C6_102 1.3900 . ?
C2_102 C3_102 1.3900 . ?
C2_102 H2_102 0.9500 . ?
C3_102 C4_102 1.3900 . ?
C3_102 H3_102 0.9500 . ?
C4_102 C5_102 1.3900 . ?
C4_102 H4_102 0.9500 . ?
C5_102 C6_102 1.3900 . ?
C5_102 H5_102 0.9500 . ?
C6_102 H6_102 0.9500 . ?
Cl1_103 C1_103 1.653(11) . ?
C1_103 C2_103 1.3900 . ?
C1_103 C6_103 1.3900 . ?
C2_103 C3_103 1.3900 . ?
C2_103 H2_103 0.9500 . ?
C3_103 C4_103 1.3900 . ?
C3_103 H3_103 0.9500 . ?
C4_103 C5_103 1.3900 . ?
C4_103 H4_103 0.9500 . ?
C5_103 C6_103 1.3900 . ?
C5_103 H5_103 0.9500 . ?
C6_103 H6_103 0.9500 . ?
Cl1_104 C1_104 1.619(10) . ?
C1_104 C2_104 1.3900 . ?
C1_104 C6_104 1.3900 . ?
C2_104 C3_104 1.3900 . ?
C2_104 H2_104 0.9500 . ?
C3_104 C4_104 1.3900 . ?
C3_104 H3_104 0.9500 . ?
C4_104 C5_104 1.3900 . ?
C4_104 H4_104 0.9500 . ?
C5_104 C6_104 1.3900 . ?
C5_104 H5_104 0.9500 . ?
C6_104 H6_104 0.9500 . ?
Cl1_105 C1_105 1.658(12) . ?
C1_105 C2_105 1.3900 . ?
C1_105 C6_105 1.3900 . ?
C2_105 C3_105 1.3900 . ?
C2_105 H2_105 0.9500 . ?
C3_105 C4_105 1.3900 . ?
C3_105 H3_105 0.9500 . ?
C4_105 C5_105 1.3900 . ?
C4_105 H4_105 0.9500 . ?
C5_105 C6_105 1.3900 . ?
C5_105 H5_105 0.9500 . ?
C6_105 H6_105 0.9500 . ?
Cl1_106 C1_106 1.679(10) . ?
C1_106 C2_106 1.3900 . ?
C1_106 C6_106 1.3900 . ?
C2_106 C3_106 1.3900 . ?
C2_106 H2_106 0.9500 . ?
C3_106 C4_106 1.3900 . ?
C3_106 H3_106 0.9500 . ?
C4_106 C5_106 1.3900 . ?
C4_106 H4_106 0.9500 . ?
C5_106 C6_106 1.3900 . ?
C5_106 H5_106 0.9500 . ?
C6_106 H6_106 0.9500 . ?
Cl1_107 C1_107 1.659(13) . ?
C1_107 C2_107 1.3900 . ?
C1_107 C6_107 1.3900 . ?
C2_107 C3_107 1.3900 . ?
C2_107 H2_107 0.9500 . ?
C3_107 C4_107 1.3900 . ?
C3_107 H3_107 0.9500 . ?
C4_107 C5_107 1.3900 . ?
C4_107 H4_107 0.9500 . ?
C5_107 C6_107 1.3900 . ?
C5_107 H5_107 0.9500 . ?
C6_107 H6_107 0.9500 . ?
Cl1_108 C1_108 1.646(13) . ?
C1_108 C2_108 1.3900 . ?
C1_108 C6_108 1.3900 . ?
C2_108 C3_108 1.3900 . ?
C2_108 H2_108 0.9500 . ?
C3_108 C4_108 1.3900 . ?
C3_108 H3_108 0.9500 . ?
C4_108 C5_108 1.3900 . ?
C4_108 H4_108 0.9500 . ?
C5_108 C6_108 1.3900 . ?
C5_108 H5_108 0.9500 . ?
C6_108 H6_108 0.9500 . ?
Cl1_109 C1_109 1.640(13) . ?
C1_109 C2_109 1.3900 . ?
C1_109 C6_109 1.3900 . ?
C2_109 C3_109 1.3900 . ?
C2_109 H2_109 0.9500 . ?
C3_109 C4_109 1.3900 . ?
C3_109 H3_109 0.9500 . ?
C4_109 C5_109 1.3900 . ?
C4_109 H4_109 0.9500 . ?
C5_109 C6_109 1.3900 . ?
C5_109 H5_109 0.9500 . ?
C6_109 H6_109 0.9500 . ?
Cl1_110 C1_110 1.643(14) . ?
C1_110 C2_110 1.3900 . ?
C1_110 C6_110 1.3900 . ?
C2_110 C3_110 1.3900 . ?
C2_110 H2_110 0.9500 . ?
C3_110 C4_110 1.3900 . ?
C3_110 H3_110 0.9500 . ?
C4_110 C5_110 1.3900 . ?
C4_110 H4_110 0.9500 . ?
C5_110 C6_110 1.3900 . ?
C5_110 H5_110 0.9500 . ?
C6_110 H6_110 0.9500 . ?
Cl1_111 C1_111 1.652(13) . ?
C1_111 C2_111 1.3900 . ?
C1_111 C6_111 1.3900 . ?
C2_111 C3_111 1.3900 . ?
C2_111 H2_111 0.9500 . ?
C3_111 C4_111 1.3900 . ?
C3_111 H3_111 0.9500 . ?
C4_111 C5_111 1.3900 . ?
C4_111 H4_111 0.9500 . ?
C5_111 C6_111 1.3900 . ?
C5_111 H5_111 0.9500 . ?
C6_111 H6_111 0.9500 . ?
Cl1_112 C1_112 1.669(14) . ?
C1_112 C2_112 1.3900 . ?
C1_112 C6_112 1.3900 . ?
C2_112 C3_112 1.3900 . ?
C2_112 H2_112 0.9500 . ?
C3_112 C4_112 1.3900 . ?
C3_112 H3_112 0.9500 . ?
C4_112 C5_112 1.3900 . ?
C4_112 H4_112 0.9500 . ?
C5_112 C6_112 1.3900 . ?
C5_112 H5_112 0.9500 . ?
C6_112 H6_112 0.9500 . ?
Cl1_113 C1_113 1.637(13) . ?
C1_113 C2_113 1.3900 . ?
C1_113 C6_113 1.3900 . ?
C2_113 C3_113 1.3900 . ?
C2_113 H2_113 0.9500 . ?
C3_113 C4_113 1.3900 . ?
C3_113 H3_113 0.9500 . ?
C4_113 C5_113 1.3900 . ?
C4_113 H4_113 0.9500 . ?
C5_113 C6_113 1.3900 . ?
C5_113 H5_113 0.9500 . ?
C6_113 H6_113 0.9500 . ?
Cl1_114 C1_114 1.641(13) . ?
C1_114 C2_114 1.3900 . ?
C1_114 C6_114 1.3900 . ?
C2_114 C3_114 1.3900 . ?
C2_114 H2_114 0.9500 . ?
C3_114 C4_114 1.3900 . ?
C3_114 H3_114 0.9500 . ?
C4_114 C5_114 1.3900 . ?
C4_114 H4_114 0.9500 . ?
C5_114 C6_114 1.3900 . ?
C5_114 H5_114 0.9500 . ?
C6_114 H6_114 0.9500 . ?
Cl1_115 C1_115 1.659(14) . ?
C1_115 C2_115 1.3900 . ?
C1_115 C6_115 1.3900 . ?
C2_115 C3_115 1.3900 . ?
C2_115 H2_115 0.9500 . ?
C3_115 C4_115 1.3900 . ?
C3_115 H3_115 0.9500 . ?
C4_115 C5_115 1.3900 . ?
C4_115 H4_115 0.9500 . ?
C5_115 C6_115 1.3900 . ?
C5_115 H5_115 0.9500 . ?
C6_115 H6_115 0.9500 . ?
 
loop_
 _geom_angle_atom_site_label_1
 _geom_angle_atom_site_label_2
 _geom_angle_atom_site_label_3
 _geom_angle
 _geom_angle_site_symmetry_1
 _geom_angle_site_symmetry_3
 _geom_angle_publ_flag
C40_1 S1_1 C37_1 93.36(11) . . ?
C41_1 S2_1 C44_1 92.33(13) . . ?
C48_1 S3_1 C45_1 93.06(16) . . ?
C49_1 S4_1 C52_1 92.68(14) . . ?
C53_1 S5_1 C56_1 93.08(13) . . ?
C60_1 S6_1 C57_1 92.61(12) . . ?
C61_1 S7_1 C64_1 92.15(14) . . ?
C65_1 S8_1 C68_1 93.61(18) . . ?
C72_1 S9_1 C69_1 91.97(15) . . ?
C73_1 S10_1 C76_1 93.37(13) . . ?
C21_1 N1_1 C22_1 125.60(15) . . ?
C21_1 N1_1 C25_1 117.09(18) . . ?
C22_1 N1_1 C25_1 117.27(19) . . ?
C23_1 N2_1 C24_1 125.04(16) . . ?
C23_1 N2_1 C31_1 118.90(19) . . ?
C24_1 N2_1 C31_1 116.0(2) . . ?
C20_1 C1_1 C2_1 121.7(3) . . ?
C20_1 C1_1 H1_1 119.1 . . ?
C2_1 C1_1 H1_1 119.1 . . ?
C3_1 C2_1 C1_1 120.1(2) . . ?
C3_1 C2_1 H2_1 119.9 . . ?
C1_1 C2_1 H2_1 119.9 . . ?
C2_1 C3_1 C4_1 120.40(18) . . ?
C2_1 C3_1 C21_1 119.8(2) . . ?
C4_1 C3_1 C21_1 119.9(2) . . ?
C6_1 C4_1 C3_1 120.24(17) . . ?
C6_1 C4_1 C5_1 120.3(2) . . ?
C3_1 C4_1 C5_1 119.5(2) . . ?
C20_1 C5_1 C4_1 119.2(2) . . ?
C20_1 C5_1 C9_1 122.10(19) . . ?
C4_1 C5_1 C9_1 118.6(2) . . ?
C7_1 C6_1 C4_1 120.63(17) . . ?
C7_1 C6_1 C22_1 117.7(2) . . ?
C4_1 C6_1 C22_1 121.66(19) . . ?
C6_1 C7_1 C8_1 119.3(2) . . ?
C6_1 C7_1 H7_1 120.3 . . ?
C8_1 C7_1 H7_1 120.3 . . ?
C9_1 C8_1 C7_1 122.0(2) . . ?
C9_1 C8_1 H8_1 119.0 . . ?
C7_1 C8_1 H8_1 119.0 . . ?
C8_1 C9_1 C5_1 119.11(19) . . ?
C8_1 C9_1 C10_1 122.0(2) . . ?
C5_1 C9_1 C10_1 118.9(2) . . ?
C12_1 C10_1 C11_1 118.50(19) . . ?
C12_1 C10_1 C9_1 122.4(2) . . ?
C11_1 C10_1 C9_1 119.1(2) . . ?
C15_1 C11_1 C10_1 119.4(2) . . ?
C15_1 C11_1 C19_1 118.9(2) . . ?
C10_1 C11_1 C19_1 121.68(19) . . ?
C10_1 C12_1 C13_1 121.8(3) . . ?
C10_1 C12_1 H12_1 119.1 . . ?
C13_1 C12_1 H12_1 119.1 . . ?
C14_1 C13_1 C12_1 120.6(2) . . ?
C14_1 C13_1 H13_1 119.7 . . ?
C12_1 C13_1 H13_1 119.7 . . ?
C13_1 C14_1 C15_1 119.93(18) . . ?
C13_1 C14_1 C23_1 120.1(2) . . ?
C15_1 C14_1 C23_1 119.9(2) . . ?
C16_1 C15_1 C14_1 120.68(18) . . ?
C16_1 C15_1 C11_1 119.6(2) . . ?
C14_1 C15_1 C11_1 119.7(2) . . ?
C17_1 C16_1 C15_1 120.87(19) . . ?
C17_1 C16_1 C24_1 118.4(2) . . ?
C15_1 C16_1 C24_1 120.8(2) . . ?
C16_1 C17_1 C18_1 120.5(3) . . ?
C16_1 C17_1 H17_1 119.8 . . ?
C18_1 C17_1 H17_1 119.8 . . ?
C19_1 C18_1 C17_1 120.8(3) . . ?
C19_1 C18_1 H18_1 119.6 . . ?
C17_1 C18_1 H18_1 119.6 . . ?
C18_1 C19_1 C11_1 119.3(2) . . ?
C18_1 C19_1 C20_1 121.5(2) . . ?
C11_1 C19_1 C20_1 119.2(2) . . ?
C1_1 C20_1 C5_1 119.0(2) . . ?
C1_1 C20_1 C19_1 122.1(3) . . ?
C5_1 C20_1 C19_1 118.9(2) . . ?
O1_1 C21_1 N1_1 120.80(17) . . ?
O1_1 C21_1 C3_1 122.0(2) . . ?
N1_1 C21_1 C3_1 117.24(19) . . ?
O2_1 C22_1 N1_1 120.53(16) . . ?
O2_1 C22_1 C6_1 124.1(2) . . ?
N1_1 C22_1 C6_1 115.4(2) . . ?
O3_1 C23_1 N2_1 120.80(18) . . ?
O3_1 C23_1 C14_1 122.5(2) . . ?
N2_1 C23_1 C14_1 116.73(19) . . ?
O4_1 C24_1 N2_1 120.55(18) . . ?
O4_1 C24_1 C16_1 122.6(2) . . ?
N2_1 C24_1 C16_1 116.8(2) . . ?
C26_1 C25_1 C30_1 122.10(17) . . ?
C26_1 C25_1 N1_1 118.84(19) . . ?
C30_1 C25_1 N1_1 119.1(2) . . ?
C25_1 C26_1 C27_1 117.3(2) . . ?
C25_1 C26_1 C37_1 124.54(17) . . ?
C27_1 C26_1 C37_1 118.1(2) . . ?
C28_1 C27_1 C26_1 122.1(2) . . ?
C28_1 C27_1 H27_1 118.9 . . ?
C26_1 C27_1 H27_1 118.9 . . ?
C29_1 C28_1 C27_1 119.02(18) . . ?
C29_1 C28_1 C77_1 120.3(2) . . ?
C27_1 C28_1 C77_1 120.7(2) . . ?
C28_1 C29_1 C30_1 122.2(2) . . ?
C28_1 C29_1 H29_1 118.9 . . ?
C30_1 C29_1 H29_1 118.9 . . ?
C25_1 C30_1 C29_1 117.1(2) . . ?
C25_1 C30_1 C57_1 125.49(17) . . ?
C29_1 C30_1 C57_1 117.3(2) . . ?
C36_1 C31_1 C32_1 121.87(19) . . ?
C36_1 C31_1 N2_1 119.5(2) . . ?
C32_1 C31_1 N2_1 118.6(2) . . ?
C31_1 C32_1 C33_1 118.0(2) . . ?
C31_1 C32_1 C56_1 124.55(18) . . ?
C33_1 C32_1 C56_1 117.5(2) . . ?
C34_1 C33_1 C32_1 121.7(2) . . ?
C34_1 C33_1 H33_1 119.2 . . ?
C32_1 C33_1 H33_1 119.2 . . ?
C35_1 C34_1 C33_1 118.4(2) . . ?
C35_1 C34_1 C83A_1 119.1(7) . . ?
C33_1 C34_1 C83A_1 122.3(6) . . ?
C35_1 C34_1 C83_1 127.9(9) . . ?
C33_1 C34_1 C83_1 113.7(9) . . ?
C34_1 C35_1 C36_1 122.2(3) . . ?
C34_1 C35_1 H35_1 118.9 . . ?
C36_1 C35_1 H35_1 118.9 . . ?
C31_1 C36_1 C35_1 117.8(2) . . ?
C31_1 C36_1 C76_1 124.8(2) . . ?
C35_1 C36_1 C76_1 117.4(2) . . ?
C38_1 C37_1 C26_1 126.27(19) . . ?
C38_1 C37_1 S1_1 108.97(19) . . ?
C26_1 C37_1 S1_1 124.51(16) . . ?
C37_1 C38_1 C39_1 114.3(2) . . ?
C37_1 C38_1 H38_1 122.9 . . ?
C39_1 C38_1 H38_1 122.9 . . ?
C40_1 C39_1 C38_1 113.0(2) . . ?
C40_1 C39_1 H39_1 123.5 . . ?
C38_1 C39_1 H39_1 123.5 . . ?
C39_1 C40_1 C41_1 128.1(2) . . ?
C39_1 C40_1 S1_1 110.4(2) . . ?
C41_1 C40_1 S1_1 121.39(16) . . ?
C42_1 C41_1 C40_1 127.8(2) . . ?
C42_1 C41_1 S2_1 110.59(18) . . ?
C40_1 C41_1 S2_1 121.6(2) . . ?
C41_1 C42_1 C43_1 114.8(2) . . ?
C41_1 C42_1 H42_1 122.6 . . ?
C43_1 C42_1 H42_1 122.6 . . ?
C44_1 C43_1 C42_1 111.3(3) . . ?
C44_1 C43_1 C89A_1 119.3(7) . . ?
C42_1 C43_1 C89A_1 128.7(8) . . ?
C44_1 C43_1 C89_1 127.7(5) . . ?
C42_1 C43_1 C89_1 120.8(4) . . ?
C43_1 C44_1 C45_1 129.8(3) . . ?
C43_1 C44_1 S2_1 111.0(2) . . ?
C45_1 C44_1 S2_1 119.0(2) . . ?
C46_1 C45_1 C44_1 130.2(3) . . ?
C46_1 C45_1 S3_1 110.0(2) . . ?
C44_1 C45_1 S3_1 119.8(3) . . ?
C45_1 C46_1 C47_1 113.0(4) . . ?
C45_1 C46_1 H46_1 123.5 . . ?
C47_1 C46_1 H46_1 123.5 . . ?
C48_1 C47_1 C46_1 113.6(3) . . ?
C48_1 C47_1 H47_1 123.2 . . ?
C46_1 C47_1 H47_1 123.2 . . ?
C47_1 C48_1 C49_1 131.1(3) . . ?
C47_1 C48_1 S3_1 110.3(2) . . ?
C49_1 C48_1 S3_1 118.5(3) . . ?
C50_1 C49_1 C48_1 129.4(3) . . ?
C50_1 C49_1 S4_1 111.5(2) . . ?
C48_1 C49_1 S4_1 118.9(2) . . ?
C49_1 C50_1 C51_1 110.2(3) . . ?
C49_1 C50_1 C495_1 119.1(12) . . ?
C51_1 C50_1 C495_1 130.7(12) . . ?
C49_1 C50_1 C295_1 121.1(19) . . ?
C51_1 C50_1 C295_1 128.7(19) . . ?
C49_1 C50_1 C95_1 125.4(10) . . ?
C51_1 C50_1 C95_1 124.3(9) . . ?
C49_1 C50_1 C695_1 139.1(8) . . ?
C51_1 C50_1 C695_1 110.7(8) . . ?
C52_1 C51_1 C50_1 115.7(2) . . ?
C52_1 C51_1 H51_1 122.2 . . ?
C50_1 C51_1 H51_1 122.2 . . ?
C51_1 C52_1 C53_1 129.2(2) . . ?
C51_1 C52_1 S4_1 109.9(2) . . ?
C53_1 C52_1 S4_1 120.8(2) . . ?
C54_1 C53_1 C52_1 129.5(3) . . ?
C54_1 C53_1 S5_1 109.9(2) . . ?
C52_1 C53_1 S5_1 120.6(2) . . ?
C53_1 C54_1 C55_1 113.8(2) . . ?
C53_1 C54_1 H54_1 123.1 . . ?
C55_1 C54_1 H54_1 123.1 . . ?
C56_1 C55_1 C54_1 113.2(2) . . ?
C56_1 C55_1 H55_1 123.4 . . ?
C54_1 C55_1 H55_1 123.4 . . ?
C55_1 C56_1 C32_1 127.3(2) . . ?
C55_1 C56_1 S5_1 110.0(2) . . ?
C32_1 C56_1 S5_1 122.15(18) . . ?
C58_1 C57_1 C30_1 124.6(2) . . ?
C58_1 C57_1 S6_1 109.19(19) . . ?
C30_1 C57_1 S6_1 126.19(16) . . ?
C59_1 C58_1 C57_1 114.3(2) . . ?
C59_1 C58_1 H58_1 122.8 . . ?
C57_1 C58_1 H58_1 122.8 . . ?
C60_1 C59_1 C58_1 113.5(2) . . ?
C60_1 C59_1 H59_1 123.2 . . ?
C58_1 C59_1 H59_1 123.2 . . ?
C59_1 C60_1 C61_1 125.6(2) . . ?
C59_1 C60_1 S6_1 110.4(2) . . ?
C61_1 C60_1 S6_1 123.91(19) . . ?
C62_1 C61_1 C60_1 126.7(2) . . ?
C62_1 C61_1 S7_1 110.0(2) . . ?
C60_1 C61_1 S7_1 123.2(2) . . ?
C61_1 C62_1 C63_1 115.0(3) . . ?
C61_1 C62_1 H62_1 122.5 . . ?
C63_1 C62_1 H62_1 122.5 . . ?
C64_1 C63_1 C62_1 110.7(3) . . ?
C64_1 C63_1 C101_1 132(2) . . ?
C62_1 C63_1 C101_1 117(2) . . ?
C64_1 C63_1 C301_1 128.3(16) . . ?
C62_1 C63_1 C301_1 120.9(16) . . ?
C64_1 C63_1 C701_1 125.9(17) . . ?
C62_1 C63_1 C701_1 123.3(17) . . ?
C64_1 C63_1 C501_1 119.5(15) . . ?
C62_1 C63_1 C501_1 129.5(16) . . ?
C64_1 C63_1 C901_1 122(2) . . ?
C62_1 C63_1 C901_1 125(2) . . ?
C63_1 C64_1 C65_1 128.5(3) . . ?
C63_1 C64_1 S7_1 112.1(2) . . ?
C65_1 C64_1 S7_1 119.3(2) . . ?
C66_1 C65_1 C64_1 129.1(3) . . ?
C66_1 C65_1 S8_1 110.0(2) . . ?
C64_1 C65_1 S8_1 120.9(3) . . ?
C65_1 C66_1 C67_1 113.3(4) . . ?
C65_1 C66_1 H66_1 123.4 . . ?
C67_1 C66_1 H66_1 123.4 . . ?
C68_1 C67_1 C66_1 113.3(3) . . ?
C68_1 C67_1 H67_1 123.4 . . ?
C66_1 C67_1 H67_1 123.4 . . ?
C67_1 C68_1 C69_1 128.4(3) . . ?
C67_1 C68_1 S8_1 109.8(2) . . ?
C69_1 C68_1 S8_1 121.6(3) . . ?
C70_1 C69_1 C68_1 129.4(3) . . ?
C70_1 C69_1 S9_1 111.5(2) . . ?
C68_1 C69_1 S9_1 119.1(2) . . ?
C69_1 C70_1 C71_1 111.8(3) . . ?
C69_1 C70_1 C107_1 124.3(8) . . ?
C71_1 C70_1 C107_1 123.8(8) . . ?
C69_1 C70_1 C907_1 121.5(16) . . ?
C71_1 C70_1 C907_1 126.7(17) . . ?
C69_1 C70_1 C707_1 113.8(13) . . ?
C71_1 C70_1 C707_1 134.4(13) . . ?
C69_1 C70_1 C507_1 131.0(16) . . ?
C71_1 C70_1 C507_1 117.2(16) . . ?
C69_1 C70_1 C307_1 138.3(17) . . ?
C71_1 C70_1 C307_1 109.8(16) . . ?
C72_1 C71_1 C70_1 114.5(3) . . ?
C72_1 C71_1 H71_1 122.8 . . ?
C70_1 C71_1 H71_1 122.8 . . ?
C71_1 C72_1 C73_1 127.7(3) . . ?
C71_1 C72_1 S9_1 110.3(2) . . ?
C73_1 C72_1 S9_1 122.0(2) . . ?
C74_1 C73_1 C72_1 126.9(3) . . ?
C74_1 C73_1 S10_1 110.0(2) . . ?
C72_1 C73_1 S10_1 123.0(2) . . ?
C73_1 C74_1 C75_1 113.5(3) . . ?
C73_1 C74_1 H74_1 123.3 . . ?
C75_1 C74_1 H74_1 123.3 . . ?
C76_1 C75_1 C74_1 114.4(3) . . ?
C76_1 C75_1 H75_1 122.8 . . ?
C74_1 C75_1 H75_1 122.8 . . ?
C75_1 C76_1 C36_1 125.4(2) . . ?
C75_1 C76_1 S10_1 108.7(2) . . ?
C36_1 C76_1 S10_1 125.86(18) . . ?
C78_1 C77_1 C28_1 113.2(6) . . ?
C28_1 C77_1 C78B_1 111.2(15) . . ?
C28_1 C77_1 C78A_1 113.8(6) . . ?
C78_1 C77_1 H77A_1 108.9 . . ?
C28_1 C77_1 H77A_1 108.9 . . ?
C78_1 C77_1 H77B_1 108.9 . . ?
C28_1 C77_1 H77B_1 108.9 . . ?
H77A_1 C77_1 H77B_1 107.8 . . ?
C77_1 C78_1 C79_1 117.3(10) . . ?
C77_1 C78_1 H78A_1 108.0 . . ?
C79_1 C78_1 H78A_1 108.0 . . ?
C77_1 C78_1 H78B_1 108.0 . . ?
C79_1 C78_1 H78B_1 108.0 . . ?
H78A_1 C78_1 H78B_1 107.2 . . ?
C80_1 C79_1 C78_1 112.5(8) . . ?
C80_1 C79_1 H79A_1 109.1 . . ?
C78_1 C79_1 H79A_1 109.1 . . ?
C80_1 C79_1 H79B_1 109.1 . . ?
C78_1 C79_1 H79B_1 109.1 . . ?
H79A_1 C79_1 H79B_1 107.8 . . ?
C79_1 C80_1 C81_1 114.4(6) . . ?
C79_1 C80_1 H80A_1 108.7 . . ?
C81_1 C80_1 H80A_1 108.7 . . ?
C79_1 C80_1 H80B_1 108.7 . . ?
C81_1 C80_1 H80B_1 108.7 . . ?
H80A_1 C80_1 H80B_1 107.6 . . ?
C82_1 C81_1 C80_1 112.6(7) . . ?
C82_1 C81_1 H81A_1 109.1 . . ?
C80_1 C81_1 H81A_1 109.1 . . ?
C82_1 C81_1 H81B_1 109.1 . . ?
C80_1 C81_1 H81B_1 109.1 . . ?
H81A_1 C81_1 H81B_1 107.8 . . ?
C81_1 C82_1 H82A_1 109.5 . . ?
C81_1 C82_1 H82B_1 109.5 . . ?
H82A_1 C82_1 H82B_1 109.5 . . ?
C81_1 C82_1 H82C_1 109.5 . . ?
H82A_1 C82_1 H82C_1 109.5 . . ?
H82B_1 C82_1 H82C_1 109.5 . . ?
C79A_1 C78A_1 C77_1 116.0(12) . . ?
C79A_1 C78A_1 H78C_1 108.3 . . ?
C77_1 C78A_1 H78C_1 108.3 . . ?
C79A_1 C78A_1 H78D_1 108.3 . . ?
C77_1 C78A_1 H78D_1 108.3 . . ?
H78C_1 C78A_1 H78D_1 107.4 . . ?
C80A_1 C79A_1 C78A_1 112.5(12) . . ?
C80A_1 C79A_1 H79C_1 109.1 . . ?
C78A_1 C79A_1 H79C_1 109.1 . . ?
C80A_1 C79A_1 H79D_1 109.1 . . ?
C78A_1 C79A_1 H79D_1 109.1 . . ?
H79C_1 C79A_1 H79D_1 107.8 . . ?
C79A_1 C80A_1 C81A_1 118.4(15) . . ?
C79A_1 C80A_1 H80C_1 107.7 . . ?
C81A_1 C80A_1 H80C_1 107.7 . . ?
C79A_1 C80A_1 H80D_1 107.7 . . ?
C81A_1 C80A_1 H80D_1 107.7 . . ?
H80C_1 C80A_1 H80D_1 107.1 . . ?
C82A_1 C81A_1 C80A_1 112.4(17) . . ?
C82A_1 C81A_1 H81C_1 109.1 . . ?
C80A_1 C81A_1 H81C_1 109.1 . . ?
C82A_1 C81A_1 H81D_1 109.1 . . ?
C80A_1 C81A_1 H81D_1 109.1 . . ?
H81C_1 C81A_1 H81D_1 107.8 . . ?
C81A_1 C82A_1 H82D_1 109.5 . . ?
C81A_1 C82A_1 H82E_1 109.5 . . ?
H82D_1 C82A_1 H82E_1 109.5 . . ?
C81A_1 C82A_1 H82F_1 109.5 . . ?
H82D_1 C82A_1 H82F_1 109.5 . . ?
H82E_1 C82A_1 H82F_1 109.5 . . ?
C77_1 C78B_1 C79B_1 104(3) . . ?
C77_1 C78B_1 H78E_1 110.8 . . ?
C79B_1 C78B_1 H78E_1 110.8 . . ?
C77_1 C78B_1 H78F_1 110.9 . . ?
C79B_1 C78B_1 H78F_1 110.9 . . ?
H78E_1 C78B_1 H78F_1 108.9 . . ?
C80B_1 C79B_1 C78B_1 113(2) . . ?
C80B_1 C79B_1 H79E_1 108.9 . . ?
C78B_1 C79B_1 H79E_1 108.9 . . ?
C80B_1 C79B_1 H79F_1 108.9 . . ?
C78B_1 C79B_1 H79F_1 108.9 . . ?
H79E_1 C79B_1 H79F_1 107.7 . . ?
C79B_1 C80B_1 C81B_1 111.9(16) . . ?
C79B_1 C80B_1 H80E_1 109.2 . . ?
C81B_1 C80B_1 H80E_1 109.2 . . ?
C79B_1 C80B_1 H80F_1 109.2 . . ?
C81B_1 C80B_1 H80F_1 109.2 . . ?
H80E_1 C80B_1 H80F_1 107.9 . . ?
C82B_1 C81B_1 C80B_1 111.5(15) . . ?
C82B_1 C81B_1 H81E_1 109.3 . . ?
C80B_1 C81B_1 H81E_1 109.3 . . ?
C82B_1 C81B_1 H81F_1 109.3 . . ?
C80B_1 C81B_1 H81F_1 109.3 . . ?
H81E_1 C81B_1 H81F_1 108.0 . . ?
C81B_1 C82B_1 H82G_1 109.5 . . ?
C81B_1 C82B_1 H82H_1 109.5 . . ?
H82G_1 C82B_1 H82H_1 109.5 . . ?
C81B_1 C82B_1 H82I_1 109.5 . . ?
H82G_1 C82B_1 H82I_1 109.5 . . ?
H82H_1 C82B_1 H82I_1 109.5 . . ?
C84_1 C83_1 C34_1 112.6(14) . . ?
C84_1 C83_1 H83A_1 109.1 . . ?
C34_1 C83_1 H83A_1 109.1 . . ?
C84_1 C83_1 H83B_1 109.1 . . ?
C34_1 C83_1 H83B_1 109.1 . . ?
H83A_1 C83_1 H83B_1 107.8 . . ?
C85_1 C84_1 C83_1 115.1(13) . . ?
C85_1 C84_1 H84A_1 108.5 . . ?
C83_1 C84_1 H84A_1 108.5 . . ?
C85_1 C84_1 H84B_1 108.5 . . ?
C83_1 C84_1 H84B_1 108.5 . . ?
H84A_1 C84_1 H84B_1 107.5 . . ?
C84_1 C85_1 C86_1 115.6(9) . . ?
C84_1 C85_1 H85A_1 108.4 . . ?
C86_1 C85_1 H85A_1 108.4 . . ?
C84_1 C85_1 H85B_1 108.4 . . ?
C86_1 C85_1 H85B_1 108.4 . . ?
H85A_1 C85_1 H85B_1 107.4 . . ?
C87_1 C86_1 C85_1 114.5(8) . . ?
C87_1 C86_1 H86A_1 108.6 . . ?
C85_1 C86_1 H86A_1 108.6 . . ?
C87_1 C86_1 H86B_1 108.6 . . ?
C85_1 C86_1 H86B_1 108.6 . . ?
H86A_1 C86_1 H86B_1 107.6 . . ?
C86_1 C87_1 C88_1 114.5(9) . . ?
C86_1 C87_1 H87A_1 108.6 . . ?
C88_1 C87_1 H87A_1 108.6 . . ?
C86_1 C87_1 H87B_1 108.6 . . ?
C88_1 C87_1 H87B_1 108.6 . . ?
H87A_1 C87_1 H87B_1 107.6 . . ?
C87_1 C88_1 H88A_1 109.5 . . ?
C87_1 C88_1 H88B_1 109.5 . . ?
H88A_1 C88_1 H88B_1 109.5 . . ?
C87_1 C88_1 H88C_1 109.5 . . ?
H88A_1 C88_1 H88C_1 109.5 . . ?
H88B_1 C88_1 H88C_1 109.5 . . ?
C84A_1 C83A_1 C34_1 119.1(10) . . ?
C84A_1 C83A_1 H83C_1 107.5 . . ?
C34_1 C83A_1 H83C_1 107.5 . . ?
C84A_1 C83A_1 H83D_1 107.6 . . ?
C34_1 C83A_1 H83D_1 107.6 . . ?
H83C_1 C83A_1 H83D_1 107.0 . . ?
C83A_1 C84A_1 C85A_1 116.0(13) . . ?
C83A_1 C84A_1 H84C_1 108.3 . . ?
C85A_1 C84A_1 H84C_1 108.3 . . ?
C83A_1 C84A_1 H84D_1 108.3 . . ?
C85A_1 C84A_1 H84D_1 108.3 . . ?
H84C_1 C84A_1 H84D_1 107.4 . . ?
C84A_1 C85A_1 C86A_1 115.3(8) . . ?
C84A_1 C85A_1 H85C_1 108.5 . . ?
C86A_1 C85A_1 H85C_1 108.4 . . ?
C84A_1 C85A_1 H85D_1 108.4 . . ?
C86A_1 C85A_1 H85D_1 108.5 . . ?
H85C_1 C85A_1 H85D_1 107.5 . . ?
C87A_1 C86A_1 C85A_1 114.0(9) . . ?
C87A_1 C86A_1 H86C_1 108.8 . . ?
C85A_1 C86A_1 H86C_1 108.8 . . ?
C87A_1 C86A_1 H86D_1 108.7 . . ?
C85A_1 C86A_1 H86D_1 108.7 . . ?
H86C_1 C86A_1 H86D_1 107.6 . . ?
C88A_1 C87A_1 C86A_1 119.8(12) . . ?
C88A_1 C87A_1 H87C_1 107.4 . . ?
C86A_1 C87A_1 H87C_1 107.4 . . ?
C88A_1 C87A_1 H87D_1 107.4 . . ?
C86A_1 C87A_1 H87D_1 107.4 . . ?
H87C_1 C87A_1 H87D_1 106.9 . . ?
C87A_1 C88A_1 H88D_1 109.5 . . ?
C87A_1 C88A_1 H88E_1 109.5 . . ?
H88D_1 C88A_1 H88E_1 109.5 . . ?
C87A_1 C88A_1 H88F_1 109.5 . . ?
H88D_1 C88A_1 H88F_1 109.5 . . ?
H88E_1 C88A_1 H88F_1 109.5 . . ?
C90_1 C89_1 C43_1 116.4(9) . . ?
C90_1 C89_1 H89A_1 108.2 . . ?
C43_1 C89_1 H89A_1 108.2 . . ?
C90_1 C89_1 H89B_1 108.2 . . ?
C43_1 C89_1 H89B_1 108.2 . . ?
H89A_1 C89_1 H89B_1 107.3 . . ?
C89_1 C90_1 C91_1 113.4(9) . . ?
C89_1 C90_1 H90A_1 108.9 . . ?
C91_1 C90_1 H90A_1 108.9 . . ?
C89_1 C90_1 H90B_1 108.9 . . ?
C91_1 C90_1 H90B_1 108.9 . . ?
H90A_1 C90_1 H90B_1 107.7 . . ?
C90_1 C91_1 C92_1 111.2(7) . . ?
C90_1 C91_1 H91A_1 109.4 . . ?
C92_1 C91_1 H91A_1 109.4 . . ?
C90_1 C91_1 H91B_1 109.4 . . ?
C92_1 C91_1 H91B_1 109.4 . . ?
H91A_1 C91_1 H91B_1 108.0 . . ?
C93_1 C92_1 C91_1 117.8(7) . . ?
C93_1 C92_1 H92A_1 107.9 . . ?
C91_1 C92_1 H92A_1 107.9 . . ?
C93_1 C92_1 H92B_1 107.8 . . ?
C91_1 C92_1 H92B_1 107.8 . . ?
H92A_1 C92_1 H92B_1 107.2 . . ?
C92_1 C93_1 C94_1 116.7(9) . . ?
C92_1 C93_1 H93A_1 108.1 . . ?
C94_1 C93_1 H93A_1 108.1 . . ?
C92_1 C93_1 H93B_1 108.1 . . ?
C94_1 C93_1 H93B_1 108.1 . . ?
H93A_1 C93_1 H93B_1 107.3 . . ?
C93_1 C94_1 H94A_1 109.5 . . ?
C93_1 C94_1 H94B_1 109.5 . . ?
H94A_1 C94_1 H94B_1 109.5 . . ?
C93_1 C94_1 H94C_1 109.5 . . ?
H94A_1 C94_1 H94C_1 109.5 . . ?
H94B_1 C94_1 H94C_1 109.5 . . ?
C43_1 C89A_1 C90A_1 109.2(14) . . ?
C43_1 C89A_1 H89C_1 109.9 . . ?
C90A_1 C89A_1 H89C_1 109.9 . . ?
C43_1 C89A_1 H89D_1 109.8 . . ?
C90A_1 C89A_1 H89D_1 109.8 . . ?
H89C_1 C89A_1 H89D_1 108.3 . . ?
C89A_1 C90A_1 C91A_1 115.3(15) . . ?
C89A_1 C90A_1 H90C_1 108.4 . . ?
C91A_1 C90A_1 H90C_1 108.4 . . ?
C89A_1 C90A_1 H90D_1 108.4 . . ?
C91A_1 C90A_1 H90D_1 108.4 . . ?
H90C_1 C90A_1 H90D_1 107.5 . . ?
C90A_1 C91A_1 C92A_1 112.6(10) . . ?
C90A_1 C91A_1 H91C_1 109.1 . . ?
C92A_1 C91A_1 H91C_1 109.1 . . ?
C90A_1 C91A_1 H91D_1 109.1 . . ?
C92A_1 C91A_1 H91D_1 109.1 . . ?
H91C_1 C91A_1 H91D_1 107.8 . . ?
C93A_1 C92A_1 C91A_1 113.2(9) . . ?
C93A_1 C92A_1 H92C_1 108.9 . . ?
C91A_1 C92A_1 H92C_1 108.9 . . ?
C93A_1 C92A_1 H92D_1 108.9 . . ?
C91A_1 C92A_1 H92D_1 108.9 . . ?
H92C_1 C92A_1 H92D_1 107.8 . . ?
C92A_1 C93A_1 C94A_1 110.2(9) . . ?
C92A_1 C93A_1 H93C_1 109.6 . . ?
C94A_1 C93A_1 H93C_1 109.6 . . ?
C92A_1 C93A_1 H93D_1 109.6 . . ?
C94A_1 C93A_1 H93D_1 109.6 . . ?
H93C_1 C93A_1 H93D_1 108.1 . . ?
C93A_1 C94A_1 H94D_1 109.5 . . ?
C93A_1 C94A_1 H94E_1 109.5 . . ?
H94D_1 C94A_1 H94E_1 109.5 . . ?
C93A_1 C94A_1 H94F_1 109.5 . . ?
H94D_1 C94A_1 H94F_1 109.5 . . ?
H94E_1 C94A_1 H94F_1 109.5 . . ?
C50_1 C95_1 C96_1 113.9(10) . . ?
C50_1 C95_1 H95A_1 108.8 . . ?
C96_1 C95_1 H95A_1 108.8 . . ?
C50_1 C95_1 H95B_1 108.8 . . ?
C96_1 C95_1 H95B_1 108.8 . . ?
H95A_1 C95_1 H95B_1 107.7 . . ?
C97_1 C96_1 C95_1 113.4(10) . . ?
C97_1 C96_1 H96A_1 108.9 . . ?
C95_1 C96_1 H96A_1 108.9 . . ?
C97_1 C96_1 H96B_1 108.9 . . ?
C95_1 C96_1 H96B_1 108.9 . . ?
H96A_1 C96_1 H96B_1 107.7 . . ?
C98_1 C97_1 C96_1 111.5(9) . . ?
C98_1 C97_1 H97A_1 109.3 . . ?
C96_1 C97_1 H97A_1 109.3 . . ?
C98_1 C97_1 H97B_1 109.3 . . ?
C96_1 C97_1 H97B_1 109.3 . . ?
H97A_1 C97_1 H97B_1 108.0 . . ?
C99_1 C98_1 C97_1 114.2(8) . . ?
C99_1 C98_1 H98A_1 108.7 . . ?
C97_1 C98_1 H98A_1 108.7 . . ?
C99_1 C98_1 H98B_1 108.7 . . ?
C97_1 C98_1 H98B_1 108.7 . . ?
H98A_1 C98_1 H98B_1 107.6 . . ?
C98_1 C99_1 C100_1 114.3(10) . . ?
C98_1 C99_1 H99A_1 108.7 . . ?
C100_1 C99_1 H99A_1 108.7 . . ?
C98_1 C99_1 H99B_1 108.7 . . ?
C100_1 C99_1 H99B_1 108.7 . . ?
H99A_1 C99_1 H99B_1 107.6 . . ?
C99_1 C100_1 H10A_1 109.5 . . ?
C99_1 C100_1 H10B_1 109.5 . . ?
H10A_1 C100_1 H10B_1 109.5 . . ?
C99_1 C100_1 H10C_1 109.5 . . ?
H10A_1 C100_1 H10C_1 109.5 . . ?
H10B_1 C100_1 H10C_1 109.5 . . ?
C50_1 C295_1 C296_1 118(2) . . ?
C50_1 C295_1 H29A_1 107.8 . . ?
C296_1 C295_1 H29A_1 107.8 . . ?
C50_1 C295_1 H29B_1 107.8 . . ?
C296_1 C295_1 H29B_1 107.8 . . ?
H29A_1 C295_1 H29B_1 107.1 . . ?
C297_1 C296_1 C295_1 111.4(18) . . ?
C297_1 C296_1 H29C_1 109.3 . . ?
C295_1 C296_1 H29C_1 109.4 . . ?
C297_1 C296_1 H29D_1 109.3 . . ?
C295_1 C296_1 H29D_1 109.3 . . ?
H29C_1 C296_1 H29D_1 108.0 . . ?
C298_1 C297_1 C296_1 113.2(16) . . ?
C298_1 C297_1 H29E_1 108.9 . . ?
C296_1 C297_1 H29E_1 108.9 . . ?
C298_1 C297_1 H29F_1 108.9 . . ?
C296_1 C297_1 H29F_1 108.9 . . ?
H29E_1 C297_1 H29F_1 107.7 . . ?
C299_1 C298_1 C297_1 122.9(17) . . ?
C299_1 C298_1 H29G_1 106.6 . . ?
C297_1 C298_1 H29G_1 106.6 . . ?
C299_1 C298_1 H29H_1 106.6 . . ?
C297_1 C298_1 H29H_1 106.6 . . ?
H29G_1 C298_1 H29H_1 106.6 . . ?
C298_1 C299_1 C300_1 116.9(19) . . ?
C298_1 C299_1 H29I_1 108.1 . . ?
C300_1 C299_1 H29I_1 108.1 . . ?
C298_1 C299_1 H29J_1 108.1 . . ?
C300_1 C299_1 H29J_1 108.1 . . ?
H29I_1 C299_1 H29J_1 107.3 . . ?
C299_1 C300_1 H30A_1 109.5 . . ?
C299_1 C300_1 H30B_1 109.5 . . ?
H30A_1 C300_1 H30B_1 109.5 . . ?
C299_1 C300_1 H30C_1 109.5 . . ?
H30A_1 C300_1 H30C_1 109.5 . . ?
H30B_1 C300_1 H30C_1 109.5 . . ?
C50_1 C495_1 C496_1 114.0(16) . . ?
C50_1 C495_1 H49A_1 108.7 . . ?
C496_1 C495_1 H49A_1 108.7 . . ?
C50_1 C495_1 H49B_1 108.7 . . ?
C496_1 C495_1 H49B_1 108.7 . . ?
H49A_1 C495_1 H49B_1 107.6 . . ?
C495_1 C496_1 C497_1 110.7(14) . . ?
C495_1 C496_1 H49C_1 109.5 . . ?
C497_1 C496_1 H49C_1 109.5 . . ?
C495_1 C496_1 H49D_1 109.5 . . ?
C497_1 C496_1 H49D_1 109.5 . . ?
H49C_1 C496_1 H49D_1 108.1 . . ?
C498_1 C497_1 C496_1 103.2(13) . . ?
C498_1 C497_1 H49E_1 111.1 . . ?
C496_1 C497_1 H49E_1 111.1 . . ?
C498_1 C497_1 H49F_1 111.1 . . ?
C496_1 C497_1 H49F_1 111.1 . . ?
H49E_1 C497_1 H49F_1 109.1 . . ?
C499_1 C498_1 C497_1 127.5(15) . . ?
C499_1 C498_1 H49G_1 105.4 . . ?
C497_1 C498_1 H49G_1 105.4 . . ?
C499_1 C498_1 H49H_1 105.4 . . ?
C497_1 C498_1 H49H_1 105.4 . . ?
H49G_1 C498_1 H49H_1 106.0 . . ?
C498_1 C499_1 C500_1 114.4(16) . . ?
C498_1 C499_1 H49I_1 108.7 . . ?
C500_1 C499_1 H49I_1 108.7 . . ?
C498_1 C499_1 H49J_1 108.7 . . ?
C500_1 C499_1 H49J_1 108.7 . . ?
H49I_1 C499_1 H49J_1 107.6 . . ?
C499_1 C500_1 H50A_1 109.5 . . ?
C499_1 C500_1 H50B_1 109.5 . . ?
H50A_1 C500_1 H50B_1 109.5 . . ?
C499_1 C500_1 H50C_1 109.5 . . ?
H50A_1 C500_1 H50C_1 109.5 . . ?
H50B_1 C500_1 H50C_1 109.5 . . ?
C50_1 C695_1 C696_1 122.7(14) . . ?
C50_1 C695_1 H69A_1 106.7 . . ?
C696_1 C695_1 H69A_1 106.7 . . ?
C50_1 C695_1 H69B_1 106.7 . . ?
C696_1 C695_1 H69B_1 106.7 . . ?
H69A_1 C695_1 H69B_1 106.6 . . ?
C695_1 C696_1 C697_1 111.4(12) . . ?
C695_1 C696_1 H69C_1 109.3 . . ?
C697_1 C696_1 H69C_1 109.3 . . ?
C695_1 C696_1 H69D_1 109.3 . . ?
C697_1 C696_1 H69D_1 109.3 . . ?
H69C_1 C696_1 H69D_1 108.0 . . ?
C698_1 C697_1 C696_1 108.0(12) . . ?
C698_1 C697_1 H69E_1 110.1 . . ?
C696_1 C697_1 H69E_1 110.1 . . ?
C698_1 C697_1 H69F_1 110.1 . . ?
C696_1 C697_1 H69F_1 110.1 . . ?
H69E_1 C697_1 H69F_1 108.4 . . ?
C699_1 C698_1 C697_1 124.7(18) . . ?
C699_1 C698_1 H69G_1 106.1 . . ?
C697_1 C698_1 H69G_1 106.1 . . ?
C699_1 C698_1 H69H_1 106.1 . . ?
C697_1 C698_1 H69H_1 106.1 . . ?
H69G_1 C698_1 H69H_1 106.3 . . ?
C698_1 C699_1 C700_1 119.7(19) . . ?
C698_1 C699_1 H69I_1 107.4 . . ?
C700_1 C699_1 H69I_1 107.4 . . ?
C698_1 C699_1 H69J_1 107.4 . . ?
C700_1 C699_1 H69J_1 107.4 . . ?
H69I_1 C699_1 H69J_1 106.9 . . ?
C699_1 C700_1 H70A_1 109.5 . . ?
C699_1 C700_1 H70B_1 109.5 . . ?
H70A_1 C700_1 H70B_1 109.5 . . ?
C699_1 C700_1 H70C_1 109.5 . . ?
H70A_1 C700_1 H70C_1 109.5 . . ?
H70B_1 C700_1 H70C_1 109.5 . . ?
C63_1 C101_1 C102_1 121(2) . . ?
C63_1 C101_1 H10D_1 107.0 . . ?
C102_1 C101_1 H10D_1 107.0 . . ?
C63_1 C101_1 H10E_1 107.0 . . ?
C102_1 C101_1 H10E_1 107.0 . . ?
H10D_1 C101_1 H10E_1 106.8 . . ?
C103_1 C102_1 C101_1 119.7(17) . . ?
C103_1 C102_1 H10F_1 107.4 . . ?
C101_1 C102_1 H10F_1 107.4 . . ?
C103_1 C102_1 H10G_1 107.4 . . ?
C101_1 C102_1 H10G_1 107.4 . . ?
H10F_1 C102_1 H10G_1 106.9 . . ?
C102_1 C103_1 C104_1 116.2(17) . . ?
C102_1 C103_1 H10H_1 108.2 . . ?
C104_1 C103_1 H10H_1 108.2 . . ?
C102_1 C103_1 H10I_1 108.3 . . ?
C104_1 C103_1 H10I_1 108.3 . . ?
H10H_1 C103_1 H10I_1 107.4 . . ?
C103_1 C104_1 C105_1 116.3(17) . . ?
C103_1 C104_1 H10J_1 108.2 . . ?
C105_1 C104_1 H10J_1 108.2 . . ?
C103_1 C104_1 H10K_1 108.2 . . ?
C105_1 C104_1 H10K_1 108.2 . . ?
H10J_1 C104_1 H10K_1 107.4 . . ?
C106_1 C105_1 C104_1 114.2(18) . . ?
C106_1 C105_1 H10L_1 108.7 . . ?
C104_1 C105_1 H10L_1 108.7 . . ?
C106_1 C105_1 H10M_1 108.7 . . ?
C104_1 C105_1 H10M_1 108.7 . . ?
H10L_1 C105_1 H10M_1 107.6 . . ?
C105_1 C106_1 H10N_1 109.5 . . ?
C105_1 C106_1 H10O_1 109.5 . . ?
H10N_1 C106_1 H10O_1 109.5 . . ?
C105_1 C106_1 H10P_1 109.5 . . ?
H10N_1 C106_1 H10P_1 109.5 . . ?
H10O_1 C106_1 H10P_1 109.5 . . ?
C63_1 C301_1 C302_1 116.3(12) . . ?
C63_1 C301_1 H30D_1 108.2 . . ?
C302_1 C301_1 H30D_1 108.2 . . ?
C63_1 C301_1 H30E_1 108.2 . . ?
C302_1 C301_1 H30E_1 108.2 . . ?
H30D_1 C301_1 H30E_1 107.4 . . ?
C303_1 C302_1 C301_1 119.6(16) . . ?
C303_1 C302_1 H30F_1 107.4 . . ?
C301_1 C302_1 H30F_1 107.4 . . ?
C303_1 C302_1 H30G_1 107.4 . . ?
C301_1 C302_1 H30G_1 107.4 . . ?
H30F_1 C302_1 H30G_1 107.0 . . ?
C302_1 C303_1 C304_1 114.1(15) . . ?
C302_1 C303_1 H30H_1 108.7 . . ?
C304_1 C303_1 H30H_1 108.7 . . ?
C302_1 C303_1 H30I_1 108.7 . . ?
C304_1 C303_1 H30I_1 108.7 . . ?
H30H_1 C303_1 H30I_1 107.6 . . ?
C303_1 C304_1 C305_1 109.0(15) . . ?
C303_1 C304_1 H30J_1 109.9 . . ?
C305_1 C304_1 H30J_1 109.9 . . ?
C303_1 C304_1 H30K_1 109.9 . . ?
C305_1 C304_1 H30K_1 109.9 . . ?
H30J_1 C304_1 H30K_1 108.3 . . ?
C306_1 C305_1 C304_1 115.5(16) . . ?
C306_1 C305_1 H30L_1 108.4 . . ?
C304_1 C305_1 H30L_1 108.4 . . ?
C306_1 C305_1 H30M_1 108.4 . . ?
C304_1 C305_1 H30M_1 108.4 . . ?
H30L_1 C305_1 H30M_1 107.5 . . ?
C305_1 C306_1 H30N_1 109.5 . . ?
C305_1 C306_1 H30O_1 109.5 . . ?
H30N_1 C306_1 H30O_1 109.5 . . ?
C305_1 C306_1 H30P_1 109.4 . . ?
H30N_1 C306_1 H30P_1 109.5 . . ?
H30O_1 C306_1 H30P_1 109.5 . . ?
C63_1 C501_1 C502_1 109.3(18) . . ?
C63_1 C501_1 H50D_1 109.8 . . ?
C502_1 C501_1 H50D_1 109.8 . . ?
C63_1 C501_1 H50E_1 109.8 . . ?
C502_1 C501_1 H50E_1 109.8 . . ?
H50D_1 C501_1 H50E_1 108.3 . . ?
C503_1 C502_1 C501_1 112.4(16) . . ?
C503_1 C502_1 H50F_1 109.1 . . ?
C501_1 C502_1 H50F_1 109.1 . . ?
C503_1 C502_1 H50G_1 109.1 . . ?
C501_1 C502_1 H50G_1 109.1 . . ?
H50F_1 C502_1 H50G_1 107.9 . . ?
C502_1 C503_1 C504_1 110.6(17) . . ?
C502_1 C503_1 H50H_1 109.6 . . ?
C504_1 C503_1 H50H_1 109.5 . . ?
C502_1 C503_1 H50I_1 109.5 . . ?
C504_1 C503_1 H50I_1 109.5 . . ?
H50H_1 C503_1 H50I_1 108.1 . . ?
C505_1 C504_1 C503_1 108.8(18) . . ?
C505_1 C504_1 H50J_1 109.9 . . ?
C503_1 C504_1 H50J_1 109.9 . . ?
C505_1 C504_1 H50K_1 109.9 . . ?
C503_1 C504_1 H50K_1 109.9 . . ?
H50J_1 C504_1 H50K_1 108.3 . . ?
C506_1 C505_1 C504_1 115(2) . . ?
C506_1 C505_1 H50L_1 108.5 . . ?
C504_1 C505_1 H50L_1 108.6 . . ?
C506_1 C505_1 H50M_1 108.6 . . ?
C504_1 C505_1 H50M_1 108.5 . . ?
H50L_1 C505_1 H50M_1 107.5 . . ?
C505_1 C506_1 H50N_1 109.5 . . ?
C505_1 C506_1 H50O_1 109.5 . . ?
H50N_1 C506_1 H50O_1 109.5 . . ?
C505_1 C506_1 H50P_1 109.5 . . ?
H50N_1 C506_1 H50P_1 109.5 . . ?
H50O_1 C506_1 H50P_1 109.5 . . ?
C63_1 C701_1 C702_1 112.5(18) . . ?
C63_1 C701_1 H70D_1 109.1 . . ?
C702_1 C701_1 H70D_1 109.1 . . ?
C63_1 C701_1 H70E_1 109.1 . . ?
C702_1 C701_1 H70E_1 109.1 . . ?
H70D_1 C701_1 H70E_1 107.8 . . ?
C701_1 C702_1 C703_1 114.4(16) . . ?
C701_1 C702_1 H70F_1 108.7 . . ?
C703_1 C702_1 H70F_1 108.7 . . ?
C701_1 C702_1 H70G_1 108.6 . . ?
C703_1 C702_1 H70G_1 108.6 . . ?
H70F_1 C702_1 H70G_1 107.6 . . ?
C702_1 C703_1 C704_1 112.2(17) . . ?
C702_1 C703_1 H70H_1 109.2 . . ?
C704_1 C703_1 H70H_1 109.2 . . ?
C702_1 C703_1 H70I_1 109.2 . . ?
C704_1 C703_1 H70I_1 109.1 . . ?
H70H_1 C703_1 H70I_1 107.9 . . ?
C705_1 C704_1 C703_1 109.2(17) . . ?
C705_1 C704_1 H70J_1 109.8 . . ?
C703_1 C704_1 H70J_1 109.8 . . ?
C705_1 C704_1 H70K_1 109.8 . . ?
C703_1 C704_1 H70K_1 109.8 . . ?
H70J_1 C704_1 H70K_1 108.3 . . ?
C706_1 C705_1 C704_1 115(2) . . ?
C706_1 C705_1 H70L_1 108.5 . . ?
C704_1 C705_1 H70L_1 108.5 . . ?
C706_1 C705_1 H70M_1 108.6 . . ?
C704_1 C705_1 H70M_1 108.6 . . ?
H70L_1 C705_1 H70M_1 107.5 . . ?
C705_1 C706_1 H70N_1 109.5 . . ?
C705_1 C706_1 H70O_1 109.4 . . ?
H70N_1 C706_1 H70O_1 109.5 . . ?
C705_1 C706_1 H70P_1 109.5 . . ?
H70N_1 C706_1 H70P_1 109.5 . . ?
H70O_1 C706_1 H70P_1 109.5 . . ?
C902_1 C901_1 C63_1 112.0(18) . . ?
C902_1 C901_1 H90E_1 109.2 . . ?
C63_1 C901_1 H90E_1 109.2 . . ?
C902_1 C901_1 H90F_1 109.2 . . ?
C63_1 C901_1 H90F_1 109.2 . . ?
H90E_1 C901_1 H90F_1 107.9 . . ?
C903_1 C902_1 C901_1 121.7(18) . . ?
C903_1 C902_1 H90G_1 106.9 . . ?
C901_1 C902_1 H90G_1 106.9 . . ?
C903_1 C902_1 H90H_1 106.9 . . ?
C901_1 C902_1 H90H_1 106.9 . . ?
H90G_1 C902_1 H90H_1 106.7 . . ?
C902_1 C903_1 C904_1 113.4(17) . . ?
C902_1 C903_1 H90I_1 108.9 . . ?
C904_1 C903_1 H90I_1 108.9 . . ?
C902_1 C903_1 H90J_1 108.9 . . ?
C904_1 C903_1 H90J_1 108.9 . . ?
H90I_1 C903_1 H90J_1 107.7 . . ?
C903_1 C904_1 C905_1 112.9(19) . . ?
C903_1 C904_1 H90K_1 109.0 . . ?
C905_1 C904_1 H90K_1 109.0 . . ?
C903_1 C904_1 H90L_1 109.0 . . ?
C905_1 C904_1 H90L_1 109.0 . . ?
H90K_1 C904_1 H90L_1 107.8 . . ?
C906_1 C905_1 C904_1 116(2) . . ?
C906_1 C905_1 H90M_1 108.2 . . ?
C904_1 C905_1 H90M_1 108.2 . . ?
C906_1 C905_1 H90N_1 108.3 . . ?
C904_1 C905_1 H90N_1 108.3 . . ?
H90M_1 C905_1 H90N_1 107.4 . . ?
C905_1 C906_1 H90O_1 109.5 . . ?
C905_1 C906_1 H90P_1 109.4 . . ?
H90O_1 C906_1 H90P_1 109.5 . . ?
C905_1 C906_1 H90Q_1 109.5 . . ?
H90O_1 C906_1 H90Q_1 109.5 . . ?
H90P_1 C906_1 H90Q_1 109.5 . . ?
C70_1 C107_1 C108_1 114.7(10) . . ?
C70_1 C107_1 H10Q_1 108.6 . . ?
C108_1 C107_1 H10Q_1 108.6 . . ?
C70_1 C107_1 H10R_1 108.6 . . ?
C108_1 C107_1 H10R_1 108.6 . . ?
H10Q_1 C107_1 H10R_1 107.6 . . ?
C107_1 C108_1 C109_1 110.6(11) . . ?
C107_1 C108_1 H10S_1 109.5 . . ?
C109_1 C108_1 H10S_1 109.5 . . ?
C107_1 C108_1 H10T_1 109.5 . . ?
C109_1 C108_1 H10T_1 109.5 . . ?
H10S_1 C108_1 H10T_1 108.1 . . ?
C108_1 C109_1 C110_1 113.0(8) . . ?
C108_1 C109_1 H10U_1 109.0 . . ?
C110_1 C109_1 H10U_1 109.0 . . ?
C108_1 C109_1 H10V_1 109.0 . . ?
C110_1 C109_1 H10V_1 109.0 . . ?
H10U_1 C109_1 H10V_1 107.8 . . ?
C111_1 C110_1 C109_1 113.1(8) . . ?
C111_1 C110_1 H11A_1 108.9 . . ?
C109_1 C110_1 H11A_1 108.9 . . ?
C111_1 C110_1 H11B_1 109.0 . . ?
C109_1 C110_1 H11B_1 109.0 . . ?
H11A_1 C110_1 H11B_1 107.8 . . ?
C112_1 C111_1 C110_1 106.6(11) . . ?
C112_1 C111_1 H11C_1 110.4 . . ?
C110_1 C111_1 H11C_1 110.4 . . ?
C112_1 C111_1 H11D_1 110.4 . . ?
C110_1 C111_1 H11D_1 110.4 . . ?
H11C_1 C111_1 H11D_1 108.6 . . ?
C111_1 C112_1 H11E_1 109.5 . . ?
C111_1 C112_1 H11F_1 109.5 . . ?
H11E_1 C112_1 H11F_1 109.5 . . ?
C111_1 C112_1 H11G_1 109.5 . . ?
H11E_1 C112_1 H11G_1 109.5 . . ?
H11F_1 C112_1 H11G_1 109.5 . . ?
C308_1 C307_1 C70_1 113.9(15) . . ?
C308_1 C307_1 H30Q_1 108.8 . . ?
C70_1 C307_1 H30Q_1 108.8 . . ?
C308_1 C307_1 H30R_1 108.7 . . ?
C70_1 C307_1 H30R_1 108.8 . . ?
H30Q_1 C307_1 H30R_1 107.7 . . ?
C307_1 C308_1 C309_1 109.8(18) . . ?
C307_1 C308_1 H30S_1 109.7 . . ?
C309_1 C308_1 H30S_1 109.7 . . ?
C307_1 C308_1 H30T_1 109.7 . . ?
C309_1 C308_1 H30T_1 109.7 . . ?
H30S_1 C308_1 H30T_1 108.2 . . ?
C308_1 C309_1 C310_1 114.0(19) . . ?
C308_1 C309_1 H30U_1 108.7 . . ?
C310_1 C309_1 H30U_1 108.7 . . ?
C308_1 C309_1 H30V_1 108.8 . . ?
C310_1 C309_1 H30V_1 108.8 . . ?
H30U_1 C309_1 H30V_1 107.7 . . ?
C311_1 C310_1 C309_1 112.7(19) . . ?
C311_1 C310_1 H31A_1 109.1 . . ?
C309_1 C310_1 H31A_1 109.1 . . ?
C311_1 C310_1 H31B_1 109.0 . . ?
C309_1 C310_1 H31B_1 109.0 . . ?
H31A_1 C310_1 H31B_1 107.8 . . ?
C312_1 C311_1 C310_1 109.7(19) . . ?
C312_1 C311_1 H31C_1 109.7 . . ?
C310_1 C311_1 H31C_1 109.7 . . ?
C312_1 C311_1 H31D_1 109.7 . . ?
C310_1 C311_1 H31D_1 109.7 . . ?
H31C_1 C311_1 H31D_1 108.2 . . ?
C311_1 C312_1 H31E_1 109.5 . . ?
C311_1 C312_1 H31F_1 109.4 . . ?
H31E_1 C312_1 H31F_1 109.5 . . ?
C311_1 C312_1 H31G_1 109.5 . . ?
H31E_1 C312_1 H31G_1 109.5 . . ?
H31F_1 C312_1 H31G_1 109.5 . . ?
C508_1 C507_1 C70_1 113.0(16) . . ?
C508_1 C507_1 H50Q_1 109.0 . . ?
C70_1 C507_1 H50Q_1 109.0 . . ?
C508_1 C507_1 H50R_1 109.0 . . ?
C70_1 C507_1 H50R_1 109.0 . . ?
H50Q_1 C507_1 H50R_1 107.8 . . ?
C507_1 C508_1 C509_1 108.3(17) . . ?
C507_1 C508_1 H50S_1 110.0 . . ?
C509_1 C508_1 H50S_1 110.0 . . ?
C507_1 C508_1 H50T_1 110.0 . . ?
C509_1 C508_1 H50T_1 110.0 . . ?
H50S_1 C508_1 H50T_1 108.4 . . ?
C508_1 C509_1 C510_1 110.0(19) . . ?
C508_1 C509_1 H50U_1 109.7 . . ?
C510_1 C509_1 H50U_1 109.7 . . ?
C508_1 C509_1 H50V_1 109.7 . . ?
C510_1 C509_1 H50V_1 109.6 . . ?
H50U_1 C509_1 H50V_1 108.2 . . ?
C511_1 C510_1 C509_1 113(2) . . ?
C511_1 C510_1 H51A_1 109.0 . . ?
C509_1 C510_1 H51A_1 109.0 . . ?
C511_1 C510_1 H51B_1 109.0 . . ?
C509_1 C510_1 H51B_1 109.0 . . ?
H51A_1 C510_1 H51B_1 107.8 . . ?
C512_1 C511_1 C510_1 107.4(18) . . ?
C512_1 C511_1 H51C_1 110.2 . . ?
C510_1 C511_1 H51C_1 110.2 . . ?
C512_1 C511_1 H51D_1 110.3 . . ?
C510_1 C511_1 H51D_1 110.2 . . ?
H51C_1 C511_1 H51D_1 108.5 . . ?
C511_1 C512_1 H51E_1 109.4 . . ?
C511_1 C512_1 H51F_1 109.5 . . ?
H51E_1 C512_1 H51F_1 109.5 . . ?
C511_1 C512_1 H51G_1 109.5 . . ?
H51E_1 C512_1 H51G_1 109.5 . . ?
H51F_1 C512_1 H51G_1 109.5 . . ?
C708_1 C707_1 C70_1 112.8(14) . . ?
C708_1 C707_1 H70Q_1 109.0 . . ?
C70_1 C707_1 H70Q_1 109.0 . . ?
C708_1 C707_1 H70R_1 109.0 . . ?
C70_1 C707_1 H70R_1 109.0 . . ?
H70Q_1 C707_1 H70R_1 107.8 . . ?
C707_1 C708_1 C709_1 108.4(17) . . ?
C707_1 C708_1 H70S_1 110.0 . . ?
C709_1 C708_1 H70S_1 110.0 . . ?
C707_1 C708_1 H70T_1 110.0 . . ?
C709_1 C708_1 H70T_1 110.0 . . ?
H70S_1 C708_1 H70T_1 108.4 . . ?
C710_1 C709_1 C708_1 110.2(19) . . ?
C710_1 C709_1 H70U_1 109.6 . . ?
C708_1 C709_1 H70U_1 109.6 . . ?
C710_1 C709_1 H70V_1 109.6 . . ?
C708_1 C709_1 H70V_1 109.6 . . ?
H70U_1 C709_1 H70V_1 108.1 . . ?
C711_1 C710_1 C709_1 112.6(19) . . ?
C711_1 C710_1 H71A_1 109.1 . . ?
C709_1 C710_1 H71A_1 109.1 . . ?
C711_1 C710_1 H71B_1 109.1 . . ?
C709_1 C710_1 H71B_1 109.1 . . ?
H71A_1 C710_1 H71B_1 107.8 . . ?
C710_1 C711_1 C712_1 107.9(18) . . ?
C710_1 C711_1 H71C_1 110.1 . . ?
C712_1 C711_1 H71C_1 110.1 . . ?
C710_1 C711_1 H71D_1 110.1 . . ?
C712_1 C711_1 H71D_1 110.1 . . ?
H71C_1 C711_1 H71D_1 108.4 . . ?
C711_1 C712_1 H71E_1 109.5 . . ?
C711_1 C712_1 H71F_1 109.5 . . ?
H71E_1 C712_1 H71F_1 109.5 . . ?
C711_1 C712_1 H71G_1 109.5 . . ?
H71E_1 C712_1 H71G_1 109.5 . . ?
H71F_1 C712_1 H71G_1 109.5 . . ?
C70_1 C907_1 C908_1 112.3(14) . . ?
C70_1 C907_1 H90R_1 109.1 . . ?
C908_1 C907_1 H90R_1 109.1 . . ?
C70_1 C907_1 H90S_1 109.1 . . ?
C908_1 C907_1 H90S_1 109.1 . . ?
H90R_1 C907_1 H90S_1 107.9 . . ?
C909_1 C908_1 C907_1 106.1(16) . . ?
C909_1 C908_1 H90T_1 110.5 . . ?
C907_1 C908_1 H90T_1 110.5 . . ?
C909_1 C908_1 H90U_1 110.5 . . ?
C907_1 C908_1 H90U_1 110.5 . . ?
H90T_1 C908_1 H90U_1 108.7 . . ?
C910_1 C909_1 C908_1 111.6(19) . . ?
C910_1 C909_1 H90V_1 109.3 . . ?
C908_1 C909_1 H90V_1 109.3 . . ?
C910_1 C909_1 H90W_1 109.3 . . ?
C908_1 C909_1 H90W_1 109.3 . . ?
H90V_1 C909_1 H90W_1 108.0 . . ?
C911_1 C910_1 C909_1 110.0(18) . . ?
C911_1 C910_1 H91E_1 109.7 . . ?
C909_1 C910_1 H91E_1 109.7 . . ?
C911_1 C910_1 H91F_1 109.6 . . ?
C909_1 C910_1 H91F_1 109.6 . . ?
H91E_1 C910_1 H91F_1 108.2 . . ?
C912_1 C911_1 C910_1 109(2) . . ?
C912_1 C911_1 H91G_1 109.9 . . ?
C910_1 C911_1 H91G_1 109.9 . . ?
C912_1 C911_1 H91H_1 109.9 . . ?
C910_1 C911_1 H91H_1 109.9 . . ?
H91G_1 C911_1 H91H_1 108.3 . . ?
C911_1 C912_1 H91I_1 109.4 . . ?
C911_1 C912_1 H91J_1 109.5 . . ?
H91I_1 C912_1 H91J_1 109.5 . . ?
C911_1 C912_1 H91K_1 109.5 . . ?
H91I_1 C912_1 H91K_1 109.5 . . ?
H91J_1 C912_1 H91K_1 109.5 . . ?
C40_2 S1_2 C37_2 93.11(13) . . ?
C41_2 S2_2 C44_2 92.29(13) . . ?
C45_2 S3_2 C48_2 90.9(2) . . ?
C48_2 S3A_2 C45_2 99.9(2) . . ?
C49_2 S4_2 C52_2 91.77(15) . . ?
C53_2 S5_2 C56_2 93.18(13) . . ?
C22_2 N1_2 C21_2 124.21(19) . . ?
C22_2 N1_2 C25_2 117.8(2) . . ?
C21_2 N1_2 C25_2 118.0(2) . . ?
C10_2 C1_2 C2_2 120.9(4) . . ?
C10_2 C1_2 H1_2 119.5 . . ?
C2_2 C1_2 H1_2 119.5 . . ?
C3_2 C2_2 C1_2 120.7(3) . . ?
C3_2 C2_2 H2_2 119.7 . . ?
C1_2 C2_2 H2_2 119.7 . . ?
C2_2 C3_2 C4_2 120.4(2) . . ?
C2_2 C3_2 C21_2 118.5(3) . . ?
C4_2 C3_2 C21_2 121.1(3) . . ?
C6_2 C4_2 C3_2 120.2(2) . . ?
C6_2 C4_2 C5_2 120.4(3) . . ?
C3_2 C4_2 C5_2 119.4(3) . . ?
C10_2 C5_2 C9_2 122.1(2) . . ?
C10_2 C5_2 C4_2 119.4(3) . . ?
C9_2 C5_2 C4_2 118.4(3) . . ?
C7_2 C6_2 C4_2 119.8(2) . . ?
C7_2 C6_2 C22_2 119.5(3) . . ?
C4_2 C6_2 C22_2 120.7(3) . . ?
C6_2 C7_2 C8_2 120.1(3) . . ?
C6_2 C7_2 H7_2 120.0 . . ?
C8_2 C7_2 H7_2 120.0 . . ?
C9_2 C8_2 C7_2 122.2(3) . . ?
C9_2 C8_2 H8_2 118.9 . . ?
C7_2 C8_2 H8_2 118.9 . . ?
C8_2 C9_2 C5_2 119.0(3) . . ?
C8_2 C9_2 C10_2 122.3(3) . 2_666 ?
C5_2 C9_2 C10_2 118.6(3) . 2_666 ?
C1_2 C10_2 C5_2 119.0(3) . . ?
C1_2 C10_2 C9_2 121.8(3) . 2_666 ?
C5_2 C10_2 C9_2 119.2(3) . 2_666 ?
O1_2 C21_2 N1_2 120.7(2) . . ?
O1_2 C21_2 C3_2 122.6(3) . . ?
N1_2 C21_2 C3_2 116.7(3) . . ?
O2_2 C22_2 N1_2 120.2(2) . . ?
O2_2 C22_2 C6_2 122.9(3) . . ?
N1_2 C22_2 C6_2 116.8(3) . . ?
C26_2 C25_2 C30_2 121.3(2) . . ?
C26_2 C25_2 N1_2 120.04(19) . . ?
C30_2 C25_2 N1_2 118.7(2) . . ?
C25_2 C26_2 C27_2 118.4(2) . . ?
C25_2 C26_2 C37_2 125.8(2) . . ?
C27_2 C26_2 C37_2 115.6(2) . . ?
C28_2 C27_2 C26_2 122.0(2) . . ?
C28_2 C27_2 H27_2 119.0 . . ?
C26_2 C27_2 H27_2 119.0 . . ?
C29_2 C28_2 C27_2 118.2(2) . . ?
C29_2 C28_2 C77_2 120.2(2) . . ?
C27_2 C28_2 C77_2 121.7(2) . . ?
C28_2 C29_2 C30_2 122.4(2) . . ?
C28_2 C29_2 H29_2 118.8 . . ?
C30_2 C29_2 H29_2 118.8 . . ?
C29_2 C30_2 C25_2 117.7(2) . . ?
C29_2 C30_2 C56_2 115.7(2) . 2_666 ?
C25_2 C30_2 C56_2 126.5(2) . 2_666 ?
C38_2 C37_2 C26_2 125.2(2) . . ?
C38_2 C37_2 S1_2 109.04(18) . . ?
C26_2 C37_2 S1_2 125.8(2) . . ?
C37_2 C38_2 C39_2 114.9(2) . . ?
C37_2 C38_2 H38_2 122.6 . . ?
C39_2 C38_2 H38_2 122.6 . . ?
C40_2 C39_2 C38_2 112.8(3) . . ?
C40_2 C39_2 H39_2 123.6 . . ?
C38_2 C39_2 H39_2 123.6 . . ?
C39_2 C40_2 C41_2 127.0(3) . . ?
C39_2 C40_2 S1_2 110.1(2) . . ?
C41_2 C40_2 S1_2 122.8(2) . . ?
C42_2 C41_2 C40_2 127.0(3) . . ?
C42_2 C41_2 S2_2 111.12(19) . . ?
C40_2 C41_2 S2_2 121.8(2) . . ?
C41_2 C42_2 C43_2 113.8(3) . . ?
C41_2 C42_2 H42_2 123.1 . . ?
C43_2 C42_2 H42_2 123.1 . . ?
C44_2 C43_2 C42_2 111.3(2) . . ?
C44_2 C43_2 C89_2 126.5(2) . . ?
C42_2 C43_2 C89_2 122.2(3) . . ?
C43_2 C44_2 C45_2 129.1(2) . . ?
C43_2 C44_2 S2_2 111.51(18) . . ?
C45_2 C44_2 S2_2 119.3(2) . . ?
C46_2 C45_2 C44_2 128.6(4) . . ?
C44_2 C45_2 C46A_2 124.3(5) . . ?
C44_2 C45_2 S3A_2 127.7(2) . . ?
C46A_2 C45_2 S3A_2 105.7(4) . . ?
C46_2 C45_2 S3_2 111.9(3) . . ?
C44_2 C45_2 S3_2 118.5(3) . . ?
C45_2 C46_2 C47_2 112.0(5) . . ?
C45_2 C46_2 H46_2 124.0 . . ?
C47_2 C46_2 H46_2 124.0 . . ?
C48_2 C47_2 C46_2 114.3(5) . . ?
C48_2 C47_2 H47_2 122.9 . . ?
C46_2 C47_2 H47_2 122.9 . . ?
C45_2 C46A_2 C47A_2 112.0(7) . . ?
C45_2 C46A_2 H46A_2 124.0 . . ?
C47A_2 C46A_2 H46A_2 124.0 . . ?
C48_2 C47A_2 C46A_2 109.3(8) . . ?
C48_2 C47A_2 H47A_2 125.3 . . ?
C46A_2 C47A_2 H47A_2 125.3 . . ?
C47_2 C48_2 C49_2 127.5(4) . . ?
C47A_2 C48_2 C49_2 122.7(6) . . ?
C47A_2 C48_2 S3A_2 112.6(4) . . ?
C49_2 C48_2 S3A_2 123.0(3) . . ?
C47_2 C48_2 S3_2 110.2(3) . . ?
C49_2 C48_2 S3_2 120.7(3) . . ?
C50_2 C49_2 C48_2 129.8(3) . . ?
C50_2 C49_2 S4_2 111.5(3) . . ?
C48_2 C49_2 S4_2 118.4(3) . . ?
C49_2 C50_2 C51_2 111.8(3) . . ?
C49_2 C50_2 C295_2 115.6(10) . . ?
C51_2 C50_2 C295_2 130.5(11) . . ?
C49_2 C50_2 C495_2 125.7(10) . . ?
C51_2 C50_2 C495_2 121.4(11) . . ?
C49_2 C50_2 C95_2 128.2(6) . . ?
C51_2 C50_2 C95_2 115.0(5) . . ?
C52_2 C51_2 C50_2 113.9(3) . . ?
C52_2 C51_2 H51_2 123.1 . . ?
C50_2 C51_2 H51_2 123.1 . . ?
C51_2 C52_2 C53_2 127.5(3) . . ?
C51_2 C52_2 S4_2 111.0(2) . . ?
C53_2 C52_2 S4_2 121.1(2) . . ?
C54_2 C53_2 C52_2 126.7(2) . . ?
C54_2 C53_2 S5_2 110.1(2) . . ?
C52_2 C53_2 S5_2 123.2(2) . . ?
C53_2 C54_2 C55_2 113.3(2) . . ?
C53_2 C54_2 H54_2 123.3 . . ?
C55_2 C54_2 H54_2 123.3 . . ?
C56_2 C55_2 C54_2 115.2(2) . . ?
C56_2 C55_2 H55_2 122.4 . . ?
C54_2 C55_2 H55_2 122.4 . . ?
C55_2 C56_2 C30_2 125.4(2) . 2_666 ?
C55_2 C56_2 S5_2 108.0(2) . . ?
C30_2 C56_2 S5_2 126.15(17) 2_666 . ?
C78_2 C77_2 C28_2 114.3(2) . . ?
C78_2 C77_2 H77A_2 108.7 . . ?
C28_2 C77_2 H77A_2 108.7 . . ?
C78_2 C77_2 H77B_2 108.7 . . ?
C28_2 C77_2 H77B_2 108.7 . . ?
H77A_2 C77_2 H77B_2 107.6 . . ?
C77_2 C78_2 C79_2 111.4(3) . . ?
C77_2 C78_2 H78A_2 109.4 . . ?
C79_2 C78_2 H78A_2 109.4 . . ?
C77_2 C78_2 H78B_2 109.3 . . ?
C79_2 C78_2 H78B_2 109.4 . . ?
H78A_2 C78_2 H78B_2 108.0 . . ?
C80_2 C79_2 C78_2 113.6(3) . . ?
C80_2 C79_2 H79A_2 108.8 . . ?
C78_2 C79_2 H79A_2 108.8 . . ?
C80_2 C79_2 H79B_2 108.8 . . ?
C78_2 C79_2 H79B_2 108.8 . . ?
H79A_2 C79_2 H79B_2 107.7 . . ?
C79_2 C80_2 C81_2 113.8(3) . . ?
C79_2 C80_2 H80A_2 108.8 . . ?
C81_2 C80_2 H80A_2 108.8 . . ?
C79_2 C80_2 H80B_2 108.8 . . ?
C81_2 C80_2 H80B_2 108.8 . . ?
H80A_2 C80_2 H80B_2 107.7 . . ?
C82_2 C81_2 C80_2 113.8(4) . . ?
C82_2 C81_2 H81A_2 108.8 . . ?
C80_2 C81_2 H81A_2 108.8 . . ?
C82_2 C81_2 H81B_2 108.8 . . ?
C80_2 C81_2 H81B_2 108.8 . . ?
H81A_2 C81_2 H81B_2 107.7 . . ?
C81_2 C82_2 H82A_2 109.5 . . ?
C81_2 C82_2 H82B_2 109.5 . . ?
H82A_2 C82_2 H82B_2 109.5 . . ?
C81_2 C82_2 H82C_2 109.5 . . ?
H82A_2 C82_2 H82C_2 109.5 . . ?
H82B_2 C82_2 H82C_2 109.5 . . ?
C43_2 C89_2 C90_2 113.6(3) . . ?
C43_2 C89_2 H89A_2 108.8 . . ?
C90_2 C89_2 H89A_2 108.8 . . ?
C43_2 C89_2 H89B_2 108.8 . . ?
C90_2 C89_2 H89B_2 108.8 . . ?
H89A_2 C89_2 H89B_2 107.7 . . ?
C91_2 C90_2 C89_2 112.6(3) . . ?
C91_2 C90_2 H90A_2 109.1 . . ?
C89_2 C90_2 H90A_2 109.1 . . ?
C91_2 C90_2 H90B_2 109.1 . . ?
C89_2 C90_2 H90B_2 109.1 . . ?
H90A_2 C90_2 H90B_2 107.8 . . ?
C92_2 C91_2 C90_2 113.2(3) . . ?
C92_2 C91_2 H91A_2 108.9 . . ?
C90_2 C91_2 H91A_2 108.9 . . ?
C92_2 C91_2 H91B_2 108.9 . . ?
C90_2 C91_2 H91B_2 108.9 . . ?
H91A_2 C91_2 H91B_2 107.8 . . ?
C91_2 C92_2 C93_2 114.2(3) . . ?
C91_2 C92_2 H92A_2 108.7 . . ?
C93_2 C92_2 H92A_2 108.7 . . ?
C91_2 C92_2 H92B_2 108.7 . . ?
C93_2 C92_2 H92B_2 108.7 . . ?
H92A_2 C92_2 H92B_2 107.6 . . ?
C94_2 C93_2 C92_2 112.5(4) . . ?
C94_2 C93_2 H93A_2 109.1 . . ?
C92_2 C93_2 H93A_2 109.1 . . ?
C94_2 C93_2 H93B_2 109.1 . . ?
C92_2 C93_2 H93B_2 109.1 . . ?
H93A_2 C93_2 H93B_2 107.8 . . ?
C93_2 C94_2 H94A_2 109.5 . . ?
C93_2 C94_2 H94B_2 109.5 . . ?
H94A_2 C94_2 H94B_2 109.5 . . ?
C93_2 C94_2 H94C_2 109.5 . . ?
H94A_2 C94_2 H94C_2 109.5 . . ?
H94B_2 C94_2 H94C_2 109.5 . . ?
C96_2 C95_2 C50_2 120.2(8) . . ?
C96_2 C95_2 H95A_2 107.3 . . ?
C50_2 C95_2 H95A_2 107.3 . . ?
C96_2 C95_2 H95B_2 107.3 . . ?
C50_2 C95_2 H95B_2 107.3 . . ?
H95A_2 C95_2 H95B_2 106.9 . . ?
C97_2 C96_2 C95_2 115.7(8) . . ?
C97_2 C96_2 H96A_2 108.4 . . ?
C95_2 C96_2 H96A_2 108.4 . . ?
C97_2 C96_2 H96B_2 108.4 . . ?
C95_2 C96_2 H96B_2 108.4 . . ?
H96A_2 C96_2 H96B_2 107.4 . . ?
C98_2 C97_2 C96_2 114.5(9) . . ?
C98_2 C97_2 H97A_2 108.6 . . ?
C96_2 C97_2 H97A_2 108.6 . . ?
C98_2 C97_2 H97B_2 108.7 . . ?
C96_2 C97_2 H97B_2 108.6 . . ?
H97A_2 C97_2 H97B_2 107.6 . . ?
C97_2 C98_2 C99_2 118.3(11) . . ?
C97_2 C98_2 H98A_2 107.7 . . ?
C99_2 C98_2 H98A_2 107.7 . . ?
C97_2 C98_2 H98B_2 107.7 . . ?
C99_2 C98_2 H98B_2 107.7 . . ?
H98A_2 C98_2 H98B_2 107.1 . . ?
C98_2 C99_2 C100_2 114.8(10) . . ?
C98_2 C99_2 H99A_2 108.6 . . ?
C100_2 C99_2 H99A_2 108.6 . . ?
C98_2 C99_2 H99B_2 108.6 . . ?
C100_2 C99_2 H99B_2 108.6 . . ?
H99A_2 C99_2 H99B_2 107.5 . . ?
C99_2 C100_2 H10A_2 109.5 . . ?
C99_2 C100_2 H10B_2 109.5 . . ?
H10A_2 C100_2 H10B_2 109.5 . . ?
C99_2 C100_2 H10C_2 109.5 . . ?
H10A_2 C100_2 H10C_2 109.5 . . ?
H10B_2 C100_2 H10C_2 109.5 . . ?
C296_2 C295_2 C50_2 123.4(11) . . ?
C296_2 C295_2 H29A_2 106.5 . . ?
C50_2 C295_2 H29A_2 106.5 . . ?
C296_2 C295_2 H29B_2 106.5 . . ?
C50_2 C295_2 H29B_2 106.5 . . ?
H29A_2 C295_2 H29B_2 106.5 . . ?
C297_2 C296_2 C295_2 111.8(11) . . ?
C297_2 C296_2 H29C_2 109.2 . . ?
C295_2 C296_2 H29C_2 109.2 . . ?
C297_2 C296_2 H29D_2 109.2 . . ?
C295_2 C296_2 H29D_2 109.3 . . ?
H29C_2 C296_2 H29D_2 107.9 . . ?
C296_2 C297_2 C298_2 109.4(13) . . ?
C296_2 C297_2 H29E_2 109.8 . . ?
C298_2 C297_2 H29E_2 109.8 . . ?
C296_2 C297_2 H29F_2 109.8 . . ?
C298_2 C297_2 H29F_2 109.8 . . ?
H29E_2 C297_2 H29F_2 108.2 . . ?
C297_2 C298_2 C299_2 111.9(16) . . ?
C297_2 C298_2 H29G_2 109.2 . . ?
C299_2 C298_2 H29G_2 109.2 . . ?
C297_2 C298_2 H29H_2 109.2 . . ?
C299_2 C298_2 H29H_2 109.2 . . ?
H29G_2 C298_2 H29H_2 107.9 . . ?
C298_2 C299_2 C300_2 110.1(14) . . ?
C298_2 C299_2 H29I_2 109.6 . . ?
C300_2 C299_2 H29I_2 109.6 . . ?
C298_2 C299_2 H29J_2 109.6 . . ?
C300_2 C299_2 H29J_2 109.6 . . ?
H29I_2 C299_2 H29J_2 108.2 . . ?
C299_2 C300_2 H30A_2 109.5 . . ?
C299_2 C300_2 H30B_2 109.5 . . ?
H30A_2 C300_2 H30B_2 109.5 . . ?
C299_2 C300_2 H30C_2 109.5 . . ?
H30A_2 C300_2 H30C_2 109.5 . . ?
H30B_2 C300_2 H30C_2 109.5 . . ?
C496_2 C495_2 C50_2 101.9(9) . . ?
C496_2 C495_2 H49A_2 111.4 . . ?
C50_2 C495_2 H49A_2 111.4 . . ?
C496_2 C495_2 H49B_2 111.4 . . ?
C50_2 C495_2 H49B_2 111.4 . . ?
H49A_2 C495_2 H49B_2 109.3 . . ?
C497_2 C496_2 C495_2 114.5(12) . . ?
C497_2 C496_2 H49C_2 108.6 . . ?
C495_2 C496_2 H49C_2 108.6 . . ?
C497_2 C496_2 H49D_2 108.6 . . ?
C495_2 C496_2 H49D_2 108.6 . . ?
H49C_2 C496_2 H49D_2 107.6 . . ?
C496_2 C497_2 C498_2 110.7(13) . . ?
C496_2 C497_2 H49E_2 109.5 . . ?
C498_2 C497_2 H49E_2 109.5 . . ?
C496_2 C497_2 H49F_2 109.5 . . ?
C498_2 C497_2 H49F_2 109.5 . . ?
H49E_2 C497_2 H49F_2 108.1 . . ?
C497_2 C498_2 C499_2 111.6(16) . . ?
C497_2 C498_2 H49G_2 109.3 . . ?
C499_2 C498_2 H49G_2 109.3 . . ?
C497_2 C498_2 H49H_2 109.3 . . ?
C499_2 C498_2 H49H_2 109.3 . . ?
H49G_2 C498_2 H49H_2 108.0 . . ?
C498_2 C499_2 C500_2 109.2(16) . . ?
C498_2 C499_2 H49I_2 109.9 . . ?
C500_2 C499_2 H49I_2 109.9 . . ?
C498_2 C499_2 H49J_2 109.8 . . ?
C500_2 C499_2 H49J_2 109.8 . . ?
H49I_2 C499_2 H49J_2 108.3 . . ?
C499_2 C500_2 H50A_2 109.5 . . ?
C499_2 C500_2 H50B_2 109.4 . . ?
H50A_2 C500_2 H50B_2 109.5 . . ?
C499_2 C500_2 H50C_2 109.5 . . ?
H50A_2 C500_2 H50C_2 109.5 . . ?
H50B_2 C500_2 H50C_2 109.5 . . ?
C2_101 C1_101 C6_101 120.0 . . ?
C2_101 C1_101 Cl1_101 122.8(8) . . ?
C6_101 C1_101 Cl1_101 117.2(8) . . ?
C1_101 C2_101 C3_101 120.0 . . ?
C1_101 C2_101 H2_101 120.0 . . ?
C3_101 C2_101 H2_101 120.0 . . ?
C4_101 C3_101 C2_101 120.0 . . ?
C4_101 C3_101 H3_101 120.0 . . ?
C2_101 C3_101 H3_101 120.0 . . ?
C5_101 C4_101 C3_101 120.0 . . ?
C5_101 C4_101 H4_101 120.0 . . ?
C3_101 C4_101 H4_101 120.0 . . ?
C4_101 C5_101 C6_101 120.0 . . ?
C4_101 C5_101 H5_101 120.0 . . ?
C6_101 C5_101 H5_101 120.0 . . ?
C5_101 C6_101 C1_101 120.0 . . ?
C5_101 C6_101 H6_101 120.0 . . ?
C1_101 C6_101 H6_101 120.0 . . ?
C2_102 C1_102 C6_102 120.0 . . ?
C2_102 C1_102 Cl1_102 121.7(16) . . ?
C6_102 C1_102 Cl1_102 118.3(16) . . ?
C1_102 C2_102 C3_102 120.0 . . ?
C1_102 C2_102 H2_102 120.0 . . ?
C3_102 C2_102 H2_102 120.0 . . ?
C4_102 C3_102 C2_102 120.0 . . ?
C4_102 C3_102 H3_102 120.0 . . ?
C2_102 C3_102 H3_102 120.0 . . ?
C3_102 C4_102 C5_102 120.0 . . ?
C3_102 C4_102 H4_102 120.0 . . ?
C5_102 C4_102 H4_102 120.0 . . ?
C6_102 C5_102 C4_102 120.0 . . ?
C6_102 C5_102 H5_102 120.0 . . ?
C4_102 C5_102 H5_102 120.0 . . ?
C5_102 C6_102 C1_102 120.0 . . ?
C5_102 C6_102 H6_102 120.0 . . ?
C1_102 C6_102 H6_102 120.0 . . ?
C2_103 C1_103 C6_103 120.0 . . ?
C2_103 C1_103 Cl1_103 119.1(11) . . ?
C6_103 C1_103 Cl1_103 120.9(11) . . ?
C3_103 C2_103 C1_103 120.0 . . ?
C3_103 C2_103 H2_103 120.0 . . ?
C1_103 C2_103 H2_103 120.0 . . ?
C2_103 C3_103 C4_103 120.0 . . ?
C2_103 C3_103 H3_103 120.0 . . ?
C4_103 C3_103 H3_103 120.0 . . ?
C5_103 C4_103 C3_103 120.0 . . ?
C5_103 C4_103 H4_103 120.0 . . ?
C3_103 C4_103 H4_103 120.0 . . ?
C4_103 C5_103 C6_103 120.0 . . ?
C4_103 C5_103 H5_103 120.0 . . ?
C6_103 C5_103 H5_103 120.0 . . ?
C5_103 C6_103 C1_103 120.0 . . ?
C5_103 C6_103 H6_103 120.0 . . ?
C1_103 C6_103 H6_103 120.0 . . ?
C2_104 C1_104 C6_104 120.0 . . ?
C2_104 C1_104 Cl1_104 119.0(9) . . ?
C6_104 C1_104 Cl1_104 121.0(9) . . ?
C3_104 C2_104 C1_104 120.0 . . ?
C3_104 C2_104 H2_104 120.0 . . ?
C1_104 C2_104 H2_104 120.0 . . ?
C2_104 C3_104 C4_104 120.0 . . ?
C2_104 C3_104 H3_104 120.0 . . ?
C4_104 C3_104 H3_104 120.0 . . ?
C5_104 C4_104 C3_104 120.0 . . ?
C5_104 C4_104 H4_104 120.0 . . ?
C3_104 C4_104 H4_104 120.0 . . ?
C6_104 C5_104 C4_104 120.0 . . ?
C6_104 C5_104 H5_104 120.0 . . ?
C4_104 C5_104 H5_104 120.0 . . ?
C5_104 C6_104 C1_104 120.0 . . ?
C5_104 C6_104 H6_104 120.0 . . ?
C1_104 C6_104 H6_104 120.0 . . ?
C2_105 C1_105 C6_105 120.0 . . ?
C2_105 C1_105 Cl1_105 120.1(12) . . ?
C6_105 C1_105 Cl1_105 119.9(12) . . ?
C1_105 C2_105 C3_105 120.0 . . ?
C1_105 C2_105 H2_105 120.0 . . ?
C3_105 C2_105 H2_105 120.0 . . ?
C2_105 C3_105 C4_105 120.0 . . ?
C2_105 C3_105 H3_105 120.0 . . ?
C4_105 C3_105 H3_105 120.0 . . ?
C5_105 C4_105 C3_105 120.0 . . ?
C5_105 C4_105 H4_105 120.0 . . ?
C3_105 C4_105 H4_105 120.0 . . ?
C4_105 C5_105 C6_105 120.0 . . ?
C4_105 C5_105 H5_105 120.0 . . ?
C6_105 C5_105 H5_105 120.0 . . ?
C5_105 C6_105 C1_105 120.0 . . ?
C5_105 C6_105 H6_105 120.0 . . ?
C1_105 C6_105 H6_105 120.0 . . ?
C2_106 C1_106 C6_106 120.0 . . ?
C2_106 C1_106 Cl1_106 120.5(8) . . ?
C6_106 C1_106 Cl1_106 119.5(8) . . ?
C1_106 C2_106 C3_106 120.0 . . ?
C1_106 C2_106 H2_106 120.0 . . ?
C3_106 C2_106 H2_106 120.0 . . ?
C2_106 C3_106 C4_106 120.0 . . ?
C2_106 C3_106 H3_106 120.0 . . ?
C4_106 C3_106 H3_106 120.0 . . ?
C5_106 C4_106 C3_106 120.0 . . ?
C5_106 C4_106 H4_106 120.0 . . ?
C3_106 C4_106 H4_106 120.0 . . ?
C4_106 C5_106 C6_106 120.0 . . ?
C4_106 C5_106 H5_106 120.0 . . ?
C6_106 C5_106 H5_106 120.0 . . ?
C5_106 C6_106 C1_106 120.0 . . ?
C5_106 C6_106 H6_106 120.0 . . ?
C1_106 C6_106 H6_106 120.0 . . ?
C2_107 C1_107 C6_107 120.0 . . ?
C2_107 C1_107 Cl1_107 119.0(13) . . ?
C6_107 C1_107 Cl1_107 121.0(13) . . ?
C3_107 C2_107 C1_107 120.0 . . ?
C3_107 C2_107 H2_107 120.0 . . ?
C1_107 C2_107 H2_107 120.0 . . ?
C2_107 C3_107 C4_107 120.0 . . ?
C2_107 C3_107 H3_107 120.0 . . ?
C4_107 C3_107 H3_107 120.0 . . ?
C5_107 C4_107 C3_107 120.0 . . ?
C5_107 C4_107 H4_107 120.0 . . ?
C3_107 C4_107 H4_107 120.0 . . ?
C4_107 C5_107 C6_107 120.0 . . ?
C4_107 C5_107 H5_107 120.0 . . ?
C6_107 C5_107 H5_107 120.0 . . ?
C5_107 C6_107 C1_107 120.0 . . ?
C5_107 C6_107 H6_107 120.0 . . ?
C1_107 C6_107 H6_107 120.0 . . ?
C2_108 C1_108 C6_108 120.0 . . ?
C2_108 C1_108 Cl1_108 123.3(14) . . ?
C6_108 C1_108 Cl1_108 116.7(14) . . ?
C1_108 C2_108 C3_108 120.0 . . ?
C1_108 C2_108 H2_108 120.0 . . ?
C3_108 C2_108 H2_108 120.0 . . ?
C4_108 C3_108 C2_108 120.0 . . ?
C4_108 C3_108 H3_108 120.0 . . ?
C2_108 C3_108 H3_108 120.0 . . ?
C3_108 C4_108 C5_108 120.0 . . ?
C3_108 C4_108 H4_108 120.0 . . ?
C5_108 C4_108 H4_108 120.0 . . ?
C4_108 C5_108 C6_108 120.0 . . ?
C4_108 C5_108 H5_108 120.0 . . ?
C6_108 C5_108 H5_108 120.0 . . ?
C5_108 C6_108 C1_108 120.0 . . ?
C5_108 C6_108 H6_108 120.0 . . ?
C1_108 C6_108 H6_108 120.0 . . ?
C2_109 C1_109 C6_109 120.0 . . ?
C2_109 C1_109 Cl1_109 121.6(13) . . ?
C6_109 C1_109 Cl1_109 118.4(13) . . ?
C3_109 C2_109 C1_109 120.0 . . ?
C3_109 C2_109 H2_109 120.0 . . ?
C1_109 C2_109 H2_109 120.0 . . ?
C4_109 C3_109 C2_109 120.0 . . ?
C4_109 C3_109 H3_109 120.0 . . ?
C2_109 C3_109 H3_109 120.0 . . ?
C3_109 C4_109 C5_109 120.0 . . ?
C3_109 C4_109 H4_109 120.0 . . ?
C5_109 C4_109 H4_109 120.0 . . ?
C6_109 C5_109 C4_109 120.0 . . ?
C6_109 C5_109 H5_109 120.0 . . ?
C4_109 C5_109 H5_109 120.0 . . ?
C5_109 C6_109 C1_109 120.0 . . ?
C5_109 C6_109 H6_109 120.0 . . ?
C1_109 C6_109 H6_109 120.0 . . ?
C2_110 C1_110 C6_110 120.0 . . ?
C2_110 C1_110 Cl1_110 124.6(16) . . ?
C6_110 C1_110 Cl1_110 115.4(16) . . ?
C3_110 C2_110 C1_110 120.0 . . ?
C3_110 C2_110 H2_110 120.0 . . ?
C1_110 C2_110 H2_110 120.0 . . ?
C2_110 C3_110 C4_110 120.0 . . ?
C2_110 C3_110 H3_110 120.0 . . ?
C4_110 C3_110 H3_110 120.0 . . ?
C3_110 C4_110 C5_110 120.0 . . ?
C3_110 C4_110 H4_110 120.0 . . ?
C5_110 C4_110 H4_110 120.0 . . ?
C6_110 C5_110 C4_110 120.0 . . ?
C6_110 C5_110 H5_110 120.0 . . ?
C4_110 C5_110 H5_110 120.0 . . ?
C5_110 C6_110 C1_110 120.0 . . ?
C5_110 C6_110 H6_110 120.0 . . ?
C1_110 C6_110 H6_110 120.0 . . ?
C2_111 C1_111 C6_111 120.0 . . ?
C2_111 C1_111 Cl1_111 125.0(15) . . ?
C6_111 C1_111 Cl1_111 115.0(15) . . ?
C3_111 C2_111 C1_111 120.0 . . ?
C3_111 C2_111 H2_111 120.0 . . ?
C1_111 C2_111 H2_111 120.0 . . ?
C2_111 C3_111 C4_111 120.0 . . ?
C2_111 C3_111 H3_111 120.0 . . ?
C4_111 C3_111 H3_111 120.0 . . ?
C5_111 C4_111 C3_111 120.0 . . ?
C5_111 C4_111 H4_111 120.0 . . ?
C3_111 C4_111 H4_111 120.0 . . ?
C4_111 C5_111 C6_111 120.0 . . ?
C4_111 C5_111 H5_111 120.0 . . ?
C6_111 C5_111 H5_111 120.0 . . ?
C5_111 C6_111 C1_111 120.0 . . ?
C5_111 C6_111 H6_111 120.0 . . ?
C1_111 C6_111 H6_111 120.0 . . ?
C2_112 C1_112 C6_112 120.0 . . ?
C2_112 C1_112 Cl1_112 122.9(16) . . ?
C6_112 C1_112 Cl1_112 117.1(16) . . ?
C1_112 C2_112 C3_112 120.0 . . ?
C1_112 C2_112 H2_112 120.0 . . ?
C3_112 C2_112 H2_112 120.0 . . ?
C4_112 C3_112 C2_112 120.0 . . ?
C4_112 C3_112 H3_112 120.0 . . ?
C2_112 C3_112 H3_112 120.0 . . ?
C3_112 C4_112 C5_112 120.0 . . ?
C3_112 C4_112 H4_112 120.0 . . ?
C5_112 C4_112 H4_112 120.0 . . ?
C4_112 C5_112 C6_112 120.0 . . ?
C4_112 C5_112 H5_112 120.0 . . ?
C6_112 C5_112 H5_112 120.0 . . ?
C5_112 C6_112 C1_112 120.0 . . ?
C5_112 C6_112 H6_112 120.0 . . ?
C1_112 C6_112 H6_112 120.0 . . ?
C2_113 C1_113 C6_113 120.0 . . ?
C2_113 C1_113 Cl1_113 125.6(13) . . ?
C6_113 C1_113 Cl1_113 114.4(13) . . ?
C3_113 C2_113 C1_113 120.0 . . ?
C3_113 C2_113 H2_113 120.0 . . ?
C1_113 C2_113 H2_113 120.0 . . ?
C2_113 C3_113 C4_113 120.0 . . ?
C2_113 C3_113 H3_113 120.0 . . ?
C4_113 C3_113 H3_113 120.0 . . ?
C5_113 C4_113 C3_113 120.0 . . ?
C5_113 C4_113 H4_113 120.0 . . ?
C3_113 C4_113 H4_113 120.0 . . ?
C4_113 C5_113 C6_113 120.0 . . ?
C4_113 C5_113 H5_113 120.0 . . ?
C6_113 C5_113 H5_113 120.0 . . ?
C5_113 C6_113 C1_113 120.0 . . ?
C5_113 C6_113 H6_113 120.0 . . ?
C1_113 C6_113 H6_113 120.0 . . ?
C2_114 C1_114 C6_114 120.0 . . ?
C2_114 C1_114 Cl1_114 119.6(15) . . ?
C6_114 C1_114 Cl1_114 120.4(15) . . ?
C1_114 C2_114 C3_114 120.0 . . ?
C1_114 C2_114 H2_114 120.0 . . ?
C3_114 C2_114 H2_114 120.0 . . ?
C4_114 C3_114 C2_114 120.0 . . ?
C4_114 C3_114 H3_114 120.0 . . ?
C2_114 C3_114 H3_114 120.0 . . ?
C3_114 C4_114 C5_114 120.0 . . ?
C3_114 C4_114 H4_114 120.0 . . ?
C5_114 C4_114 H4_114 120.0 . . ?
C6_114 C5_114 C4_114 120.0 . . ?
C6_114 C5_114 H5_114 120.0 . . ?
C4_114 C5_114 H5_114 120.0 . . ?
C5_114 C6_114 C1_114 120.0 . . ?
C5_114 C6_114 H6_114 120.0 . . ?
C1_114 C6_114 H6_114 120.0 . . ?
C2_115 C1_115 C6_115 120.0 . . ?
C2_115 C1_115 Cl1_115 122.5(16) . . ?
C6_115 C1_115 Cl1_115 117.5(16) . . ?
C3_115 C2_115 C1_115 120.0 . . ?
C3_115 C2_115 H2_115 120.0 . . ?
C1_115 C2_115 H2_115 120.0 . . ?
C2_115 C3_115 C4_115 120.0 . . ?
C2_115 C3_115 H3_115 120.0 . . ?
C4_115 C3_115 H3_115 120.0 . . ?
C5_115 C4_115 C3_115 120.0 . . ?
C5_115 C4_115 H4_115 120.0 . . ?
C3_115 C4_115 H4_115 120.0 . . ?
C4_115 C5_115 C6_115 120.0 . . ?
C4_115 C5_115 H5_115 120.0 . . ?
C6_115 C5_115 H5_115 120.0 . . ?
C5_115 C6_115 C1_115 120.0 . . ?
C5_115 C6_115 H6_115 120.0 . . ?
C1_115 C6_115 H6_115 120.0 . . ?
 
loop_
 _geom_torsion_atom_site_label_1
 _geom_torsion_atom_site_label_2
 _geom_torsion_atom_site_label_3
 _geom_torsion_atom_site_label_4
 _geom_torsion
 _geom_torsion_site_symmetry_1
 _geom_torsion_site_symmetry_2
 _geom_torsion_site_symmetry_3
 _geom_torsion_site_symmetry_4
 _geom_torsion_publ_flag
C20_1 C1_1 C2_1 C3_1 -0.4(6) . . . . ?
C1_1 C2_1 C3_1 C4_1 -1.0(5) . . . . ?
C1_1 C2_1 C3_1 C21_1 178.9(3) . . . . ?
C2_1 C3_1 C4_1 C6_1 -179.7(3) . . . . ?
C21_1 C3_1 C4_1 C6_1 0.4(4) . . . . ?
C2_1 C3_1 C4_1 C5_1 0.5(4) . . . . ?
C21_1 C3_1 C4_1 C5_1 -179.3(3) . . . . ?
C6_1 C4_1 C5_1 C20_1 -178.5(3) . . . . ?
C3_1 C4_1 C5_1 C20_1 1.3(5) . . . . ?
C6_1 C4_1 C5_1 C9_1 0.0(5) . . . . ?
C3_1 C4_1 C5_1 C9_1 179.8(3) . . . . ?
C3_1 C4_1 C6_1 C7_1 179.7(3) . . . . ?
C5_1 C4_1 C6_1 C7_1 -0.5(4) . . . . ?
C3_1 C4_1 C6_1 C22_1 0.6(4) . . . . ?
C5_1 C4_1 C6_1 C22_1 -179.7(3) . . . . ?
C4_1 C6_1 C7_1 C8_1 0.8(5) . . . . ?
C22_1 C6_1 C7_1 C8_1 180.0(3) . . . . ?
C6_1 C7_1 C8_1 C9_1 -0.6(5) . . . . ?
C7_1 C8_1 C9_1 C5_1 0.1(6) . . . . ?
C7_1 C8_1 C9_1 C10_1 179.6(3) . . . . ?
C20_1 C5_1 C9_1 C8_1 178.7(4) . . . . ?
C4_1 C5_1 C9_1 C8_1 0.2(5) . . . . ?
C20_1 C5_1 C9_1 C10_1 -0.9(6) . . . . ?
C4_1 C5_1 C9_1 C10_1 -179.4(3) . . . . ?
C8_1 C9_1 C10_1 C12_1 2.1(6) . . . . ?
C5_1 C9_1 C10_1 C12_1 -178.3(4) . . . . ?
C8_1 C9_1 C10_1 C11_1 -175.9(4) . . . . ?
C5_1 C9_1 C10_1 C11_1 3.6(5) . . . . ?
C12_1 C10_1 C11_1 C15_1 -2.1(5) . . . . ?
C9_1 C10_1 C11_1 C15_1 176.0(3) . . . . ?
C12_1 C10_1 C11_1 C19_1 179.3(4) . . . . ?
C9_1 C10_1 C11_1 C19_1 -2.6(6) . . . . ?
C11_1 C10_1 C12_1 C13_1 0.0(6) . . . . ?
C9_1 C10_1 C12_1 C13_1 -178.1(3) . . . . ?
C10_1 C12_1 C13_1 C14_1 3.3(5) . . . . ?
C12_1 C13_1 C14_1 C15_1 -4.3(5) . . . . ?
C12_1 C13_1 C14_1 C23_1 177.7(3) . . . . ?
C13_1 C14_1 C15_1 C16_1 -179.1(3) . . . . ?
C23_1 C14_1 C15_1 C16_1 -1.1(4) . . . . ?
C13_1 C14_1 C15_1 C11_1 2.1(4) . . . . ?
C23_1 C14_1 C15_1 C11_1 -179.9(3) . . . . ?
C10_1 C11_1 C15_1 C16_1 -177.7(3) . . . . ?
C19_1 C11_1 C15_1 C16_1 1.0(5) . . . . ?
C10_1 C11_1 C15_1 C14_1 1.1(5) . . . . ?
C19_1 C11_1 C15_1 C14_1 179.8(3) . . . . ?
C14_1 C15_1 C16_1 C17_1 -179.8(3) . . . . ?
C11_1 C15_1 C16_1 C17_1 -1.0(5) . . . . ?
C14_1 C15_1 C16_1 C24_1 0.6(4) . . . . ?
C11_1 C15_1 C16_1 C24_1 179.4(3) . . . . ?
C15_1 C16_1 C17_1 C18_1 0.1(6) . . . . ?
C24_1 C16_1 C17_1 C18_1 179.7(3) . . . . ?
C16_1 C17_1 C18_1 C19_1 0.8(6) . . . . ?
C17_1 C18_1 C19_1 C11_1 -0.9(7) . . . . ?
C17_1 C18_1 C19_1 C20_1 178.8(4) . . . . ?
C15_1 C11_1 C19_1 C18_1 0.0(6) . . . . ?
C10_1 C11_1 C19_1 C18_1 178.6(4) . . . . ?
C15_1 C11_1 C19_1 C20_1 -179.7(3) . . . . ?
C10_1 C11_1 C19_1 C20_1 -1.1(6) . . . . ?
C2_1 C1_1 C20_1 C5_1 2.2(6) . . . . ?
C2_1 C1_1 C20_1 C19_1 -176.0(4) . . . . ?
C4_1 C5_1 C20_1 C1_1 -2.6(6) . . . . ?
C9_1 C5_1 C20_1 C1_1 179.0(4) . . . . ?
C4_1 C5_1 C20_1 C19_1 175.7(3) . . . . ?
C9_1 C5_1 C20_1 C19_1 -2.8(6) . . . . ?
C18_1 C19_1 C20_1 C1_1 2.3(6) . . . . ?
C11_1 C19_1 C20_1 C1_1 -178.0(4) . . . . ?
C18_1 C19_1 C20_1 C5_1 -175.9(4) . . . . ?
C11_1 C19_1 C20_1 C5_1 3.8(6) . . . . ?
C22_1 N1_1 C21_1 O1_1 -179.3(2) . . . . ?
C25_1 N1_1 C21_1 O1_1 3.0(3) . . . . ?
C22_1 N1_1 C21_1 C3_1 0.7(4) . . . . ?
C25_1 N1_1 C21_1 C3_1 -177.0(2) . . . . ?
C2_1 C3_1 C21_1 O1_1 -0.9(4) . . . . ?
C4_1 C3_1 C21_1 O1_1 179.0(3) . . . . ?
C2_1 C3_1 C21_1 N1_1 179.1(3) . . . . ?
C4_1 C3_1 C21_1 N1_1 -1.0(4) . . . . ?
C21_1 N1_1 C22_1 O2_1 -178.2(2) . . . . ?
C25_1 N1_1 C22_1 O2_1 -0.5(3) . . . . ?
C21_1 N1_1 C22_1 C6_1 0.2(3) . . . . ?
C25_1 N1_1 C22_1 C6_1 177.9(2) . . . . ?
C7_1 C6_1 C22_1 O2_1 -1.7(4) . . . . ?
C4_1 C6_1 C22_1 O2_1 177.5(3) . . . . ?
C7_1 C6_1 C22_1 N1_1 179.9(2) . . . . ?
C4_1 C6_1 C22_1 N1_1 -0.9(4) . . . . ?
C24_1 N2_1 C23_1 O3_1 179.5(2) . . . . ?
C31_1 N2_1 C23_1 O3_1 3.1(4) . . . . ?
C24_1 N2_1 C23_1 C14_1 -0.2(4) . . . . ?
C31_1 N2_1 C23_1 C14_1 -176.6(2) . . . . ?
C13_1 C14_1 C23_1 O3_1 -0.8(4) . . . . ?
C15_1 C14_1 C23_1 O3_1 -178.8(3) . . . . ?
C13_1 C14_1 C23_1 N2_1 178.9(3) . . . . ?
C15_1 C14_1 C23_1 N2_1 0.9(4) . . . . ?
C23_1 N2_1 C24_1 O4_1 179.8(3) . . . . ?
C31_1 N2_1 C24_1 O4_1 -3.7(4) . . . . ?
C23_1 N2_1 C24_1 C16_1 -0.3(4) . . . . ?
C31_1 N2_1 C24_1 C16_1 176.2(2) . . . . ?
C17_1 C16_1 C24_1 O4_1 0.4(5) . . . . ?
C15_1 C16_1 C24_1 O4_1 180.0(3) . . . . ?
C17_1 C16_1 C24_1 N2_1 -179.5(3) . . . . ?
C15_1 C16_1 C24_1 N2_1 0.1(4) . . . . ?
C21_1 N1_1 C25_1 C26_1 81.1(3) . . . . ?
C22_1 N1_1 C25_1 C26_1 -96.7(3) . . . . ?
C21_1 N1_1 C25_1 C30_1 -98.7(3) . . . . ?
C22_1 N1_1 C25_1 C30_1 83.5(3) . . . . ?
C30_1 C25_1 C26_1 C27_1 2.3(4) . . . . ?
N1_1 C25_1 C26_1 C27_1 -177.4(2) . . . . ?
C30_1 C25_1 C26_1 C37_1 -176.3(3) . . . . ?
N1_1 C25_1 C26_1 C37_1 4.0(4) . . . . ?
C25_1 C26_1 C27_1 C28_1 1.2(4) . . . . ?
C37_1 C26_1 C27_1 C28_1 179.9(3) . . . . ?
C26_1 C27_1 C28_1 C29_1 -3.4(4) . . . . ?
C26_1 C27_1 C28_1 C77_1 178.6(3) . . . . ?
C27_1 C28_1 C29_1 C30_1 2.2(5) . . . . ?
C77_1 C28_1 C29_1 C30_1 -179.8(3) . . . . ?
C26_1 C25_1 C30_1 C29_1 -3.5(4) . . . . ?
N1_1 C25_1 C30_1 C29_1 176.3(2) . . . . ?
C26_1 C25_1 C30_1 C57_1 172.5(3) . . . . ?
N1_1 C25_1 C30_1 C57_1 -7.7(4) . . . . ?
C28_1 C29_1 C30_1 C25_1 1.2(4) . . . . ?
C28_1 C29_1 C30_1 C57_1 -175.1(3) . . . . ?
C23_1 N2_1 C31_1 C36_1 -81.9(3) . . . . ?
C24_1 N2_1 C31_1 C36_1 101.4(3) . . . . ?
C23_1 N2_1 C31_1 C32_1 99.7(3) . . . . ?
C24_1 N2_1 C31_1 C32_1 -77.0(3) . . . . ?
C36_1 C31_1 C32_1 C33_1 -3.5(4) . . . . ?
N2_1 C31_1 C32_1 C33_1 174.9(2) . . . . ?
C36_1 C31_1 C32_1 C56_1 176.1(3) . . . . ?
N2_1 C31_1 C32_1 C56_1 -5.6(4) . . . . ?
C31_1 C32_1 C33_1 C34_1 0.7(4) . . . . ?
C56_1 C32_1 C33_1 C34_1 -178.9(3) . . . . ?
C32_1 C33_1 C34_1 C35_1 1.5(4) . . . . ?
C32_1 C33_1 C34_1 C83A_1 -174.0(12) . . . . ?
C32_1 C33_1 C34_1 C83_1 -179.1(15) . . . . ?
C33_1 C34_1 C35_1 C36_1 -1.0(5) . . . . ?
C83A_1 C34_1 C35_1 C36_1 174.6(11) . . . . ?
C83_1 C34_1 C35_1 C36_1 179.7(18) . . . . ?
C32_1 C31_1 C36_1 C35_1 3.9(4) . . . . ?
N2_1 C31_1 C36_1 C35_1 -174.4(3) . . . . ?
C32_1 C31_1 C36_1 C76_1 -175.0(3) . . . . ?
N2_1 C31_1 C36_1 C76_1 6.7(5) . . . . ?
C34_1 C35_1 C36_1 C31_1 -1.6(5) . . . . ?
C34_1 C35_1 C36_1 C76_1 177.4(3) . . . . ?
C25_1 C26_1 C37_1 C38_1 -161.7(3) . . . . ?
C27_1 C26_1 C37_1 C38_1 19.7(5) . . . . ?
C25_1 C26_1 C37_1 S1_1 24.8(4) . . . . ?
C27_1 C26_1 C37_1 S1_1 -153.8(2) . . . . ?
C40_1 S1_1 C37_1 C38_1 -1.3(2) . . . . ?
C40_1 S1_1 C37_1 C26_1 173.2(3) . . . . ?
C26_1 C37_1 C38_1 C39_1 -173.5(3) . . . . ?
S1_1 C37_1 C38_1 C39_1 0.9(4) . . . . ?
C37_1 C38_1 C39_1 C40_1 0.1(4) . . . . ?
C38_1 C39_1 C40_1 C41_1 174.5(3) . . . . ?
C38_1 C39_1 C40_1 S1_1 -1.1(4) . . . . ?
C37_1 S1_1 C40_1 C39_1 1.3(2) . . . . ?
C37_1 S1_1 C40_1 C41_1 -174.6(3) . . . . ?
C39_1 C40_1 C41_1 C42_1 -25.8(5) . . . . ?
S1_1 C40_1 C41_1 C42_1 149.3(3) . . . . ?
C39_1 C40_1 C41_1 S2_1 157.0(3) . . . . ?
S1_1 C40_1 C41_1 S2_1 -27.8(4) . . . . ?
C44_1 S2_1 C41_1 C42_1 -0.3(3) . . . . ?
C44_1 S2_1 C41_1 C40_1 177.4(2) . . . . ?
C40_1 C41_1 C42_1 C43_1 -177.9(3) . . . . ?
S2_1 C41_1 C42_1 C43_1 -0.5(4) . . . . ?
C41_1 C42_1 C43_1 C44_1 1.2(4) . . . . ?
C41_1 C42_1 C43_1 C89A_1 171.3(12) . . . . ?
C41_1 C42_1 C43_1 C89_1 -173.0(8) . . . . ?
C42_1 C43_1 C44_1 C45_1 -175.8(3) . . . . ?
C89A_1 C43_1 C44_1 C45_1 13.0(12) . . . . ?
C89_1 C43_1 C44_1 C45_1 -2.2(10) . . . . ?
C42_1 C43_1 C44_1 S2_1 -1.3(4) . . . . ?
C89A_1 C43_1 C44_1 S2_1 -172.5(11) . . . . ?
C89_1 C43_1 C44_1 S2_1 172.3(8) . . . . ?
C41_1 S2_1 C44_1 C43_1 0.9(3) . . . . ?
C41_1 S2_1 C44_1 C45_1 176.1(3) . . . . ?
C43_1 C44_1 C45_1 C46_1 -37.5(6) . . . . ?
S2_1 C44_1 C45_1 C46_1 148.4(4) . . . . ?
C43_1 C44_1 C45_1 S3_1 140.5(3) . . . . ?
S2_1 C44_1 C45_1 S3_1 -33.6(3) . . . . ?
C48_1 S3_1 C45_1 C46_1 -0.5(3) . . . . ?
C48_1 S3_1 C45_1 C44_1 -178.9(2) . . . . ?
C44_1 C45_1 C46_1 C47_1 178.2(3) . . . . ?
S3_1 C45_1 C46_1 C47_1 0.0(5) . . . . ?
C45_1 C46_1 C47_1 C48_1 0.7(6) . . . . ?
C46_1 C47_1 C48_1 C49_1 -177.4(4) . . . . ?
C46_1 C47_1 C48_1 S3_1 -1.1(5) . . . . ?
C45_1 S3_1 C48_1 C47_1 0.9(3) . . . . ?
C45_1 S3_1 C48_1 C49_1 177.7(2) . . . . ?
C47_1 C48_1 C49_1 C50_1 41.6(6) . . . . ?
S3_1 C48_1 C49_1 C50_1 -134.5(3) . . . . ?
C47_1 C48_1 C49_1 S4_1 -144.6(4) . . . . ?
S3_1 C48_1 C49_1 S4_1 39.3(3) . . . . ?
C52_1 S4_1 C49_1 C50_1 1.3(3) . . . . ?
C52_1 S4_1 C49_1 C48_1 -173.6(3) . . . . ?
C48_1 C49_1 C50_1 C51_1 173.8(3) . . . . ?
S4_1 C49_1 C50_1 C51_1 -0.4(4) . . . . ?
C48_1 C49_1 C50_1 C495_1 -8.7(19) . . . . ?
S4_1 C49_1 C50_1 C495_1 177.2(19) . . . . ?
C48_1 C49_1 C50_1 C295_1 -8(2) . . . . ?
S4_1 C49_1 C50_1 C295_1 178(2) . . . . ?
C48_1 C49_1 C50_1 C95_1 -4.5(14) . . . . ?
S4_1 C49_1 C50_1 C95_1 -178.6(13) . . . . ?
C48_1 C49_1 C50_1 C695_1 -7(2) . . . . ?
S4_1 C49_1 C50_1 C695_1 179(2) . . . . ?
C49_1 C50_1 C51_1 C52_1 -1.1(4) . . . . ?
C495_1 C50_1 C51_1 C52_1 -178(2) . . . . ?
C295_1 C50_1 C51_1 C52_1 -179(2) . . . . ?
C95_1 C50_1 C51_1 C52_1 177.2(13) . . . . ?
C695_1 C50_1 C51_1 C52_1 179.6(14) . . . . ?
C50_1 C51_1 C52_1 C53_1 177.7(3) . . . . ?
C50_1 C51_1 C52_1 S4_1 2.0(4) . . . . ?
C49_1 S4_1 C52_1 C51_1 -1.9(3) . . . . ?
C49_1 S4_1 C52_1 C53_1 -178.0(3) . . . . ?
C51_1 C52_1 C53_1 C54_1 35.2(5) . . . . ?
S4_1 C52_1 C53_1 C54_1 -149.5(3) . . . . ?
C51_1 C52_1 C53_1 S5_1 -143.9(3) . . . . ?
S4_1 C52_1 C53_1 S5_1 31.4(3) . . . . ?
C56_1 S5_1 C53_1 C54_1 -1.3(2) . . . . ?
C56_1 S5_1 C53_1 C52_1 178.0(2) . . . . ?
C52_1 C53_1 C54_1 C55_1 -178.3(3) . . . . ?
S5_1 C53_1 C54_1 C55_1 0.9(3) . . . . ?
C53_1 C54_1 C55_1 C56_1 0.0(4) . . . . ?
C54_1 C55_1 C56_1 C32_1 170.9(3) . . . . ?
C54_1 C55_1 C56_1 S5_1 -1.0(3) . . . . ?
C31_1 C32_1 C56_1 C55_1 154.2(3) . . . . ?
C33_1 C32_1 C56_1 C55_1 -26.2(4) . . . . ?
C31_1 C32_1 C56_1 S5_1 -34.8(4) . . . . ?
C33_1 C32_1 C56_1 S5_1 144.7(2) . . . . ?
C53_1 S5_1 C56_1 C55_1 1.3(2) . . . . ?
C53_1 S5_1 C56_1 C32_1 -171.0(2) . . . . ?
C25_1 C30_1 C57_1 C58_1 -149.2(3) . . . . ?
C29_1 C30_1 C57_1 C58_1 26.8(4) . . . . ?
C25_1 C30_1 C57_1 S6_1 30.6(4) . . . . ?
C29_1 C30_1 C57_1 S6_1 -153.5(2) . . . . ?
C60_1 S6_1 C57_1 C58_1 -0.4(2) . . . . ?
C60_1 S6_1 C57_1 C30_1 179.8(3) . . . . ?
C30_1 C57_1 C58_1 C59_1 -179.8(3) . . . . ?
S6_1 C57_1 C58_1 C59_1 0.4(3) . . . . ?
C57_1 C58_1 C59_1 C60_1 -0.1(4) . . . . ?
C58_1 C59_1 C60_1 C61_1 -177.1(3) . . . . ?
C58_1 C59_1 C60_1 S6_1 -0.3(4) . . . . ?
C57_1 S6_1 C60_1 C59_1 0.4(2) . . . . ?
C57_1 S6_1 C60_1 C61_1 177.3(3) . . . . ?
C59_1 C60_1 C61_1 C62_1 -9.6(6) . . . . ?
S6_1 C60_1 C61_1 C62_1 174.0(3) . . . . ?
C59_1 C60_1 C61_1 S7_1 166.6(3) . . . . ?
S6_1 C60_1 C61_1 S7_1 -9.8(4) . . . . ?
C64_1 S7_1 C61_1 C62_1 -0.2(3) . . . . ?
C64_1 S7_1 C61_1 C60_1 -176.9(3) . . . . ?
C60_1 C61_1 C62_1 C63_1 177.4(3) . . . . ?
S7_1 C61_1 C62_1 C63_1 0.7(4) . . . . ?
C61_1 C62_1 C63_1 C64_1 -1.1(5) . . . . ?
C61_1 C62_1 C63_1 C101_1 -175.9(17) . . . . ?
C61_1 C62_1 C63_1 C301_1 -176.9(9) . . . . ?
C61_1 C62_1 C63_1 C701_1 177.0(16) . . . . ?
C61_1 C62_1 C63_1 C501_1 172.0(19) . . . . ?
C61_1 C62_1 C63_1 C901_1 -165.4(15) . . . . ?
C62_1 C63_1 C64_1 C65_1 -175.9(4) . . . . ?
C101_1 C63_1 C64_1 C65_1 -2.1(19) . . . . ?
C301_1 C63_1 C64_1 C65_1 -0.6(12) . . . . ?
C701_1 C63_1 C64_1 C65_1 6.0(18) . . . . ?
C501_1 C63_1 C64_1 C65_1 10.2(19) . . . . ?
C901_1 C63_1 C64_1 C65_1 -11.1(14) . . . . ?
C62_1 C63_1 C64_1 S7_1 0.9(4) . . . . ?
C101_1 C63_1 C64_1 S7_1 174.8(18) . . . . ?
C301_1 C63_1 C64_1 S7_1 176.3(10) . . . . ?
C701_1 C63_1 C64_1 S7_1 -177.1(17) . . . . ?
C501_1 C63_1 C64_1 S7_1 -172.9(18) . . . . ?
C901_1 C63_1 C64_1 S7_1 165.8(13) . . . . ?
C61_1 S7_1 C64_1 C63_1 -0.5(3) . . . . ?
C61_1 S7_1 C64_1 C65_1 176.7(4) . . . . ?
C63_1 C64_1 C65_1 C66_1 -33.7(8) . . . . ?
S7_1 C64_1 C65_1 C66_1 149.6(5) . . . . ?
C63_1 C64_1 C65_1 S8_1 145.1(4) . . . . ?
S7_1 C64_1 C65_1 S8_1 -31.6(5) . . . . ?
C68_1 S8_1 C65_1 C66_1 1.1(4) . . . . ?
C68_1 S8_1 C65_1 C64_1 -177.9(4) . . . . ?
C64_1 C65_1 C66_1 C67_1 176.7(5) . . . . ?
S8_1 C65_1 C66_1 C67_1 -2.2(6) . . . . ?
C65_1 C66_1 C67_1 C68_1 2.5(8) . . . . ?
C66_1 C67_1 C68_1 C69_1 -177.2(5) . . . . ?
C66_1 C67_1 C68_1 S8_1 -1.5(7) . . . . ?
C65_1 S8_1 C68_1 C67_1 0.3(5) . . . . ?
C65_1 S8_1 C68_1 C69_1 176.2(4) . . . . ?
C67_1 C68_1 C69_1 C70_1 37.6(9) . . . . ?
S8_1 C68_1 C69_1 C70_1 -137.6(4) . . . . ?
C67_1 C68_1 C69_1 S9_1 -144.5(5) . . . . ?
S8_1 C68_1 C69_1 S9_1 40.3(6) . . . . ?
C72_1 S9_1 C69_1 C70_1 1.5(4) . . . . ?
C72_1 S9_1 C69_1 C68_1 -176.8(4) . . . . ?
C68_1 C69_1 C70_1 C71_1 176.9(5) . . . . ?
S9_1 C69_1 C70_1 C71_1 -1.2(5) . . . . ?
C68_1 C69_1 C70_1 C107_1 1.7(14) . . . . ?
S9_1 C69_1 C70_1 C107_1 -176.4(12) . . . . ?
C68_1 C69_1 C70_1 C907_1 -6.9(19) . . . . ?
S9_1 C69_1 C70_1 C907_1 175.1(18) . . . . ?
C68_1 C69_1 C70_1 C707_1 -6.0(18) . . . . ?
S9_1 C69_1 C70_1 C707_1 175.9(17) . . . . ?
C68_1 C69_1 C70_1 C507_1 -5.4(19) . . . . ?
S9_1 C69_1 C70_1 C507_1 176.6(18) . . . . ?
C68_1 C69_1 C70_1 C307_1 2(3) . . . . ?
S9_1 C69_1 C70_1 C307_1 -176(3) . . . . ?
C69_1 C70_1 C71_1 C72_1 0.1(6) . . . . ?
C107_1 C70_1 C71_1 C72_1 175.4(12) . . . . ?
C907_1 C70_1 C71_1 C72_1 -175.9(19) . . . . ?
C707_1 C70_1 C71_1 C72_1 -176(2) . . . . ?
C507_1 C70_1 C71_1 C72_1 -177.9(16) . . . . ?
C307_1 C70_1 C71_1 C72_1 176.5(19) . . . . ?
C70_1 C71_1 C72_1 C73_1 -176.9(4) . . . . ?
C70_1 C71_1 C72_1 S9_1 1.0(5) . . . . ?
C69_1 S9_1 C72_1 C71_1 -1.4(4) . . . . ?
C69_1 S9_1 C72_1 C73_1 176.6(4) . . . . ?
C71_1 C72_1 C73_1 C74_1 5.1(8) . . . . ?
S9_1 C72_1 C73_1 C74_1 -172.6(4) . . . . ?
C71_1 C72_1 C73_1 S10_1 -176.6(4) . . . . ?
S9_1 C72_1 C73_1 S10_1 5.8(5) . . . . ?
C76_1 S10_1 C73_1 C74_1 -0.7(4) . . . . ?
C76_1 S10_1 C73_1 C72_1 -179.3(4) . . . . ?
C72_1 C73_1 C74_1 C75_1 179.4(4) . . . . ?
S10_1 C73_1 C74_1 C75_1 0.9(6) . . . . ?
C73_1 C74_1 C75_1 C76_1 -0.7(7) . . . . ?
C74_1 C75_1 C76_1 C36_1 179.2(4) . . . . ?
C74_1 C75_1 C76_1 S10_1 0.1(5) . . . . ?
C31_1 C36_1 C76_1 C75_1 147.8(4) . . . . ?
C35_1 C36_1 C76_1 C75_1 -31.1(5) . . . . ?
C31_1 C36_1 C76_1 S10_1 -33.3(5) . . . . ?
C35_1 C36_1 C76_1 S10_1 147.8(3) . . . . ?
C73_1 S10_1 C76_1 C75_1 0.4(3) . . . . ?
C73_1 S10_1 C76_1 C36_1 -178.7(3) . . . . ?
C29_1 C28_1 C77_1 C78_1 -90.0(10) . . . . ?
C27_1 C28_1 C77_1 C78_1 88.0(10) . . . . ?
C29_1 C28_1 C77_1 C78B_1 -80(3) . . . . ?
C27_1 C28_1 C77_1 C78B_1 98(3) . . . . ?
C29_1 C28_1 C77_1 C78A_1 -119.5(10) . . . . ?
C27_1 C28_1 C77_1 C78A_1 58.5(10) . . . . ?
C28_1 C77_1 C78_1 C79_1 -178.2(14) . . . . ?
C77_1 C78_1 C79_1 C80_1 -178.2(15) . . . . ?
C78_1 C79_1 C80_1 C81_1 -179.2(14) . . . . ?
C79_1 C80_1 C81_1 C82_1 67.9(14) . . . . ?
C28_1 C77_1 C78A_1 C79A_1 178.7(13) . . . . ?
C77_1 C78A_1 C79A_1 C80A_1 172.3(16) . . . . ?
C78A_1 C79A_1 C80A_1 C81A_1 179.2(19) . . . . ?
C79A_1 C80A_1 C81A_1 C82A_1 133(3) . . . . ?
C28_1 C77_1 C78B_1 C79B_1 -180(3) . . . . ?
C77_1 C78B_1 C79B_1 C80B_1 167(4) . . . . ?
C78B_1 C79B_1 C80B_1 C81B_1 170(5) . . . . ?
C79B_1 C80B_1 C81B_1 C82B_1 178(3) . . . . ?
C35_1 C34_1 C83_1 C84_1 0(3) . . . . ?
C33_1 C34_1 C83_1 C84_1 -179.0(17) . . . . ?
C34_1 C83_1 C84_1 C85_1 176.8(19) . . . . ?
C83_1 C84_1 C85_1 C86_1 176.7(19) . . . . ?
C84_1 C85_1 C86_1 C87_1 170.7(13) . . . . ?
C85_1 C86_1 C87_1 C88_1 -176.1(11) . . . . ?
C35_1 C34_1 C83A_1 C84A_1 24(2) . . . . ?
C33_1 C34_1 C83A_1 C84A_1 -160.9(12) . . . . ?
C34_1 C83A_1 C84A_1 C85A_1 63(2) . . . . ?
C83A_1 C84A_1 C85A_1 C86A_1 174.3(10) . . . . ?
C84A_1 C85A_1 C86A_1 C87A_1 -176.3(12) . . . . ?
C85A_1 C86A_1 C87A_1 C88A_1 163.2(16) . . . . ?
C44_1 C43_1 C89_1 C90_1 -140.8(9) . . . . ?
C42_1 C43_1 C89_1 C90_1 32.3(15) . . . . ?
C43_1 C89_1 C90_1 C91_1 174.9(11) . . . . ?
C89_1 C90_1 C91_1 C92_1 -175.2(12) . . . . ?
C90_1 C91_1 C92_1 C93_1 161.6(12) . . . . ?
C91_1 C92_1 C93_1 C94_1 -64.8(15) . . . . ?
C44_1 C43_1 C89A_1 C90A_1 -135.4(12) . . . . ?
C42_1 C43_1 C89A_1 C90A_1 55(2) . . . . ?
C43_1 C89A_1 C90A_1 C91A_1 178.3(15) . . . . ?
C89A_1 C90A_1 C91A_1 C92A_1 -175.3(15) . . . . ?
C90A_1 C91A_1 C92A_1 C93A_1 -75.4(15) . . . . ?
C91A_1 C92A_1 C93A_1 C94A_1 -168.6(11) . . . . ?
C49_1 C50_1 C95_1 C96_1 139.2(15) . . . . ?
C51_1 C50_1 C95_1 C96_1 -39(3) . . . . ?
C50_1 C95_1 C96_1 C97_1 -172.0(18) . . . . ?
C95_1 C96_1 C97_1 C98_1 -175.8(17) . . . . ?
C96_1 C97_1 C98_1 C99_1 -174.1(13) . . . . ?
C97_1 C98_1 C99_1 C100_1 67.2(18) . . . . ?
C49_1 C50_1 C295_1 C296_1 138(4) . . . . ?
C51_1 C50_1 C295_1 C296_1 -44(5) . . . . ?
C50_1 C295_1 C296_1 C297_1 149(4) . . . . ?
C295_1 C296_1 C297_1 C298_1 180(4) . . . . ?
C296_1 C297_1 C298_1 C299_1 -41(5) . . . . ?
C297_1 C298_1 C299_1 C300_1 -72(4) . . . . ?
C49_1 C50_1 C495_1 C496_1 163(2) . . . . ?
C51_1 C50_1 C495_1 C496_1 -20(4) . . . . ?
C50_1 C495_1 C496_1 C497_1 -176(2) . . . . ?
C495_1 C496_1 C497_1 C498_1 118(2) . . . . ?
C496_1 C497_1 C498_1 C499_1 153.9(17) . . . . ?
C497_1 C498_1 C499_1 C500_1 130(3) . . . . ?
C49_1 C50_1 C695_1 C696_1 164.3(14) . . . . ?
C51_1 C50_1 C695_1 C696_1 -17(3) . . . . ?
C50_1 C695_1 C696_1 C697_1 -162(2) . . . . ?
C695_1 C696_1 C697_1 C698_1 35(3) . . . . ?
C696_1 C697_1 C698_1 C699_1 114(3) . . . . ?
C697_1 C698_1 C699_1 C700_1 99(3) . . . . ?
C64_1 C63_1 C101_1 C102_1 -135(3) . . . . ?
C62_1 C63_1 C101_1 C102_1 39(4) . . . . ?
C63_1 C101_1 C102_1 C103_1 49(6) . . . . ?
C101_1 C102_1 C103_1 C104_1 163(4) . . . . ?
C102_1 C103_1 C104_1 C105_1 47(5) . . . . ?
C103_1 C104_1 C105_1 C106_1 174(4) . . . . ?
C64_1 C63_1 C301_1 C302_1 -89(3) . . . . ?
C62_1 C63_1 C301_1 C302_1 86(3) . . . . ?
C63_1 C301_1 C302_1 C303_1 50(3) . . . . ?
C301_1 C302_1 C303_1 C304_1 80(2) . . . . ?
C302_1 C303_1 C304_1 C305_1 65(3) . . . . ?
C303_1 C304_1 C305_1 C306_1 179(3) . . . . ?
C64_1 C63_1 C501_1 C502_1 -166.5(17) . . . . ?
C62_1 C63_1 C501_1 C502_1 21(3) . . . . ?
C63_1 C501_1 C502_1 C503_1 69(4) . . . . ?
C501_1 C502_1 C503_1 C504_1 26(4) . . . . ?
C502_1 C503_1 C504_1 C505_1 142(3) . . . . ?
C503_1 C504_1 C505_1 C506_1 -95(5) . . . . ?
C64_1 C63_1 C701_1 C702_1 -150.2(18) . . . . ?
C62_1 C63_1 C701_1 C702_1 32(3) . . . . ?
C63_1 C701_1 C702_1 C703_1 65(4) . . . . ?
C701_1 C702_1 C703_1 C704_1 -169(3) . . . . ?
C702_1 C703_1 C704_1 C705_1 -165(3) . . . . ?
C703_1 C704_1 C705_1 C706_1 78(6) . . . . ?
C64_1 C63_1 C901_1 C902_1 -103(3) . . . . ?
C62_1 C63_1 C901_1 C902_1 60(4) . . . . ?
C63_1 C901_1 C902_1 C903_1 151(3) . . . . ?
C901_1 C902_1 C903_1 C904_1 -46(6) . . . . ?
C902_1 C903_1 C904_1 C905_1 171(4) . . . . ?
C903_1 C904_1 C905_1 C906_1 147(5) . . . . ?
C69_1 C70_1 C107_1 C108_1 162.7(12) . . . . ?
C71_1 C70_1 C107_1 C108_1 -12(2) . . . . ?
C70_1 C107_1 C108_1 C109_1 -172.6(16) . . . . ?
C107_1 C108_1 C109_1 C110_1 -173.7(16) . . . . ?
C108_1 C109_1 C110_1 C111_1 -172.7(16) . . . . ?
C109_1 C110_1 C111_1 C112_1 -175.6(15) . . . . ?
C69_1 C70_1 C307_1 C308_1 141(3) . . . . ?
C71_1 C70_1 C307_1 C308_1 -34(5) . . . . ?
C70_1 C307_1 C308_1 C309_1 167(4) . . . . ?
C307_1 C308_1 C309_1 C310_1 144(6) . . . . ?
C308_1 C309_1 C310_1 C311_1 156(6) . . . . ?
C309_1 C310_1 C311_1 C312_1 165(9) . . . . ?
C69_1 C70_1 C507_1 C508_1 38(4) . . . . ?
C71_1 C70_1 C507_1 C508_1 -144(2) . . . . ?
C70_1 C507_1 C508_1 C509_1 72(3) . . . . ?
C507_1 C508_1 C509_1 C510_1 85(4) . . . . ?
C508_1 C509_1 C510_1 C511_1 179(3) . . . . ?
C509_1 C510_1 C511_1 C512_1 107(5) . . . . ?
C69_1 C70_1 C707_1 C708_1 152(2) . . . . ?
C71_1 C70_1 C707_1 C708_1 -31(4) . . . . ?
C70_1 C707_1 C708_1 C709_1 -59(4) . . . . ?
C707_1 C708_1 C709_1 C710_1 -160(5) . . . . ?
C708_1 C709_1 C710_1 C711_1 168(4) . . . . ?
C709_1 C710_1 C711_1 C712_1 -112(6) . . . . ?
C69_1 C70_1 C907_1 C908_1 156.0(18) . . . . ?
C71_1 C70_1 C907_1 C908_1 -28(3) . . . . ?
C70_1 C907_1 C908_1 C909_1 -75(4) . . . . ?
C907_1 C908_1 C909_1 C910_1 155(4) . . . . ?
C908_1 C909_1 C910_1 C911_1 162(3) . . . . ?
C909_1 C910_1 C911_1 C912_1 -89(5) . . . . ?
C10_2 C1_2 C2_2 C3_2 -0.8(11) . . . . ?
C1_2 C2_2 C3_2 C4_2 -1.7(9) . . . . ?
C1_2 C2_2 C3_2 C21_2 178.0(6) . . . . ?
C2_2 C3_2 C4_2 C6_2 -177.0(5) . . . . ?
C21_2 C3_2 C4_2 C6_2 3.4(5) . . . . ?
C2_2 C3_2 C4_2 C5_2 3.4(6) . . . . ?
C21_2 C3_2 C4_2 C5_2 -176.3(3) . . . . ?
C6_2 C4_2 C5_2 C10_2 177.7(4) . . . . ?
C3_2 C4_2 C5_2 C10_2 -2.7(6) . . . . ?
C6_2 C4_2 C5_2 C9_2 -4.1(6) . . . . ?
C3_2 C4_2 C5_2 C9_2 175.5(4) . . . . ?
C3_2 C4_2 C6_2 C7_2 -177.3(4) . . . . ?
C5_2 C4_2 C6_2 C7_2 2.3(5) . . . . ?
C3_2 C4_2 C6_2 C22_2 2.3(5) . . . . ?
C5_2 C4_2 C6_2 C22_2 -178.0(3) . . . . ?
C4_2 C6_2 C7_2 C8_2 0.0(6) . . . . ?
C22_2 C6_2 C7_2 C8_2 -179.7(4) . . . . ?
C6_2 C7_2 C8_2 C9_2 -0.5(8) . . . . ?
C7_2 C8_2 C9_2 C5_2 -1.4(8) . . . . ?
C7_2 C8_2 C9_2 C10_2 -176.7(5) . . . 2_666 ?
C10_2 C5_2 C9_2 C8_2 -178.2(5) . . . . ?
C4_2 C5_2 C9_2 C8_2 3.6(7) . . . . ?
C10_2 C5_2 C9_2 C10_2 -2.7(8) . . . 2_666 ?
C4_2 C5_2 C9_2 C10_2 179.1(4) . . . 2_666 ?
C2_2 C1_2 C10_2 C5_2 1.5(10) . . . . ?
C2_2 C1_2 C10_2 C9_2 -179.1(6) . . . 2_666 ?
C9_2 C5_2 C10_2 C1_2 -177.8(5) . . . . ?
C4_2 C5_2 C10_2 C1_2 0.3(8) . . . . ?
C9_2 C5_2 C10_2 C9_2 2.7(8) . . . 2_666 ?
C4_2 C5_2 C10_2 C9_2 -179.1(4) . . . 2_666 ?
C22_2 N1_2 C21_2 O1_2 -176.7(2) . . . . ?
C25_2 N1_2 C21_2 O1_2 3.3(4) . . . . ?
C22_2 N1_2 C21_2 C3_2 1.6(4) . . . . ?
C25_2 N1_2 C21_2 C3_2 -178.4(2) . . . . ?
C2_2 C3_2 C21_2 O1_2 -6.7(6) . . . . ?
C4_2 C3_2 C21_2 O1_2 172.9(3) . . . . ?
C2_2 C3_2 C21_2 N1_2 175.0(4) . . . . ?
C4_2 C3_2 C21_2 N1_2 -5.4(5) . . . . ?
C21_2 N1_2 C22_2 O2_2 -177.4(3) . . . . ?
C25_2 N1_2 C22_2 O2_2 2.6(4) . . . . ?
C21_2 N1_2 C22_2 C6_2 3.8(4) . . . . ?
C25_2 N1_2 C22_2 C6_2 -176.2(2) . . . . ?
C7_2 C6_2 C22_2 O2_2 -5.0(5) . . . . ?
C4_2 C6_2 C22_2 O2_2 175.3(3) . . . . ?
C7_2 C6_2 C22_2 N1_2 173.8(3) . . . . ?
C4_2 C6_2 C22_2 N1_2 -5.9(4) . . . . ?
C22_2 N1_2 C25_2 C26_2 -100.1(3) . . . . ?
C21_2 N1_2 C25_2 C26_2 79.9(4) . . . . ?
C22_2 N1_2 C25_2 C30_2 78.9(3) . . . . ?
C21_2 N1_2 C25_2 C30_2 -101.1(3) . . . . ?
C30_2 C25_2 C26_2 C27_2 -1.6(5) . . . . ?
N1_2 C25_2 C26_2 C27_2 177.4(3) . . . . ?
C30_2 C25_2 C26_2 C37_2 172.3(3) . . . . ?
N1_2 C25_2 C26_2 C37_2 -8.7(5) . . . . ?
C25_2 C26_2 C27_2 C28_2 -1.4(5) . . . . ?
C37_2 C26_2 C27_2 C28_2 -175.9(3) . . . . ?
C26_2 C27_2 C28_2 C29_2 2.5(5) . . . . ?
C26_2 C27_2 C28_2 C77_2 -178.4(3) . . . . ?
C27_2 C28_2 C29_2 C30_2 -0.7(5) . . . . ?
C77_2 C28_2 C29_2 C30_2 -179.7(3) . . . . ?
C28_2 C29_2 C30_2 C25_2 -2.2(5) . . . . ?
C28_2 C29_2 C30_2 C56_2 174.8(3) . . . 2_666 ?
C26_2 C25_2 C30_2 C29_2 3.4(5) . . . . ?
N1_2 C25_2 C30_2 C29_2 -175.6(3) . . . . ?
C26_2 C25_2 C30_2 C56_2 -173.3(3) . . . 2_666 ?
N1_2 C25_2 C30_2 C56_2 7.7(5) . . . 2_666 ?
C25_2 C26_2 C37_2 C38_2 -152.7(4) . . . . ?
C27_2 C26_2 C37_2 C38_2 21.3(5) . . . . ?
C25_2 C26_2 C37_2 S1_2 27.8(5) . . . . ?
C27_2 C26_2 C37_2 S1_2 -158.1(3) . . . . ?
C40_2 S1_2 C37_2 C38_2 1.0(3) . . . . ?
C40_2 S1_2 C37_2 C26_2 -179.5(3) . . . . ?
C26_2 C37_2 C38_2 C39_2 -179.6(4) . . . . ?
S1_2 C37_2 C38_2 C39_2 -0.1(5) . . . . ?
C37_2 C38_2 C39_2 C40_2 -1.1(6) . . . . ?
C38_2 C39_2 C40_2 C41_2 -178.7(4) . . . . ?
C38_2 C39_2 C40_2 S1_2 1.8(5) . . . . ?
C37_2 S1_2 C40_2 C39_2 -1.6(3) . . . . ?
C37_2 S1_2 C40_2 C41_2 178.9(3) . . . . ?
C39_2 C40_2 C41_2 C42_2 -15.0(7) . . . . ?
S1_2 C40_2 C41_2 C42_2 164.5(3) . . . . ?
C39_2 C40_2 C41_2 S2_2 161.2(4) . . . . ?
S1_2 C40_2 C41_2 S2_2 -19.3(5) . . . . ?
C44_2 S2_2 C41_2 C42_2 -1.3(3) . . . . ?
C44_2 S2_2 C41_2 C40_2 -178.1(3) . . . . ?
C40_2 C41_2 C42_2 C43_2 177.8(4) . . . . ?
S2_2 C41_2 C42_2 C43_2 1.3(5) . . . . ?
C41_2 C42_2 C43_2 C44_2 -0.5(5) . . . . ?
C41_2 C42_2 C43_2 C89_2 -179.9(4) . . . . ?
C42_2 C43_2 C44_2 C45_2 -179.2(4) . . . . ?
C89_2 C43_2 C44_2 C45_2 0.2(7) . . . . ?
C42_2 C43_2 C44_2 S2_2 -0.5(5) . . . . ?
C89_2 C43_2 C44_2 S2_2 178.9(3) . . . . ?
C41_2 S2_2 C44_2 C43_2 1.1(3) . . . . ?
C41_2 S2_2 C44_2 C45_2 179.9(4) . . . . ?
C43_2 C44_2 C45_2 C46_2 40.9(8) . . . . ?
S2_2 C44_2 C45_2 C46_2 -137.7(6) . . . . ?
C43_2 C44_2 C45_2 C46A_2 -22.8(12) . . . . ?
S2_2 C44_2 C45_2 C46A_2 158.5(11) . . . . ?
C43_2 C44_2 C45_2 S3A_2 177.0(6) . . . . ?
S2_2 C44_2 C45_2 S3A_2 -1.6(8) . . . . ?
C43_2 C44_2 C45_2 S3_2 -151.2(4) . . . . ?
S2_2 C44_2 C45_2 S3_2 30.2(5) . . . . ?
C48_2 S3A_2 C45_2 C44_2 169.1(5) . . . . ?
C48_2 S3A_2 C45_2 C46A_2 6.0(8) . . . . ?
C48_2 S3_2 C45_2 C46_2 -7.4(5) . . . . ?
C48_2 S3_2 C45_2 C44_2 -177.3(4) . . . . ?
C44_2 C45_2 C46_2 C47_2 173.8(5) . . . . ?
S3_2 C45_2 C46_2 C47_2 5.1(7) . . . . ?
C45_2 C46_2 C47_2 C48_2 1.1(9) . . . . ?
C44_2 C45_2 C46A_2 C47A_2 -167.4(9) . . . . ?
S3A_2 C45_2 C46A_2 C47A_2 -3.6(11) . . . . ?
C45_2 C46A_2 C47A_2 C48_2 -0.7(14) . . . . ?
C46_2 C47_2 C48_2 C49_2 -172.1(5) . . . . ?
C46_2 C47_2 C48_2 S3_2 -6.6(7) . . . . ?
C46A_2 C47A_2 C48_2 C49_2 170.6(8) . . . . ?
C46A_2 C47A_2 C48_2 S3A_2 5.2(14) . . . . ?
C45_2 S3A_2 C48_2 C47A_2 -6.8(10) . . . . ?
C45_2 S3A_2 C48_2 C49_2 -172.1(5) . . . . ?
C45_2 S3_2 C48_2 C47_2 8.0(5) . . . . ?
C45_2 S3_2 C48_2 C49_2 174.6(4) . . . . ?
C47_2 C48_2 C49_2 C50_2 -68.1(9) . . . . ?
C47A_2 C48_2 C49_2 C50_2 -3.4(14) . . . . ?
S3A_2 C48_2 C49_2 C50_2 160.5(7) . . . . ?
S3_2 C48_2 C49_2 C50_2 127.8(6) . . . . ?
C47_2 C48_2 C49_2 S4_2 105.2(6) . . . . ?
C47A_2 C48_2 C49_2 S4_2 169.9(12) . . . . ?
S3A_2 C48_2 C49_2 S4_2 -26.2(8) . . . . ?
S3_2 C48_2 C49_2 S4_2 -58.9(6) . . . . ?
C52_2 S4_2 C49_2 C50_2 -1.1(5) . . . . ?
C52_2 S4_2 C49_2 C48_2 -175.6(4) . . . . ?
C48_2 C49_2 C50_2 C51_2 174.9(6) . . . . ?
S4_2 C49_2 C50_2 C51_2 1.3(7) . . . . ?
C48_2 C49_2 C50_2 C295_2 -19.6(12) . . . . ?
S4_2 C49_2 C50_2 C295_2 166.7(10) . . . . ?
C48_2 C49_2 C50_2 C495_2 -16.6(13) . . . . ?
S4_2 C49_2 C50_2 C495_2 169.7(10) . . . . ?
C48_2 C49_2 C50_2 C95_2 21.6(12) . . . . ?
S4_2 C49_2 C50_2 C95_2 -152.1(9) . . . . ?
C49_2 C50_2 C51_2 C52_2 -0.8(8) . . . . ?
C295_2 C50_2 C51_2 C52_2 -163.4(10) . . . . ?
C495_2 C50_2 C51_2 C52_2 -169.7(9) . . . . ?
C95_2 C50_2 C51_2 C52_2 156.3(9) . . . . ?
C50_2 C51_2 C52_2 C53_2 -172.8(5) . . . . ?
C50_2 C51_2 C52_2 S4_2 -0.1(7) . . . . ?
C49_2 S4_2 C52_2 C51_2 0.7(5) . . . . ?
C49_2 S4_2 C52_2 C53_2 173.9(4) . . . . ?
C51_2 C52_2 C53_2 C54_2 24.6(9) . . . . ?
S4_2 C52_2 C53_2 C54_2 -147.4(4) . . . . ?
C51_2 C52_2 C53_2 S5_2 -153.0(5) . . . . ?
S4_2 C52_2 C53_2 S5_2 35.0(6) . . . . ?
C56_2 S5_2 C53_2 C54_2 3.4(3) . . . . ?
C56_2 S5_2 C53_2 C52_2 -178.7(4) . . . . ?
C52_2 C53_2 C54_2 C55_2 179.1(4) . . . . ?
S5_2 C53_2 C54_2 C55_2 -3.0(5) . . . . ?
C53_2 C54_2 C55_2 C56_2 1.0(5) . . . . ?
C54_2 C55_2 C56_2 C30_2 174.4(3) . . . 2_666 ?
C54_2 C55_2 C56_2 S5_2 1.6(4) . . . . ?
C53_2 S5_2 C56_2 C55_2 -2.8(3) . . . . ?
C53_2 S5_2 C56_2 C30_2 -175.5(3) . . . 2_666 ?
C29_2 C28_2 C77_2 C78_2 -125.5(4) . . . . ?
C27_2 C28_2 C77_2 C78_2 55.4(5) . . . . ?
C28_2 C77_2 C78_2 C79_2 179.9(3) . . . . ?
C77_2 C78_2 C79_2 C80_2 178.6(3) . . . . ?
C78_2 C79_2 C80_2 C81_2 -169.4(4) . . . . ?
C79_2 C80_2 C81_2 C82_2 -178.4(5) . . . . ?
C44_2 C43_2 C89_2 C90_2 122.3(4) . . . . ?
C42_2 C43_2 C89_2 C90_2 -58.3(5) . . . . ?
C43_2 C89_2 C90_2 C91_2 177.9(3) . . . . ?
C89_2 C90_2 C91_2 C92_2 177.9(3) . . . . ?
C90_2 C91_2 C92_2 C93_2 172.2(4) . . . . ?
C91_2 C92_2 C93_2 C94_2 -179.8(4) . . . . ?
C49_2 C50_2 C95_2 C96_2 153.5(12) . . . . ?
C51_2 C50_2 C95_2 C96_2 0.9(18) . . . . ?
C50_2 C95_2 C96_2 C97_2 166.7(14) . . . . ?
C95_2 C96_2 C97_2 C98_2 177.7(17) . . . . ?
C96_2 C97_2 C98_2 C99_2 173.9(17) . . . . ?
C97_2 C98_2 C99_2 C100_2 177.4(17) . . . . ?
C49_2 C50_2 C295_2 C296_2 -63(3) . . . . ?
C51_2 C50_2 C295_2 C296_2 99(2) . . . . ?
C50_2 C295_2 C296_2 C297_2 -179.6(18) . . . . ?
C295_2 C296_2 C297_2 C298_2 -176.2(19) . . . . ?
C296_2 C297_2 C298_2 C299_2 171.0(17) . . . . ?
C297_2 C298_2 C299_2 C300_2 -118(2) . . . . ?
C49_2 C50_2 C495_2 C496_2 117.2(13) . . . . ?
C51_2 C50_2 C495_2 C496_2 -75.4(18) . . . . ?
C50_2 C495_2 C496_2 C497_2 -176.4(16) . . . . ?
C495_2 C496_2 C497_2 C498_2 178.1(19) . . . . ?
C496_2 C497_2 C498_2 C499_2 67(3) . . . . ?
C497_2 C498_2 C499_2 C500_2 59(3) . . . . ?
C6_101 C1_101 C2_101 C3_101 0.0 . . . . ?
Cl1_101 C1_101 C2_101 C3_101 -178.7(7) . . . . ?
C1_101 C2_101 C3_101 C4_101 0.0 . . . . ?
C2_101 C3_101 C4_101 C5_101 0.0 . . . . ?
C3_101 C4_101 C5_101 C6_101 0.0 . . . . ?
C4_101 C5_101 C6_101 C1_101 0.0 . . . . ?
C2_101 C1_101 C6_101 C5_101 0.0 . . . . ?
Cl1_101 C1_101 C6_101 C5_101 178.8(7) . . . . ?
C6_102 C1_102 C2_102 C3_102 0.0 . . . . ?
Cl1_102 C1_102 C2_102 C3_102 180.0(8) . . . . ?
C1_102 C2_102 C3_102 C4_102 0.0 . . . . ?
C2_102 C3_102 C4_102 C5_102 0.0 . . . . ?
C3_102 C4_102 C5_102 C6_102 0.0 . . . . ?
C4_102 C5_102 C6_102 C1_102 0.0 . . . . ?
C2_102 C1_102 C6_102 C5_102 0.0 . . . . ?
Cl1_102 C1_102 C6_102 C5_102 -180.0(8) . . . . ?
C6_103 C1_103 C2_103 C3_103 0.0 . . . . ?
Cl1_103 C1_103 C2_103 C3_103 -178.6(7) . . . . ?
C1_103 C2_103 C3_103 C4_103 0.0 . . . . ?
C2_103 C3_103 C4_103 C5_103 0.0 . . . . ?
C3_103 C4_103 C5_103 C6_103 0.0 . . . . ?
C4_103 C5_103 C6_103 C1_103 0.0 . . . . ?
C2_103 C1_103 C6_103 C5_103 0.0 . . . . ?
Cl1_103 C1_103 C6_103 C5_103 178.5(7) . . . . ?
C6_104 C1_104 C2_104 C3_104 0.0 . . . . ?
Cl1_104 C1_104 C2_104 C3_104 -179.3(7) . . . . ?
C1_104 C2_104 C3_104 C4_104 0.0 . . . . ?
C2_104 C3_104 C4_104 C5_104 0.0 . . . . ?
C3_104 C4_104 C5_104 C6_104 0.0 . . . . ?
C4_104 C5_104 C6_104 C1_104 0.0 . . . . ?
C2_104 C1_104 C6_104 C5_104 0.0 . . . . ?
Cl1_104 C1_104 C6_104 C5_104 179.3(7) . . . . ?
C6_105 C1_105 C2_105 C3_105 0.0 . . . . ?
Cl1_105 C1_105 C2_105 C3_105 179.4(8) . . . . ?
C1_105 C2_105 C3_105 C4_105 0.0 . . . . ?
C2_105 C3_105 C4_105 C5_105 0.0 . . . . ?
C3_105 C4_105 C5_105 C6_105 0.0 . . . . ?
C4_105 C5_105 C6_105 C1_105 0.0 . . . . ?
C2_105 C1_105 C6_105 C5_105 0.0 . . . . ?
Cl1_105 C1_105 C6_105 C5_105 -179.4(8) . . . . ?
C6_106 C1_106 C2_106 C3_106 0.0 . . . . ?
Cl1_106 C1_106 C2_106 C3_106 -179.2(7) . . . . ?
C1_106 C2_106 C3_106 C4_106 0.0 . . . . ?
C2_106 C3_106 C4_106 C5_106 0.0 . . . . ?
C3_106 C4_106 C5_106 C6_106 0.0 . . . . ?
C4_106 C5_106 C6_106 C1_106 0.0 . . . . ?
C2_106 C1_106 C6_106 C5_106 0.0 . . . . ?
Cl1_106 C1_106 C6_106 C5_106 179.2(7) . . . . ?
C6_107 C1_107 C2_107 C3_107 0.0 . . . . ?
Cl1_107 C1_107 C2_107 C3_107 179.4(8) . . . . ?
C1_107 C2_107 C3_107 C4_107 0.0 . . . . ?
C2_107 C3_107 C4_107 C5_107 0.0 . . . . ?
C3_107 C4_107 C5_107 C6_107 0.0 . . . . ?
C4_107 C5_107 C6_107 C1_107 0.0 . . . . ?
C2_107 C1_107 C6_107 C5_107 0.0 . . . . ?
Cl1_107 C1_107 C6_107 C5_107 -179.4(8) . . . . ?
C6_108 C1_108 C2_108 C3_108 0.0 . . . . ?
Cl1_108 C1_108 C2_108 C3_108 180.0(8) . . . . ?
C1_108 C2_108 C3_108 C4_108 0.0 . . . . ?
C2_108 C3_108 C4_108 C5_108 0.0 . . . . ?
C3_108 C4_108 C5_108 C6_108 0.0 . . . . ?
C4_108 C5_108 C6_108 C1_108 0.0 . . . . ?
C2_108 C1_108 C6_108 C5_108 0.0 . . . . ?
Cl1_108 C1_108 C6_108 C5_108 180.0(7) . . . . ?
C6_109 C1_109 C2_109 C3_109 0.0 . . . . ?
Cl1_109 C1_109 C2_109 C3_109 180.0(8) . . . . ?
C1_109 C2_109 C3_109 C4_109 0.0 . . . . ?
C2_109 C3_109 C4_109 C5_109 0.0 . . . . ?
C3_109 C4_109 C5_109 C6_109 0.0 . . . . ?
C4_109 C5_109 C6_109 C1_109 0.0 . . . . ?
C2_109 C1_109 C6_109 C5_109 0.0 . . . . ?
Cl1_109 C1_109 C6_109 C5_109 -180.0(7) . . . . ?
C6_110 C1_110 C2_110 C3_110 0.0 . . . . ?
Cl1_110 C1_110 C2_110 C3_110 -179.9(8) . . . . ?
C1_110 C2_110 C3_110 C4_110 0.0 . . . . ?
C2_110 C3_110 C4_110 C5_110 0.0 . . . . ?
C3_110 C4_110 C5_110 C6_110 0.0 . . . . ?
C4_110 C5_110 C6_110 C1_110 0.0 . . . . ?
C2_110 C1_110 C6_110 C5_110 0.0 . . . . ?
Cl1_110 C1_110 C6_110 C5_110 179.9(7) . . . . ?
C6_111 C1_111 C2_111 C3_111 0.0 . . . . ?
Cl1_111 C1_111 C2_111 C3_111 -179.6(8) . . . . ?
C1_111 C2_111 C3_111 C4_111 0.0 . . . . ?
C2_111 C3_111 C4_111 C5_111 0.0 . . . . ?
C3_111 C4_111 C5_111 C6_111 0.0 . . . . ?
C4_111 C5_111 C6_111 C1_111 0.0 . . . . ?
C2_111 C1_111 C6_111 C5_111 0.0 . . . . ?
Cl1_111 C1_111 C6_111 C5_111 179.6(7) . . . . ?
C6_112 C1_112 C2_112 C3_112 0.0 . . . . ?
Cl1_112 C1_112 C2_112 C3_112 179.7(8) . . . . ?
C1_112 C2_112 C3_112 C4_112 0.0 . . . . ?
C2_112 C3_112 C4_112 C5_112 0.0 . . . . ?
C3_112 C4_112 C5_112 C6_112 0.0 . . . . ?
C4_112 C5_112 C6_112 C1_112 0.0 . . . . ?
C2_112 C1_112 C6_112 C5_112 0.0 . . . . ?
Cl1_112 C1_112 C6_112 C5_112 -179.8(7) . . . . ?
C6_113 C1_113 C2_113 C3_113 0.0 . . . . ?
Cl1_113 C1_113 C2_113 C3_113 179.8(8) . . . . ?
C1_113 C2_113 C3_113 C4_113 0.0 . . . . ?
C2_113 C3_113 C4_113 C5_113 0.0 . . . . ?
C3_113 C4_113 C5_113 C6_113 0.0 . . . . ?
C4_113 C5_113 C6_113 C1_113 0.0 . . . . ?
C2_113 C1_113 C6_113 C5_113 0.0 . . . . ?
Cl1_113 C1_113 C6_113 C5_113 -179.9(7) . . . . ?
C6_114 C1_114 C2_114 C3_114 0.0 . . . . ?
Cl1_114 C1_114 C2_114 C3_114 179.5(8) . . . . ?
C1_114 C2_114 C3_114 C4_114 0.0 . . . . ?
C2_114 C3_114 C4_114 C5_114 0.0 . . . . ?
C3_114 C4_114 C5_114 C6_114 0.0 . . . . ?
C4_114 C5_114 C6_114 C1_114 0.0 . . . . ?
C2_114 C1_114 C6_114 C5_114 0.0 . . . . ?
Cl1_114 C1_114 C6_114 C5_114 -179.5(8) . . . . ?
C6_115 C1_115 C2_115 C3_115 0.0 . . . . ?
Cl1_115 C1_115 C2_115 C3_115 180.0(8) . . . . ?
C1_115 C2_115 C3_115 C4_115 0.0 . . . . ?
C2_115 C3_115 C4_115 C5_115 0.0 . . . . ?
C3_115 C4_115 C5_115 C6_115 0.0 . . . . ?
C4_115 C5_115 C6_115 C1_115 0.0 . . . . ?
C2_115 C1_115 C6_115 C5_115 0.0 . . . . ?
Cl1_115 C1_115 C6_115 C5_115 180.0(8) . . . . ?
 
_refine_diff_density_max    0.624
_refine_diff_density_min   -0.664
_refine_diff_density_rms    0.077

_shelx_res_file
;
TITL .\KB138m12_a.res in P-1
    KB138m12_a.res
    created by SHELXL-2018/3 at 13:54:46 on 22-Jun-2021
REM Old TITL KB138m12 in P-1
REM SHELXT solution in P-1: R1 0.359, Rweak 0.013, Alpha 0.071
REM <I/s>   0.000 for    0 systematic absences,  Orientation as input
REM Formula found by SHELXT:  C140 N22 O8 S15
CELL  0.61992  15.3850  17.3420  31.2160   74.973   89.815   85.158
ZERR    3.000   0.0096   0.0027   0.0054    0.005    0.020    0.016
LATT  1
SFAC C H N O S Cl
DISP $C  0.00221  0.00124  8.74760!source kissel
DISP $H -0.00002  0.00000  0.66397!source kissel
DISP $N  0.00456  0.00252 14.27711!source kissel
DISP $O  0.00811  0.00460 22.85758!source kissel
DISP $S  0.09930  0.09520 352.58081!source kissel
DISP $Cl  0.11980  0.12244 449.91946!source kissel
UNIT 361.904 339.587 6 12 30 4.31742
BOND $H
SIZE 0.10 0.10 0.10
TEMP -173.15
HTAB
CONF
REM CGLS 100
REM LIST 6
L.S. 10
ACTA
LIST 4
FMAP 2
PLAN 100
REM restraints and constraints
REM Ph side chain
RIGU_1 C77 > C82 C78A > C82A C78B > C82B
DELU_1 C77 > C82 C78A > C82A C78B > C82B
ISOR_1 C77 > C82 C78A > C82A C78B > C82B
SIMU_1 0.01 0.02 1.0 C77 > C82 C78A > C82A C78B > C82B
DFIX_1 1.513 C81 C82
DANG_1 2.480 C80 C82
DFIX_1 1.524 C77 C78A
DFIX_1 1.524 C78A C79A
DFIX_1 1.524 C79A C80A
DFIX_1 1.524 C80A C81A
DFIX_1 1.513 C81A C82A
DANG_1 2.489 C77 C79A
DANG_1 2.489 C78A C80A
DANG_1 2.489 C79A C81A
DANG_1 2.480 C80A C82A
DFIX_1 1.524 C79B C80B
DFIX_1 1.524 C80B C81B
SUMP 1.0 0.0 1.0 2 1.0 3 1.0 4
REM Ph side chain
SADI_1 C34 C83 C34 C83A
SADI_1 0.04 C34 C84 C34 C84A
RIGU_1 C34 C83 > C88
RIGU_1 C34 C83A > C88A
ISOR_1 C34 C83A > C88A
SIMU_1 0.01 0.02 1.0 C83 C84 C83A C84A
REM T side chain
SIMU_1 0.01 0.02 0.6 C89 > C94 C89A > C94A
REM T side chain
SUMP 1.0 0.0 1.0 32 1.0 33 1.0 34 1.0 35
RIGU_1 C95 > C100
RIGU_1 C295 > C300
RIGU_1 C495 > C500
RIGU_1 C695 > C700
SIMU_1 0.01 0.02 1.0 C95 > C100 C295 > C300 C495 > C500 C695 > C700
SADI_1 C50 C95 C50 C295 C50 C495 C50 C695
SADI_1 0.040 C50 C96 C50 C296 C50 C496 C50 C696
DFIX_1 1.524 C95 C96 C96 C97 C97 C98 C98 C99
DFIX_1 1.513 C99 C100
DANG_1 2.489 C95 C97 C96 C98 C97 C99
DANG_1 2.490 C98 C100
DFIX_1 1.524 C295 C296 C296 C297 C297 C298 C298 C299
DFIX_1 1.513 C299 C300
DANG_1 2.489 C295 C297 C296 C298 C297 C299
DANG_1 2.490 C298 C300
DFIX_1 1.524 C495 C496 C496 C497 C497 C498 C498 C499
DFIX_1 1.513 C499 C500
DANG_1 2.489 C495 C497 C496 C498 C497 C499
DANG_1 2.490 C498 C500
DFIX_1 1.524 C695 C696 C696 C697 C697 C698 C698 C699
DFIX_1 1.513 C699 C700
DANG_1 2.489 C695 C697 C696 C698 C697 C699
DANG_1 2.490 C698 C700
CHIV_1 C50
REM T side chain
SUMP 1.0 0.0 1.0 7 1.0 8 1.0 9 1.0 10 1.0 37
RIGU_1 C101 > C106
RIGU_1 C301 > C306
RIGU_1 C501 > C506
RIGU_1 C701 > C706
RIGU_1 C901 > C906
DELU_1 C101 > C106
DELU_1 C301 > C306
DELU_1 C501 > C506
DELU_1 C701 > C706
DELU_1 C901 > C906
ISOR_1 C101 > C106
ISOR_1 C301 > C306
ISOR_1 C501 > C506
ISOR_1 0.05 C701 > C706
ISOR_1 C901 > C906
SIMU_1 0.01 0.02 1.0 C101 > C106 C301 > C306 C501 > C506 C701 > C706 C901 > C906
SADI_1 C63 C101 C63 C301 C63 C501 C63 C701 C63 C901
SADI_1 0.040 C63 C102 C63 C302 C63 C502 C63 C702 C63 C902
DFIX_1 1.524 C101 C102 C102 C103 C103 C104 C104 C105
DFIX_1 1.513 C105 C106
DANG_1 2.489 C101 C103 C102 C104 C103 C105
DANG_1 2.490 C104 C106
DFIX_1 1.524 C301 C302 C302 C303 C303 C304 C304 C305
DFIX_1 1.513 C305 C306
DANG_1 2.489 C301 C303 C302 C304 C303 C305
DANG_1 2.490 C304 C306
DFIX_1 1.524 C501 C502 C502 C503 C503 C504 C504 C505
DFIX_1 1.513 C505 C506
DANG_1 2.489 C501 C503 C502 C504 C503 C505
DANG_1 2.490 C504 C506
DFIX_1 1.524 C701 C702 C702 C703 C703 C704 C704 C705
DFIX_1 1.513 C705 C706
DANG_1 2.489 C701 C703 C702 C704 C703 C705
DANG_1 2.490 C704 C706
DFIX_1 1.524 C901 C902 C902 C903 C903 C904 C904 C905
DFIX_1 1.513 C905 C906
DANG_1 2.489 C901 C903 C902 C904 C903 C905
DANG_1 2.490 C904 C906
CHIV_1 C63
REM MC1 T
SUMP 1.0 0.0 1.0 11 1.0 12 1.0 13 1.0 14 1.0 39
RIGU_1 C107 > C112
RIGU_1 C307 > C312
RIGU_1 C507 > C512
RIGU_1 C707 > C712
RIGU_1 C907 > C912
DELU_1 C107 > C112
DELU_1 C307 > C312
DELU_1 C507 > C512
DELU_1 C707 > C712
DELU_1 C907 > C912
ISOR_1 C107 > C112
ISOR_1 0.05 C307 > C312
ISOR_1 C507 > C512
ISOR_1 0.05 C707 > C712
ISOR_1 C907 > C912
SIMU_1 0.01 0.02 1.0 C107 > C112 C307 > C312 C507 > C512 C707 > C712 C907 > C912
SADI_1 C70 C107 C70 C307 C70 C507 C70 C707 C70 C907
SADI_1 C70 C108 C70 C308 C70 C508 C70 C708 C70 C908
DFIX_1 1.524 C107 C108 C108 C109 C109 C110 C110 C111
DFIX_1 1.513 C111 C112
DANG_1 2.489 C107 C109 C108 C110 C109 C111
DANG_1 2.490 C110 C112
DFIX_1 1.524 C307 C308 C308 C309 C309 C310 C310 C311
DFIX_1 1.513 C311 C312
DANG_1 2.489 C307 C309 C308 C310 C309 C311
DANG_1 2.490 C310 C312
DFIX_1 1.524 C507 C508 C508 C509 C509 C510 C510 C511
DFIX_1 1.513 C511 C512
DANG_1 2.489 C507 C509 C508 C510 C509 C511
DANG_1 2.490 C510 C512
DFIX_1 1.524 C707 C708 C708 C709 C709 C710 C710 C711
DFIX_1 1.513 C711 C712
DANG_1 2.489 C707 C709 C708 C710 C709 C711
DANG_1 2.490 C710 C712
DFIX_1 1.524 C907 C908 C908 C909 C909 C910 C910 C911
DFIX_1 1.513 C911 C912
DANG_1 2.489 C907 C909 C908 C910 C909 C911
DANG_1 2.490 C910 C912
CHIV_1 C70
REM MC2 T3
SADI_2 C45 S3 C45 S3A
SADI_2 C45 C46 C45 C46A
SADI_2 C48 S3 C48 S3A
SADI_2 C48 C47 C48 C47A
SADI_2 C46 C47 C46A C47A
FLAT_2 C45 C46 C47 C48 S3
FLAT_2 C45 C46A C47A C48 S3A
RIGU_2 C45 C46 C47 C48 S3
RIGU_2 C45 C46A C47A C48 S3A
REM MC2 T side chain
RIGU_2 C95 > C100
RIGU_2 C295 > C300
RIGU_2 C495 > C500
DELU_2 C95 > C100
DELU_2 C295 > C300
DELU_2 C495 > C500
ISOR_2 C95 > C100
ISOR_2 C295 > C300
ISOR_2 0.02 C495 > C500
SIMU_2 0.01 0.02 1.0 C95 > C100 C295 > C300 C495 > C500
SADI_2 C50 C95 C50 C295 C50 C495
SADI_2 0.040 C50 C96 C50 C296 C50 C496
DFIX_2 1.524 C95 C96 C96 C97 C97 C98 C98 C99
DFIX_2 1.513 C99 C100
DANG_2 2.489 C95 C97 C96 C98 C97 C99
DANG_2 2.490 C98 C100
DFIX_2 1.524 C295 C296 C296 C297 C297 C298 C298 C299
DFIX_2 1.513 C299 C300
DANG_2 2.489 C295 C297 C296 C298 C297 C299
DANG_2 2.490 C298 C300
DFIX_2 1.524 C495 C496 C496 C497 C497 C498 C498 C499
DFIX_2 1.513 C499 C500
DANG_2 2.489 C495 C497 C496 C498 C497 C499
DANG_2 2.490 C498 C500
CHIV_2 C50
SUMP 1.0 0.0 1.0 16 1.0 17 1.0 18
REM CB
FLAT_CB Cl1 C1 > C6
SAME_CB Cl1 C1 > C6
EADP_CB Cl1 C1 > C6
REM others
REM end restrains and constrains
WGHT    0.200000
FVAR       0.21886   0.61993   0.15384   0.22623   0.39596   0.57931   0.17899
FVAR       0.30407   0.14234   0.19201   0.41653   0.08192   0.16077   0.15655
FVAR       0.63697   0.38068   0.26955   0.34976   0.12745   0.07494   0.45189
FVAR       0.21815   0.08289   0.15422   0.09529   0.13998   0.10322   0.14161
FVAR       0.15851   0.19289   0.28093   0.41638   0.15228   0.24981   0.18152
FVAR       0.17592   0.18260   0.13014   0.18423
RESI 1 MC
S1    5    0.618304    0.569830    0.090703    11.00000    0.10334    0.06419 =
         0.07846   -0.04378    0.03539   -0.02753
S2    5    0.743543    0.708823    0.105197    11.00000    0.09717    0.06598 =
         0.07784   -0.03880    0.03180   -0.02138
S3    5    0.792246    0.875513    0.125867    11.00000    0.09433    0.06410 =
         0.08318   -0.03650    0.01942   -0.01579
S4    5    0.714467    1.016816    0.171238    11.00000    0.09804    0.05733 =
         0.08915   -0.03599    0.02457   -0.02065
S5    5    0.568063    1.131604    0.210070    11.00000    0.10676    0.04728 =
         0.08791   -0.02855    0.02970   -0.01495
S6    5    0.253703    0.515640    0.141846    11.00000    0.10505    0.04874 =
         0.08337   -0.03482    0.02728   -0.01815
S7    5    0.118495    0.600925    0.204452    11.00000    0.13872    0.06507 =
         0.11770   -0.04848    0.05637   -0.02572
S8    5    0.073529    0.726639    0.265925    11.00000    0.12574    0.08523 =
         0.13753   -0.07098    0.05972   -0.03737
S9    5    0.090417    0.913216    0.275322    11.00000    0.14804    0.08758 =
         0.12903   -0.06977    0.06773   -0.04999
S10   5    0.205955    1.067979    0.268167    11.00000    0.11049    0.06218 =
         0.09363   -0.04562    0.03268   -0.02278
O1    4    0.378454    0.617921    0.040746    11.00000    0.11879    0.05297 =
         0.06721   -0.03490    0.01228   -0.01306
O2    4    0.491442    0.474225    0.174531    11.00000    0.10298    0.04378 =
         0.06986   -0.02744    0.01893   -0.01281
O3    4    0.444652    1.039235    0.296381    11.00000    0.11426    0.05208 =
         0.06950   -0.03413    0.01619   -0.01659
O4    4    0.317900    1.177363    0.164114    11.00000    0.13234    0.04527 =
         0.08146   -0.03266    0.00345   -0.00274
N1    3    0.434403    0.546199    0.107910    11.00000    0.09055    0.04327 =
         0.06476   -0.03066    0.02074   -0.01412
N2    3    0.380976    1.108565    0.230224    11.00000    0.09694    0.04480 =
         0.07254   -0.03305    0.01583   -0.01329
C1    1    0.366779    0.833046    0.079765    11.00000    0.17281    0.04775 =
         0.07165   -0.03010   -0.01364   -0.00002
AFIX  43
H1    2    0.346636    0.882588    0.059750    11.00000   -1.20000
AFIX   0
C2    1    0.370868    0.763042    0.065239    11.00000    0.14124    0.05100 =
         0.06820   -0.03307    0.00305   -0.00855
AFIX  43
H2    2    0.353236    0.765432    0.035752    11.00000   -1.20000
AFIX   0
C3    1    0.400271    0.690984    0.093471    11.00000    0.10585    0.04542 =
         0.06332   -0.02865    0.01213   -0.01178
C4    1    0.427943    0.686934    0.137253    11.00000    0.10795    0.04575 =
         0.06129   -0.02871    0.01348   -0.01280
C5    1    0.424342    0.758291    0.151942    11.00000    0.13082    0.04244 =
         0.06805   -0.02843   -0.00161   -0.00410
C6    1    0.458219    0.613459    0.165871    11.00000    0.09646    0.04239 =
         0.06302   -0.02772    0.01303   -0.01182
C7    1    0.485721    0.608987    0.208676    11.00000    0.13807    0.04435 =
         0.06386   -0.02685    0.00730   -0.00525
AFIX  43
H7    2    0.506947    0.558981    0.227905    11.00000   -1.20000
AFIX   0
C8    1    0.481932    0.679141    0.223402    11.00000    0.15632    0.04726 =
         0.07088   -0.03164   -0.00715    0.00008
AFIX  43
H8    2    0.500369    0.675672    0.252908    11.00000   -1.20000
AFIX   0
C9    1    0.452261    0.752913    0.196338    11.00000    0.15782    0.04608 =
         0.06671   -0.03145   -0.00705   -0.00068
C10   1    0.447844    0.826189    0.211829    11.00000    0.15376    0.04478 =
         0.07051   -0.03192   -0.00544    0.00037
C11   1    0.411169    0.899653    0.183095    11.00000    0.15216    0.04103 =
         0.06661   -0.02819   -0.00355   -0.00548
C12   1    0.475822    0.826292    0.254119    11.00000    0.15497    0.04675 =
         0.06731   -0.02916   -0.00514   -0.00097
AFIX  43
H12   2    0.500313    0.777655    0.273493    11.00000   -1.20000
AFIX   0
C13   1    0.468908    0.895858    0.268864    11.00000    0.12505    0.04783 =
         0.06537   -0.02890    0.00433   -0.00880
AFIX  43
H13   2    0.491416    0.894551    0.297371    11.00000   -1.20000
AFIX   0
C14   1    0.429960    0.966018    0.242611    11.00000    0.10340    0.04393 =
         0.06362   -0.02769    0.01317   -0.01321
C15   1    0.401564    0.969668    0.198846    11.00000    0.11166    0.04262 =
         0.06942   -0.02889    0.00723   -0.01033
C16   1    0.362712    1.041165    0.171363    11.00000    0.12367    0.04233 =
         0.07069   -0.03043    0.00771   -0.00937
C17   1    0.335061    1.044900    0.129233    11.00000    0.15735    0.04656 =
         0.07592   -0.02911   -0.00941    0.00041
AFIX  43
H17   2    0.308924    1.093972    0.110996    11.00000   -1.20000
AFIX   0
C18   1    0.344985    0.976985    0.112797    11.00000    0.19091    0.04889 =
         0.07591   -0.03137   -0.02385    0.00917
AFIX  43
H18   2    0.326197    0.980590    0.083328    11.00000   -1.20000
AFIX   0
C19   1    0.381952    0.904385    0.139023    11.00000    0.17058    0.04159 =
         0.06856   -0.02841   -0.01302    0.00299
C20   1    0.391329    0.832036    0.122566    11.00000    0.16876    0.04454 =
         0.07056   -0.02988   -0.01204    0.00086
C21   1    0.402882    0.617242    0.078118    11.00000    0.09416    0.04725 =
         0.06661   -0.03066    0.02145   -0.01695
C22   1    0.463231    0.538338    0.151614    11.00000    0.08777    0.04347 =
         0.06469   -0.02718    0.02072   -0.01453
C23   1    0.419987    1.038903    0.259275    11.00000    0.09632    0.04581 =
         0.06764   -0.02973    0.01801   -0.01622
C24   1    0.351214    1.114367    0.186989    11.00000    0.10374    0.04410 =
         0.07514   -0.03074    0.01622   -0.01381
C25   1    0.441024    0.474568    0.092010    11.00000    0.09849    0.04378 =
         0.06834   -0.03219    0.01950   -0.01580
C26   1    0.513558    0.459881    0.067011    11.00000    0.09882    0.04822 =
         0.06882   -0.03217    0.02195   -0.01595
C27   1    0.516112    0.391603    0.050546    11.00000    0.10247    0.05290 =
         0.07348   -0.03648    0.01963   -0.01184
AFIX  43
H27   2    0.565080    0.379794    0.034002    11.00000   -1.20000
AFIX   0
C28   1    0.449836    0.341205    0.057631    11.00000    0.11699    0.04947 =
         0.07375   -0.03601    0.01605   -0.01425
C29   1    0.381127    0.355794    0.083520    11.00000    0.10910    0.04784 =
         0.08143   -0.03530    0.01838   -0.02004
AFIX  43
H29   2    0.336542    0.319946    0.089207    11.00000   -1.20000
AFIX   0
C30   1    0.374604    0.422223    0.101927    11.00000    0.09832    0.04577 =
         0.07409   -0.03199    0.01909   -0.01610
C31   1    0.374082    1.182684    0.244018    11.00000    0.10457    0.04603 =
         0.07489   -0.03349    0.01170   -0.01100
C32   1    0.435326    1.238452    0.228477    11.00000    0.10086    0.04714 =
         0.07448   -0.03260    0.01221   -0.01075
C33   1    0.423678    1.312667    0.239110    11.00000    0.10920    0.04662 =
         0.07703   -0.03265    0.01181   -0.01508
AFIX  43
H33   2    0.464164    1.351435    0.228611    11.00000   -1.20000
AFIX   0
C34   1    0.354529    1.330640    0.264548    11.00000    0.10985    0.05175 =
         0.08276   -0.03989    0.00935   -0.00889
C35   1    0.297298    1.272759    0.280461    11.00000    0.11168    0.05599 =
         0.08103   -0.04068    0.01951   -0.01198
AFIX  43
H35   2    0.250358    1.284302    0.298300    11.00000   -1.20000
AFIX   0
C36   1    0.306381    1.197304    0.271071    11.00000    0.10435    0.05529 =
         0.08179   -0.03849    0.01469   -0.01080
C37   1    0.587088    0.509622    0.057830    11.00000    0.09870    0.05199 =
         0.06921   -0.03437    0.02057   -0.01312
C38   1    0.646315    0.511000    0.025229    11.00000    0.10697    0.07313 =
         0.07432   -0.04353    0.02978   -0.02205
AFIX  43
H38   2    0.641229    0.482582    0.003238    11.00000   -1.20000
AFIX   0
C39   1    0.716446    0.558587    0.026883    11.00000    0.09847    0.08318 =
         0.07315   -0.04242    0.02813   -0.02173
AFIX  43
H39   2    0.762458    0.565130    0.006225    11.00000   -1.20000
AFIX   0
C40   1    0.710849    0.593769    0.061097    11.00000    0.08905    0.06053 =
         0.06993   -0.03184    0.02603   -0.01600
C41   1    0.773996    0.640706    0.075076    11.00000    0.09457    0.06227 =
         0.06737   -0.03157    0.02317   -0.01495
C42   1    0.860717    0.636870    0.068985    11.00000    0.09581    0.07819 =
         0.09658   -0.05034    0.02361   -0.01180
AFIX  43
H42   2    0.889448    0.602224    0.053298    11.00000   -1.20000
AFIX   0
C43   1    0.906306    0.688963    0.087943    11.00000    0.08862    0.07638 =
         0.10327   -0.04903    0.01766   -0.01297
C44   1    0.850222    0.731705    0.109625    11.00000    0.09461    0.06555 =
         0.07933   -0.03559    0.01776   -0.01336
C45   1    0.867303    0.794103    0.130978    11.00000    0.10119    0.06608 =
         0.08459   -0.03764    0.01757   -0.01538
C46   1    0.938065    0.801872    0.155285    11.00000    0.11957    0.09104 =
         0.13635   -0.06970   -0.01611    0.00645
AFIX  43
H46   2    0.987074    0.763330    0.162001    11.00000   -1.20000
AFIX   0
C47   1    0.930832    0.873650    0.169518    11.00000    0.11940    0.09438 =
         0.13148   -0.07059   -0.01032   -0.00240
AFIX  43
H47   2    0.974973    0.888053    0.186454    11.00000   -1.20000
AFIX   0
C48   1    0.855329    0.919368    0.156689    11.00000    0.09793    0.06931 =
         0.08723   -0.04030    0.01888   -0.01564
C49   1    0.823706    0.997904    0.162774    11.00000    0.10001    0.06596 =
         0.08740   -0.03879    0.01938   -0.01620
C50   1    0.868433    1.065882    0.159066    11.00000    0.10389    0.07748 =
         0.11292   -0.04985    0.03043   -0.02941
C51   1    0.809578    1.131561    0.163142    11.00000    0.10607    0.06642 =
         0.11120   -0.04408    0.02778   -0.02682
AFIX  43
H51   2    0.828580    1.182779    0.161958    11.00000   -1.20000
AFIX   0
C52   1    0.725245    1.116281    0.168783    11.00000    0.10472    0.05761 =
         0.08339   -0.03607    0.02462   -0.02238
C53   1    0.650631    1.168809    0.175386    11.00000    0.10196    0.05749 =
         0.07722   -0.03340    0.01922   -0.02113
C54   1    0.633023    1.249954    0.157816    11.00000    0.11026    0.05453 =
         0.07817   -0.03059    0.02019   -0.02351
AFIX  43
H54   2    0.670196    1.281726    0.137500    11.00000   -1.20000
AFIX   0
C55   1    0.554923    1.281570    0.172693    11.00000    0.11213    0.04873 =
         0.07572   -0.02967    0.01689   -0.01928
AFIX  43
H55   2    0.534193    1.336611    0.163439    11.00000   -1.20000
AFIX   0
C56   1    0.511505    1.224671    0.202042    11.00000    0.10716    0.04619 =
         0.07301   -0.03153    0.01469   -0.01382
C57   1    0.302375    0.428053    0.131859    11.00000    0.09222    0.04638 =
         0.07597   -0.03141    0.01528   -0.01499
C58   1    0.262199    0.363385    0.156960    11.00000    0.09156    0.04861 =
         0.08693   -0.02899    0.01841   -0.01577
AFIX  43
H58   2    0.279194    0.309641    0.156532    11.00000   -1.20000
AFIX   0
C59   1    0.195317    0.383511    0.182690    11.00000    0.09301    0.05653 =
         0.08499   -0.02685    0.01849   -0.01848
AFIX  43
H59   2    0.162119    0.345091    0.201511    11.00000   -1.20000
AFIX   0
C60   1    0.181342    0.464715    0.178444    11.00000    0.08998    0.05993 =
         0.07985   -0.03487    0.01827   -0.01630
C61   1    0.118354    0.502742    0.202851    11.00000    0.09956    0.06305 =
         0.08779   -0.04129    0.02066   -0.01852
C62   1    0.054630    0.467006    0.229323    11.00000    0.10578    0.07780 =
         0.11722   -0.05863    0.03634   -0.03467
AFIX  43
H62   2    0.044772    0.412335    0.233039    11.00000   -1.20000
AFIX   0
C63   1    0.003894    0.517810    0.251010    11.00000    0.09938    0.08478 =
         0.12096   -0.06154    0.03614   -0.03036
C64   1    0.032295    0.592482    0.240735    11.00000    0.11360    0.07872 =
         0.11547   -0.05880    0.03996   -0.02567
C65   1    0.002257    0.660765    0.257770    11.00000    0.12195    0.08643 =
         0.14327   -0.07242    0.05566   -0.03364
C66   1   -0.079234    0.682395    0.269970    11.00000    0.12659    0.10552 =
         0.19153   -0.09640    0.06871   -0.04264
AFIX  43
H66   2   -0.128725    0.654711    0.267117    11.00000   -1.20000
AFIX   0
C67   1   -0.082956    0.750770    0.287470    11.00000    0.13047    0.11215 =
         0.20812   -0.11001    0.08229   -0.04913
AFIX  43
H67   2   -0.134727    0.771985    0.298490    11.00000   -1.20000
AFIX   0
C68   1   -0.004879    0.782650    0.286813    11.00000    0.13050    0.08538 =
         0.14070   -0.06897    0.06415   -0.03859
C69   1    0.016417    0.849699    0.303500    11.00000    0.12256    0.08013 =
         0.13090   -0.06016    0.05733   -0.03335
C70   1   -0.012069    0.871085    0.340605    11.00000    0.13650    0.07871 =
         0.12568   -0.05530    0.06001   -0.03620
C71   1    0.027830    0.938110    0.346332    11.00000    0.13408    0.07712 =
         0.11445   -0.05408    0.05150   -0.02906
AFIX  43
H71   2    0.015490    0.960799    0.370538    11.00000   -1.20000
AFIX   0
C72   1    0.085471    0.967612    0.314323    11.00000    0.12090    0.07097 =
         0.11148   -0.05257    0.04411   -0.02360
C73   1    0.139586    1.033168    0.311981    11.00000    0.11890    0.07124 =
         0.10687   -0.04958    0.04253   -0.02614
C74   1    0.147849    1.074703    0.343313    11.00000    0.16677    0.09625 =
         0.11187   -0.06383    0.06732   -0.05516
AFIX  43
H74   2    0.117178    1.064052    0.370392    11.00000   -1.20000
AFIX   0
C75   1    0.205692    1.134219    0.331637    11.00000    0.14676    0.08700 =
         0.10022   -0.05881    0.04665   -0.04265
AFIX  43
H75   2    0.217412    1.168166    0.350027    11.00000   -1.20000
AFIX   0
C76   1    0.244311    1.139626    0.291287    11.00000    0.11091    0.06140 =
         0.09068   -0.04449    0.02988   -0.01840
C77   1    0.453847    0.268832    0.038368    11.00000    0.11929    0.05530 =
         0.08824   -0.04668    0.02108   -0.01794
AFIX  23
H77A  2    0.393662    0.257286    0.032659    11.00000   -1.20000
H77B  2    0.483749    0.282041    0.009579    11.00000   -1.20000
AFIX   0
PART 1
C78   1    0.499966    0.196274    0.067777    21.00000    0.11376    0.05506 =
         0.08143   -0.03827    0.01763   -0.01317
AFIX  23
H78A  2    0.468714    0.183305    0.096183    21.00000   -1.20000
H78B  2    0.558988    0.209531    0.074330    21.00000   -1.20000
AFIX   0
C79   1    0.510134    0.120485    0.050809    21.00000    0.13449    0.05341 =
         0.09325   -0.04285    0.01020   -0.00160
AFIX  23
H79A  2    0.451685    0.106743    0.043669    21.00000   -1.20000
H79B  2    0.543836    0.131590    0.023131    21.00000   -1.20000
AFIX   0
C80   1    0.556053    0.049256    0.084447    21.00000    0.15722    0.06518 =
         0.08339   -0.03211    0.00635    0.00625
AFIX  23
H80A  2    0.521780    0.038214    0.111939    21.00000   -1.20000
H80B  2    0.613906    0.063806    0.091921    21.00000   -1.20000
AFIX   0
C81   1    0.569032   -0.028705    0.068426    21.00000    0.13587    0.07269 =
         0.09572   -0.02760   -0.00060    0.00775
AFIX  23
H81A  2    0.590305   -0.073844    0.093689    21.00000   -1.20000
H81B  2    0.512055   -0.040874    0.058315    21.00000   -1.20000
AFIX   0
C82   1    0.631820   -0.022066    0.031761    21.00000    0.19459    0.08716 =
         0.10437   -0.04054    0.02383    0.02371
AFIX 137
H82A  2    0.607438    0.017636    0.005304    21.00000   -1.50000
H82B  2    0.642782   -0.074221    0.025132    21.00000   -1.50000
H82C  2    0.686728   -0.005228    0.040621    21.00000   -1.50000
AFIX   0
PART 0
PART 2
SAME_1 C78 > C82
C78A  1    0.535222    0.209113    0.053796    31.00000    0.12267    0.04830 =
         0.08065   -0.03983    0.01405   -0.01457
AFIX  23
H78C  2    0.587893    0.237918    0.044704    31.00000   -1.20000
H78D  2    0.536100    0.191716    0.086619    31.00000   -1.20000
AFIX   0
C79A  1    0.541552    0.133910    0.036105    31.00000    0.12439    0.04641 =
         0.08147   -0.03535    0.02192   -0.01030
AFIX  23
H79C  2    0.493940    0.100391    0.048668    31.00000   -1.20000
H79D  2    0.533376    0.150378    0.003453    31.00000   -1.20000
AFIX   0
C80A  1    0.628358    0.084409    0.047676    31.00000    0.11756    0.04486 =
         0.07094   -0.02764    0.00437   -0.01686
AFIX  23
H80C  2    0.636123    0.070254    0.080338    31.00000   -1.20000
H80D  2    0.674938    0.119119    0.034989    31.00000   -1.20000
AFIX   0
C81A  1    0.643470    0.007411    0.032803    31.00000    0.17419    0.05175 =
         0.08422   -0.02750    0.03112    0.00927
AFIX  23
H81C  2    0.639509   -0.039073    0.058780    31.00000   -1.20000
H81D  2    0.596934    0.006063    0.011245    31.00000   -1.20000
AFIX   0
C82A  1    0.730541    0.000030    0.011848    31.00000    0.19151    0.15154 =
         0.13225   -0.03821    0.04954    0.03566
AFIX 137
H82D  2    0.772454    0.027388    0.024898    31.00000   -1.50000
H82E  2    0.724967    0.024618   -0.020150    31.00000   -1.50000
H82F  2    0.751119   -0.056740    0.017099    31.00000   -1.50000
AFIX   0
PART 0
PART 3
SAME_1 C78 > C82
C78B  1    0.488145    0.192251    0.072869    41.00000    0.12232    0.05523 =
         0.08479   -0.03732    0.01543   -0.01660
AFIX  23
H78E  2    0.449452    0.181004    0.098754    41.00000   -1.20000
H78F  2    0.547753    0.196941    0.083216    41.00000   -1.20000
AFIX   0
C79B  1    0.488365    0.126127    0.048250    41.00000    0.12944    0.04967 =
         0.08894   -0.03488    0.01369   -0.00443
AFIX  23
H79E  2    0.427366    0.115269    0.043768    41.00000   -1.20000
H79F  2    0.513746    0.145656    0.018623    41.00000   -1.20000
AFIX   0
C80B  1    0.539330    0.048568    0.072574    41.00000    0.14362    0.06013 =
         0.09804   -0.03128    0.00102   -0.00241
AFIX  23
H80E  2    0.521317    0.033822    0.103920    41.00000   -1.20000
H80F  2    0.602287    0.056678    0.072162    41.00000   -1.20000
AFIX   0
C81B  1    0.524490   -0.020765    0.051379    41.00000    0.12923    0.06444 =
         0.12416   -0.04633   -0.00716   -0.00213
AFIX  23
H81E  2    0.461905   -0.030404    0.052873    41.00000   -1.20000
H81F  2    0.540374   -0.005272    0.019725    41.00000   -1.20000
AFIX   0
C82B  1    0.575870   -0.093651    0.073722    41.00000    0.13073    0.11790 =
         0.20732   -0.11245   -0.07496    0.04551
AFIX 137
H82G  2    0.629242   -0.099362    0.057191    41.00000   -1.50000
H82H  2    0.541956   -0.139655    0.075350    41.00000   -1.50000
H82I  2    0.591269   -0.091381    0.103783    41.00000   -1.50000
AFIX   0
PART 0
PART 1
C83   1    0.352542    1.414769    0.271796    51.00000    0.09561    0.05248 =
         0.09389   -0.05057    0.01640   -0.01488
AFIX  23
H83A  2    0.408119    1.420272    0.286173    51.00000   -1.20000
H83B  2    0.347729    1.454829    0.242646    51.00000   -1.20000
AFIX   0
C84   1    0.277878    1.432165    0.300078    51.00000    0.10893    0.06243 =
         0.10254   -0.04194    0.02691   -0.02160
AFIX  23
H84A  2    0.222544    1.429073    0.284753    51.00000   -1.20000
H84B  2    0.281006    1.389771    0.328362    51.00000   -1.20000
AFIX   0
C85   1    0.275225    1.512184    0.310470    51.00000    0.11002    0.07363 =
         0.10775   -0.06165    0.01116   -0.01171
AFIX  23
H85A  2    0.275688    1.554309    0.282175    51.00000   -1.20000
H85B  2    0.329135    1.513981    0.327287    51.00000   -1.20000
AFIX   0
C86   1    0.196257    1.532677    0.337227    51.00000    0.13783    0.09321 =
         0.13315   -0.07207    0.03591   -0.01535
AFIX  23
H86A  2    0.142946    1.540014    0.318426    51.00000   -1.20000
H86B  2    0.189924    1.486603    0.363150    51.00000   -1.20000
AFIX   0
C87   1    0.202143    1.606509    0.353423    51.00000    0.11148    0.09459 =
         0.12928   -0.06902    0.00556    0.00378
AFIX  23
H87A  2    0.204349    1.653208    0.327403    51.00000   -1.20000
H87B  2    0.257487    1.600758    0.370498    51.00000   -1.20000
AFIX   0
C88   1    0.126199    1.623807    0.382751    51.00000    0.16386    0.11456 =
         0.18241   -0.06515    0.05740    0.02671
AFIX 137
H88A  2    0.071814    1.636087    0.365122    51.00000   -1.50000
H88B  2    0.137505    1.669683    0.394150    51.00000   -1.50000
H88C  2    0.120931    1.576664    0.407651    51.00000   -1.50000
AFIX   0
PART 0
PART 2
SAME_1 C83 > C88
C83A  1    0.336108    1.412643    0.272568   -51.00000    0.10667    0.05547 =
         0.10216   -0.04588    0.00907   -0.01116
AFIX  23
H83C  2    0.392949    1.433044    0.276476   -51.00000   -1.20000
H83D  2    0.308286    1.448464    0.245227   -51.00000   -1.20000
AFIX   0
C84A  1    0.280388    1.421450    0.310762   -51.00000    0.13638    0.06713 =
         0.10757   -0.05683    0.03005   -0.01106
AFIX  23
H84C  2    0.222651    1.402791    0.306721   -51.00000   -1.20000
H84D  2    0.271106    1.479147    0.309610   -51.00000   -1.20000
AFIX   0
C85A  1    0.315831    1.376926    0.356436   -51.00000    0.14807    0.10174 =
         0.10936   -0.06455    0.01964   -0.02074
AFIX  23
H85C  2    0.375978    1.391403    0.359438   -51.00000   -1.20000
H85D  2    0.319310    1.318722    0.358741   -51.00000   -1.20000
AFIX   0
C86A  1    0.262427    1.393131    0.395393   -51.00000    0.26367    0.15659 =
         0.13128   -0.07932    0.04460    0.00603
AFIX  23
H86C  2    0.255648    1.451639    0.392202   -51.00000   -1.20000
H86D  2    0.203443    1.375133    0.393733   -51.00000   -1.20000
AFIX   0
C87A  1    0.302420    1.352146    0.440361   -51.00000    0.40517    0.16681 =
         0.10583   -0.03458    0.07771    0.09153
AFIX  23
H87C  2    0.293453    1.294486    0.446337   -51.00000   -1.20000
H87D  2    0.366120    1.356513    0.438241   -51.00000   -1.20000
AFIX   0
C88A  1    0.272436    1.379309    0.480087   -51.00000    0.68112    0.20833 =
         0.13753   -0.08076    0.15887   -0.04099
AFIX  33
H88D  2    0.304737    1.346687    0.506507   -51.00000   -1.50000
H88E  2    0.283007    1.435719    0.475826   -51.00000   -1.50000
H88F  2    0.209911    1.373326    0.483970   -51.00000   -1.50000
AFIX   0
PART 0
PART 1
C89   1    1.006111    0.698589    0.078979    61.00000    0.09239    0.10784 =
         0.10099   -0.07232    0.03687   -0.03129
AFIX  23
H89A  2    1.018859    0.751806    0.082247    61.00000   -1.20000
H89B  2    1.040278    0.657691    0.102270    61.00000   -1.20000
AFIX   0
C90   1    1.037786    0.691179    0.034819    61.00000    0.09443    0.11083 =
         0.11564   -0.05639    0.03985   -0.01812
AFIX  23
H90A  2    1.000925    0.728855    0.011266    61.00000   -1.20000
H90B  2    1.030835    0.636200    0.032435    61.00000   -1.20000
AFIX   0
C91   1    1.132782    0.708390    0.026918    61.00000    0.10447    0.16079 =
         0.14267   -0.09978    0.05936   -0.05401
AFIX  23
H91A  2    1.170585    0.667769    0.048644    61.00000   -1.20000
H91B  2    1.141252    0.761649    0.031527    61.00000   -1.20000
AFIX   0
C92   1    1.160308    0.706865   -0.021573    61.00000    0.14050    0.18639 =
         0.20182   -0.15164    0.06504   -0.06231
AFIX  23
H92A  2    1.168737    0.650135   -0.022577    61.00000   -1.20000
H92B  2    1.110844    0.732477   -0.041935    61.00000   -1.20000
AFIX   0
C93   1    1.236568    0.744452   -0.038637    61.00000    0.11593    0.19468 =
         0.08392   -0.04580    0.02080   -0.00978
AFIX  23
H93A  2    1.249197    0.732746   -0.067539    61.00000   -1.20000
H93B  2    1.286121    0.719303   -0.018232    61.00000   -1.20000
AFIX   0
C94   1    1.233445    0.833676   -0.045223    61.00000    0.16126    0.14639 =
         0.10596   -0.04133    0.02677   -0.01524
AFIX 137
H94A  2    1.176308    0.858419   -0.057699    61.00000   -1.50000
H94B  2    1.279216    0.855277   -0.065645    61.00000   -1.50000
H94C  2    1.242776    0.845478   -0.016618    61.00000   -1.50000
AFIX   0
PART 0
PART 2
SAME_1 C89 > C94
C89A  1    0.999713    0.692238    0.092396   -61.00000    0.10346    0.11429 =
         0.10568   -0.07360    0.02560   -0.00573
AFIX  23
H89C  2    1.025554    0.641979    0.112855   -61.00000   -1.20000
H89D  2    1.011361    0.737425    0.104867   -61.00000   -1.20000
AFIX   0
C90A  1    1.039728    0.703139    0.047985   -61.00000    0.11050    0.11531 =
         0.13340   -0.06156    0.03633   -0.01599
AFIX  23
H90C  2    1.010726    0.752080    0.027682   -61.00000   -1.20000
H90D  2    1.027685    0.657154    0.036284   -61.00000   -1.20000
AFIX   0
C91A  1    1.137778    0.710183    0.047049   -61.00000    0.12790    0.13722 =
         0.10850   -0.07024    0.01298   -0.01556
AFIX  23
H91C  2    1.167796    0.659433    0.065043   -61.00000   -1.20000
H91D  2    1.150954    0.753473    0.060742   -61.00000   -1.20000
AFIX   0
C92A  1    1.174636    0.728724   -0.001609   -61.00000    0.10405    0.10257 =
         0.12458   -0.03602    0.02170   -0.02107
AFIX  23
H92C  2    1.135979    0.771989   -0.021214   -61.00000   -1.20000
H92D  2    1.233124    0.748425   -0.001311   -61.00000   -1.20000
AFIX   0
C93A  1    1.181248    0.659865   -0.019699   -61.00000    0.12581    0.10805 =
         0.11681   -0.05442    0.03682   -0.03162
AFIX  23
H93C  2    1.122106    0.646765   -0.026163   -61.00000   -1.20000
H93D  2    1.210125    0.613074    0.002318   -61.00000   -1.20000
AFIX   0
C94A  1    1.233946    0.677146   -0.062379   -61.00000    0.11083    0.10549 =
         0.14493   -0.00273    0.02575   -0.01929
AFIX 137
H94D  2    1.213476    0.729966   -0.081361   -61.00000   -1.50000
H94E  2    1.226176    0.636078   -0.078148   -61.00000   -1.50000
H94F  2    1.295882    0.676445   -0.054918   -61.00000   -1.50000
AFIX   0
PART 0
PART 1
C95   1    0.964028    1.070859    0.150609   321.00000    0.10352    0.06791 =
         0.16349   -0.05358    0.04418   -0.02650
AFIX  23
H95A  2    0.986152    1.025308    0.138813   321.00000   -1.20000
H95B  2    0.994944    1.065295    0.179157   321.00000   -1.20000
AFIX   0
C96   1    0.985779    1.148829    0.118103   321.00000    0.11995    0.09926 =
         0.12221   -0.04698    0.04029   -0.04203
AFIX  23
H96A  2    0.948671    1.158342    0.091073   321.00000   -1.20000
H96B  2    0.971443    1.193753    0.131763   321.00000   -1.20000
AFIX   0
C97   1    1.080348    1.148636    0.104938   321.00000    0.12074    0.06634 =
         0.12953   -0.04266    0.03317   -0.02281
AFIX  23
H97A  2    1.117972    1.135495    0.131968   321.00000   -1.20000
H97B  2    1.093861    1.106676    0.089039   321.00000   -1.20000
AFIX   0
C98   1    1.100201    1.228697    0.075594   321.00000    0.09882    0.08792 =
         0.13122   -0.03001    0.02101   -0.02366
AFIX  23
H98A  2    1.057748    1.244203    0.050430   321.00000   -1.20000
H98B  2    1.091902    1.269334    0.092757   321.00000   -1.20000
AFIX   0
C99   1    1.190688    1.230167    0.057533   321.00000    0.10286    0.05030 =
         0.12662   -0.02280    0.01598   -0.01363
AFIX  23
H99A  2    1.233051    1.210861    0.082607   321.00000   -1.20000
H99B  2    1.201135    1.286317    0.042736   321.00000   -1.20000
AFIX   0
C100  1    1.207848    1.179657    0.024725   321.00000    0.10744    0.07646 =
         0.10432   -0.01840    0.01306   -0.03263
AFIX  33
H10A  2    1.267968    1.183626    0.014456   321.00000   -1.50000
H10B  2    1.199302    1.123604    0.039248   321.00000   -1.50000
H10C  2    1.167338    1.199173   -0.000682   321.00000   -1.50000
AFIX   0
PART 0
PART 2
SAME_1 C95 > C100
C295  1    0.965233    1.063102    0.153013   331.00000    0.10738    0.06817 =
         0.16287   -0.05750    0.04245   -0.02657
AFIX  23
H29A  2    0.983681    1.013763    0.143843   331.00000   -1.20000
H29B  2    0.993070    1.057698    0.182314   331.00000   -1.20000
AFIX   0
C296  1    1.001968    1.133312    0.119996   331.00000    0.11918    0.10746 =
         0.12181   -0.05156    0.04505   -0.04047
AFIX  23
H29C  2    1.004196    1.122723    0.090318   331.00000   -1.20000
H29D  2    0.962795    1.182546    0.117814   331.00000   -1.20000
AFIX   0
C297  1    1.092913    1.146414    0.133966   331.00000    0.12321    0.07353 =
         0.12513   -0.04052    0.02814   -0.02485
AFIX  23
H29E  2    1.090277    1.156683    0.163716   331.00000   -1.20000
H29F  2    1.131609    1.096836    0.136328   331.00000   -1.20000
AFIX   0
C298  1    1.131764    1.215029    0.102307   331.00000    0.10030    0.09822 =
         0.12536   -0.01429    0.02341   -0.01969
AFIX  23
H29G  2    1.107640    1.264459    0.109910   331.00000   -1.20000
H29H  2    1.195032    1.209113    0.109429   331.00000   -1.20000
AFIX   0
C299  1    1.123268    1.230699    0.053407   331.00000    0.10831    0.09117 =
         0.13132   -0.02755    0.01604   -0.02841
AFIX  23
H29I  2    1.140415    1.285361    0.039911   331.00000   -1.20000
H29J  2    1.060911    1.230408    0.045774   331.00000   -1.20000
AFIX   0
C300  1    1.175421    1.173517    0.032141   331.00000    0.13432    0.08547 =
         0.11972   -0.01215    0.01382   -0.00826
AFIX  33
H30A  2    1.164600    1.189818   -0.000002   331.00000   -1.50000
H30B  2    1.237683    1.174352    0.038355   331.00000   -1.50000
H30C  2    1.157893    1.119201    0.044240   331.00000   -1.50000
AFIX   0
PART 0
PART 3
SAME_1 C95 > C100
C495  1    0.965212    1.059817    0.153693   341.00000    0.10907    0.07153 =
         0.16422   -0.05957    0.04087   -0.02465
AFIX  23
H49A  2    0.980057    1.026866    0.132685   341.00000   -1.20000
H49B  2    0.993178    1.031635    0.182673   341.00000   -1.20000
AFIX   0
C496  1    1.003045    1.140394    0.136907   341.00000    0.12550    0.10809 =
         0.12712   -0.04858    0.03466   -0.04287
AFIX  23
H49C  2    0.992979    1.172133    0.158919   341.00000   -1.20000
H49D  2    0.973031    1.170564    0.108810   341.00000   -1.20000
AFIX   0
C497  1    1.101295    1.128690    0.129125   341.00000    0.12370    0.07361 =
         0.12306   -0.04480    0.02784   -0.01978
AFIX  23
H49E  2    1.134972    1.156284    0.146744   341.00000   -1.20000
H49F  2    1.122182    1.071105    0.136879   341.00000   -1.20000
AFIX   0
C498  1    1.108795    1.166102    0.080110   341.00000    0.13397    0.07784 =
         0.12394   -0.03194    0.03480   -0.00261
AFIX  23
H49G  2    1.094057    1.124526    0.065449   341.00000   -1.20000
H49H  2    1.060454    1.209043    0.072470   341.00000   -1.20000
AFIX   0
C499  1    1.184363    1.200840    0.056814   341.00000    0.10863    0.06900 =
         0.13203   -0.02852    0.01337   -0.00520
AFIX  23
H49I  2    1.234689    1.189272    0.077861   341.00000   -1.20000
H49J  2    1.171800    1.259766    0.047035   341.00000   -1.20000
AFIX   0
C500  1    1.209928    1.170265    0.016608   341.00000    0.12403    0.06721 =
         0.11443   -0.00903    0.02977   -0.01335
AFIX  33
H50A  2    1.260918    1.196262    0.002842   341.00000   -1.50000
H50B  2    1.224156    1.112122    0.025988   341.00000   -1.50000
H50C  2    1.161167    1.182728   -0.004887   341.00000   -1.50000
AFIX   0
PART 0
PART 4
SAME_1 C95 > C100
C695  1    0.960301    1.090433    0.152593   351.00000    0.10913    0.06881 =
         0.15834   -0.05900    0.04118   -0.01945
AFIX  23
H69A  2    0.986647    1.064705    0.130226   351.00000   -1.20000
H69B  2    0.992514    1.065514    0.180864   351.00000   -1.20000
AFIX   0
C696  1    0.980789    1.177888    0.138749   351.00000    0.12046    0.08437 =
         0.11472   -0.06210    0.03099   -0.03744
AFIX  23
H69C  2    0.975399    1.200754    0.164685   351.00000   -1.20000
H69D  2    0.937874    1.208699    0.115787   351.00000   -1.20000
AFIX   0
C697  1    1.073256    1.186141    0.120383   351.00000    0.11721    0.06887 =
         0.12494   -0.03640    0.02451   -0.02542
AFIX  23
H69E  2    1.076875    1.240131    0.100170   351.00000   -1.20000
H69F  2    1.116146    1.178781    0.144993   351.00000   -1.20000
AFIX   0
C698  1    1.093037    1.122285    0.095391   351.00000    0.13217    0.08625 =
         0.13292   -0.04172    0.02562   -0.01277
AFIX  23
H69G  2    1.146147    1.089711    0.109712   351.00000   -1.20000
H69H  2    1.044872    1.086807    0.101902   351.00000   -1.20000
AFIX   0
C699  1    1.106516    1.138858    0.047125   351.00000    0.20398    0.09670 =
         0.12757   -0.01445    0.04602   -0.03835
AFIX  23
H69I  2    1.077051    1.192523    0.033263   351.00000   -1.20000
H69J  2    1.075545    1.099664    0.036235   351.00000   -1.20000
AFIX   0
C700  1    1.197173    1.137207    0.029768   351.00000    0.15958    0.09551 =
         0.13410   -0.02650    0.01342   -0.00667
AFIX  33
H70A  2    1.194717    1.149372   -0.002687   351.00000   -1.50000
H70B  2    1.228864    1.177285    0.038814   351.00000   -1.50000
H70C  2    1.227350    1.083880    0.041803   351.00000   -1.50000
AFIX   0
PART 0
PART 1
C101  1   -0.063035    0.480424    0.282912    71.00000    0.11477    0.09637 =
         0.14578   -0.07566    0.05158   -0.03801
AFIX  23
H10D  2   -0.116117    0.479696    0.265228    71.00000   -1.20000
H10E  2   -0.078148    0.517233    0.301836    71.00000   -1.20000
AFIX   0
C102  1   -0.045077    0.397876    0.313376    71.00000    0.09748    0.10897 =
         0.15709   -0.05846    0.06709   -0.03384
AFIX  23
H10F  2   -0.093682    0.388894    0.334464    71.00000   -1.20000
H10G  2   -0.047806    0.359094    0.295172    71.00000   -1.20000
AFIX   0
C103  1    0.038480    0.376509    0.340109    71.00000    0.10510    0.12829 =
         0.14816   -0.05286    0.06374   -0.03239
AFIX  23
H10H  2    0.050498    0.422595    0.351725    71.00000   -1.20000
H10I  2    0.086375    0.368854    0.319957    71.00000   -1.20000
AFIX   0
C104  1    0.040992    0.302159    0.378900    71.00000    0.27220    0.15324 =
         0.13620   -0.04577    0.04539    0.01150
AFIX  23
H10J  2    0.006090    0.315621    0.403079    71.00000   -1.20000
H10K  2    0.102045    0.288571    0.389992    71.00000   -1.20000
AFIX   0
C105  1    0.007659    0.227814    0.369425    71.00000    0.15388    0.10712 =
         0.13619   -0.01458    0.08314    0.02715
AFIX  23
H10L  2   -0.055236    0.239048    0.361507    71.00000   -1.20000
H10M  2    0.038370    0.216965    0.343405    71.00000   -1.20000
AFIX   0
C106  1    0.019699    0.154278    0.407333    71.00000    0.24850    0.23237 =
         0.24155    0.09272   -0.16415   -0.12264
AFIX  33
H10N  2   -0.003160    0.109208    0.398803    71.00000   -1.50000
H10O  2    0.081941    0.141680    0.414945    71.00000   -1.50000
H10P  2   -0.011799    0.163794    0.433072    71.00000   -1.50000
AFIX   0
PART 0
PART 2
SAME_1 C101 > C106
C301  1   -0.065473    0.485578    0.282943    81.00000    0.11499    0.09640 =
         0.14767   -0.07464    0.05450   -0.03833
AFIX  23
H30D  2   -0.093366    0.444721    0.272017    81.00000   -1.20000
H30E  2   -0.110746    0.529857    0.282574    81.00000   -1.20000
AFIX   0
C302  1   -0.035893    0.448515    0.330394    81.00000    0.10209    0.18767 =
         0.15371   -0.04811    0.05154   -0.04090
AFIX  23
H30F  2   -0.088782    0.436487    0.348198    81.00000   -1.20000
H30G  2   -0.002831    0.396531    0.331426    81.00000   -1.20000
AFIX   0
C303  1    0.019211    0.493910    0.353565    81.00000    0.15229    0.16673 =
         0.13920   -0.02127    0.02294   -0.04954
AFIX  23
H30H  2    0.062990    0.519853    0.332598    81.00000   -1.20000
H30I  2    0.051183    0.455280    0.378686    81.00000   -1.20000
AFIX   0
C304  1   -0.032491    0.557745    0.371086    81.00000    0.23200    0.21408 =
         0.18740   -0.06889    0.07210   -0.06117
AFIX  23
H30J  2   -0.067200    0.595468    0.346644    81.00000   -1.20000
H30K  2    0.007916    0.588480    0.383342    81.00000   -1.20000
AFIX   0
C305  1   -0.093004    0.517129    0.407263    81.00000    0.22089    0.21704 =
         0.19775   -0.07038    0.07772   -0.06517
AFIX  23
H30L  2   -0.132264    0.486349    0.394341    81.00000   -1.20000
H30M  2   -0.057100    0.478313    0.430761    81.00000   -1.20000
AFIX   0
C306  1   -0.147249    0.571691    0.428115    81.00000    0.20570    0.34850 =
         0.27240   -0.23980    0.08316   -0.14413
AFIX  33
H30N  2   -0.183665    0.540259    0.450774    81.00000   -1.50000
H30O  2   -0.109294    0.601412    0.441932    81.00000   -1.50000
H30P  2   -0.184646    0.609468    0.405421    81.00000   -1.50000
AFIX   0
PART 0
PART 3
SAME_1 C101 > C106
C501  1   -0.077160    0.502026    0.277860    91.00000    0.11444    0.09760 =
         0.14604   -0.07524    0.05152   -0.04236
AFIX  23
H50D  2   -0.129282    0.527217    0.259370    91.00000   -1.20000
H50E  2   -0.075151    0.525608    0.303487    91.00000   -1.20000
AFIX   0
C502  1   -0.083028    0.412163    0.294148    91.00000    0.09606    0.10273 =
         0.15532   -0.06312    0.06167   -0.03524
AFIX  23
H50F  2   -0.141008    0.401955    0.307206    91.00000   -1.20000
H50G  2   -0.077651    0.388281    0.268588    91.00000   -1.20000
AFIX   0
C503  1   -0.012885    0.371885    0.328432    91.00000    0.10158    0.13095 =
         0.15155   -0.04655    0.06669   -0.03254
AFIX  23
H50H  2    0.037565    0.351232    0.313651    91.00000   -1.20000
H50I  2   -0.035839    0.325879    0.349934    91.00000   -1.20000
AFIX   0
C504  1    0.016799    0.431011    0.353003    91.00000    0.11755    0.16653 =
         0.17351   -0.06009    0.02991   -0.03352
AFIX  23
H50J  2    0.071021    0.453085    0.339908    91.00000   -1.20000
H50K  2   -0.028682    0.476031    0.350271    91.00000   -1.20000
AFIX   0
C505  1    0.032967    0.387397    0.401575    91.00000    0.14374    0.17477 =
         0.17527   -0.04613    0.02665   -0.05779
AFIX  23
H50L  2    0.048823    0.329952    0.403790    91.00000   -1.20000
H50M  2    0.083565    0.408754    0.412672    91.00000   -1.20000
AFIX   0
C506  1   -0.042815    0.394142    0.431175    91.00000    0.18542    0.20139 =
         0.25159    0.09980    0.10958   -0.00862
AFIX  33
H50N  2   -0.026847    0.364454    0.461724    91.00000   -1.50000
H50O  2   -0.058133    0.450668    0.430013    91.00000   -1.50000
H50P  2   -0.092945    0.371708    0.421113    91.00000   -1.50000
AFIX   0
PART 0
PART 4
SAME_1 C101 > C106
C701  1   -0.071926    0.491190    0.279804   101.00000    0.11432    0.09621 =
         0.14531   -0.07616    0.05103   -0.04104
AFIX  23
H70D  2   -0.125771    0.501678    0.261182   101.00000   -1.20000
H70E  2   -0.079153    0.523152    0.301849   101.00000   -1.20000
AFIX   0
C702  1   -0.060325    0.403125    0.303906   101.00000    0.09575    0.10389 =
         0.15780   -0.06301    0.06352   -0.03713
AFIX  23
H70F  2   -0.050775    0.371666    0.281730   101.00000   -1.20000
H70G  2   -0.114986    0.387792    0.319392   101.00000   -1.20000
AFIX   0
C703  1    0.014592    0.380591    0.337430   101.00000    0.10452    0.13861 =
         0.14882   -0.04729    0.06344   -0.03529
AFIX  23
H70H  2    0.000049    0.403316    0.362831   101.00000   -1.20000
H70I  2    0.067423    0.404366    0.323547   101.00000   -1.20000
AFIX   0
C704  1    0.034215    0.289628    0.354444   101.00000    0.27140    0.15512 =
         0.14455   -0.03570    0.04561    0.01751
AFIX  23
H70J  2   -0.020982    0.263786    0.361117   101.00000   -1.20000
H70K  2    0.064673    0.268291    0.331409   101.00000   -1.20000
AFIX   0
C705  1    0.091592    0.270872    0.396423   101.00000    0.26962    0.14971 =
         0.12960   -0.06069    0.05638    0.03691
AFIX  23
H70L  2    0.121063    0.216278    0.401012   101.00000   -1.20000
H70M  2    0.137423    0.308854    0.391649   101.00000   -1.20000
AFIX   0
C706  1    0.043715    0.275415    0.438102   101.00000    0.43622    0.51149 =
         0.16443   -0.14375    0.10936    0.05457
AFIX  33
H70N  2    0.085176    0.262616    0.463228   101.00000   -1.50000
H70O  2    0.015639    0.329672    0.434377   101.00000   -1.50000
H70P  2   -0.000754    0.236908    0.443760   101.00000   -1.50000
AFIX   0
PART 0
PART 5
SAME_1 C101 > C106
C901  1   -0.056175    0.489243    0.289611   371.00000    0.11437    0.09636 =
         0.14794   -0.07087    0.05459   -0.03949
AFIX  23
H90E  2   -0.084573    0.536260    0.298201   371.00000   -1.20000
H90F  2   -0.102491    0.460639    0.280073   371.00000   -1.20000
AFIX   0
C902  1   -0.007542    0.434206    0.329301   371.00000    0.11077    0.16921 =
         0.16336   -0.04765    0.04620   -0.03439
AFIX  23
H90G  2   -0.005226    0.379433    0.325078   371.00000   -1.20000
H90H  2    0.053251    0.449285    0.327860   371.00000   -1.20000
AFIX   0
C903  1   -0.037160    0.428586    0.375657   371.00000    0.15210    0.20118 =
         0.16034   -0.01994    0.04766    0.01619
AFIX  23
H90I  2    0.009726    0.399117    0.396711   371.00000   -1.20000
H90J  2   -0.088848    0.397290    0.381173   371.00000   -1.20000
AFIX   0
C904  1   -0.060481    0.510142    0.384784   371.00000    0.22841    0.21758 =
         0.18919   -0.07794    0.07254   -0.06281
AFIX  23
H90K  2   -0.099995    0.543154    0.360791   371.00000   -1.20000
H90L  2   -0.006641    0.537823    0.384299   371.00000   -1.20000
AFIX   0
C905  1   -0.104626    0.503859    0.429424   371.00000    0.21769    0.21701 =
         0.20240   -0.06625    0.08738   -0.06339
AFIX  23
H90M  2   -0.168497    0.506652    0.424561   371.00000   -1.20000
H90N  2   -0.086517    0.450446    0.449300   371.00000   -1.20000
AFIX   0
C906  1   -0.086106    0.565747    0.452694   371.00000    0.15017    0.36453 =
         0.19423   -0.13612    0.02811   -0.05548
AFIX  33
H90O  2   -0.117371    0.556247    0.480731   371.00000   -1.50000
H90P  2   -0.023265    0.562672    0.458738   371.00000   -1.50000
H90Q  2   -0.105493    0.619048    0.433925   371.00000   -1.50000
AFIX   0
PART 0
PART 5
C107  1   -0.072931    0.824841    0.373595   111.00000    0.13503    0.08348 =
         0.12034   -0.06566    0.05965   -0.04129
AFIX  23
H10Q  2   -0.055706    0.766876    0.378428   111.00000   -1.20000
H10R  2   -0.132733    0.835447    0.360597   111.00000   -1.20000
AFIX   0
C108  1   -0.074642    0.844539    0.418238   111.00000    0.13611    0.10106 =
         0.11582   -0.06061    0.04023   -0.05330
AFIX  23
H10S  2   -0.100039    0.900321    0.414508   111.00000   -1.20000
H10T  2   -0.014307    0.840314    0.430069   111.00000   -1.20000
AFIX   0
C109  1   -0.128645    0.787208    0.451036   111.00000    0.16496    0.13332 =
         0.10188   -0.06013    0.05217   -0.06626
AFIX  23
H10U  2   -0.099443    0.732291    0.456941   111.00000   -1.20000
H10V  2   -0.186604    0.786930    0.437418   111.00000   -1.20000
AFIX   0
C110  1   -0.141105    0.809707    0.495073   111.00000    0.15006    0.13619 =
         0.10759   -0.06516    0.03739   -0.05083
AFIX  23
H11A  2   -0.083437    0.816927    0.506745   111.00000   -1.20000
H11B  2   -0.176977    0.861574    0.489641   111.00000   -1.20000
AFIX   0
C111  1   -0.184868    0.747110    0.529946   111.00000    0.23748    0.23520 =
         0.12629   -0.08543    0.08790   -0.12365
AFIX  23
H11C  2   -0.241396    0.736791    0.518396   111.00000   -1.20000
H11D  2   -0.147204    0.696129    0.538169   111.00000   -1.20000
AFIX   0
C112  1   -0.198823    0.780944    0.569845   111.00000    0.23206    0.24179 =
         0.10475   -0.07040    0.02587    0.01932
AFIX  33
H11E  2   -0.226980    0.742465    0.593242   111.00000   -1.50000
H11F  2   -0.142386    0.790887    0.580883   111.00000   -1.50000
H11G  2   -0.236127    0.831354    0.561205   111.00000   -1.50000
AFIX   0
PART 0
PART 6
SAME_1 C107 > C112
C307  1   -0.070997    0.840118    0.379918   121.00000    0.13628    0.08398 =
         0.12514   -0.06333    0.05204   -0.04587
AFIX  23
H30Q  2   -0.129595    0.869271    0.373517   121.00000   -1.20000
H30R  2   -0.077463    0.782668    0.382868   121.00000   -1.20000
AFIX   0
C308  1   -0.037034    0.849588    0.423888   121.00000    0.14122    0.10262 =
         0.12352   -0.05721    0.04036   -0.05134
AFIX  23
H30S  2   -0.017747    0.904044    0.419711   121.00000   -1.20000
H30T  2    0.013743    0.810259    0.434534   121.00000   -1.20000
AFIX   0
C309  1   -0.108830    0.836225    0.458114   121.00000    0.16804    0.13893 =
         0.12044   -0.05010    0.05368   -0.05957
AFIX  23
H30U  2   -0.152171    0.804281    0.448914   121.00000   -1.20000
H30V  2   -0.138974    0.888823    0.458410   121.00000   -1.20000
AFIX   0
C310  1   -0.076160    0.793475    0.505034   121.00000    0.19000    0.20082 =
         0.14020   -0.00551    0.05073   -0.04993
AFIX  23
H31A  2   -0.069372    0.735001    0.508115   121.00000   -1.20000
H31B  2   -0.018014    0.810656    0.509808   121.00000   -1.20000
AFIX   0
C311  1   -0.137460    0.810510    0.540543   121.00000    0.18397    0.18660 =
         0.11873   -0.02616    0.02284   -0.05242
AFIX  23
H31C  2   -0.132530    0.865655    0.543175   121.00000   -1.20000
H31D  2   -0.198488    0.806331    0.532051   121.00000   -1.20000
AFIX   0
C312  1   -0.114158    0.750882    0.584666   121.00000    0.25662    0.19029 =
         0.14300   -0.02596    0.08461    0.13595
AFIX  33
H31E  2   -0.153727    0.762047    0.607403   121.00000   -1.50000
H31F  2   -0.119746    0.696426    0.582014   121.00000   -1.50000
H31G  2   -0.053935    0.755618    0.593113   121.00000   -1.50000
AFIX   0
PART 0
PART 7
SAME_1 C107 > C112
C507  1   -0.079677    0.836805    0.374396   131.00000    0.13622    0.09003 =
         0.12502   -0.06141    0.05246   -0.04673
AFIX  23
H50Q  2   -0.069223    0.852524    0.402125   131.00000   -1.20000
H50R  2   -0.138475    0.860429    0.362784   131.00000   -1.20000
AFIX   0
C508  1   -0.077639    0.746017    0.384947   131.00000    0.30381    0.09213 =
         0.25597    0.01869   -0.04275    0.01205
AFIX  23
H50S  2   -0.076632    0.728606    0.357137   131.00000   -1.20000
H50T  2   -0.130328    0.727601    0.401448   131.00000   -1.20000
AFIX   0
C509  1    0.004082    0.710187    0.412967   131.00000    0.38897    0.15761 =
         0.27769   -0.11985   -0.13708    0.06326
AFIX  23
H50U  2    0.052358    0.744662    0.403302   131.00000   -1.20000
H50V  2    0.021983    0.656463    0.408800   131.00000   -1.20000
AFIX   0
C510  1   -0.013909    0.703342    0.461895   131.00000    0.20222    0.24779 =
         0.28293   -0.07263   -0.07095   -0.04844
AFIX  23
H51A  2   -0.031229    0.757397    0.465739   131.00000   -1.20000
H51B  2   -0.063421    0.670144    0.470978   131.00000   -1.20000
AFIX   0
C511  1    0.064302    0.666564    0.491895   131.00000    0.16644    0.16255 =
         0.21114   -0.05834   -0.00853   -0.02568
AFIX  23
H51C  2    0.046392    0.624683    0.517670   131.00000   -1.20000
H51D  2    0.108839    0.641709    0.475485   131.00000   -1.20000
AFIX   0
C512  1    0.101172    0.733332    0.507358   131.00000    0.12046    0.13294 =
         0.19013   -0.02532   -0.01371   -0.01883
AFIX  33
H51E  2    0.152009    0.711470    0.526890   131.00000   -1.50000
H51F  2    0.118765    0.774323    0.481584   131.00000   -1.50000
H51G  2    0.056576    0.757368    0.523594   131.00000   -1.50000
AFIX   0
PART 0
PART 4
SAME_1 C107 > C112
C707  1   -0.082231    0.820775    0.365045   141.00000    0.13571    0.08627 =
         0.12346   -0.06304    0.05981   -0.03962
AFIX  23
H70Q  2   -0.140028    0.844311    0.351889   141.00000   -1.20000
H70R  2   -0.072800    0.766004    0.360910   141.00000   -1.20000
AFIX   0
C708  1   -0.082494    0.815623    0.414309   141.00000    0.15015    0.10799 =
         0.12369   -0.05323    0.03131   -0.05037
AFIX  23
H70S  2   -0.128686    0.782120    0.428883   141.00000   -1.20000
H70T  2   -0.094323    0.869801    0.419019   141.00000   -1.20000
AFIX   0
C709  1    0.006674    0.778569    0.434134   141.00000    0.15061    0.16786 =
         0.17231    0.00738    0.03112   -0.04937
AFIX  23
H70U  2    0.027535    0.734932    0.420548   141.00000   -1.20000
H70V  2    0.049139    0.819719    0.427564   141.00000   -1.20000
AFIX   0
C710  1    0.000715    0.745321    0.484140   141.00000    0.17440    0.17520 =
         0.17611    0.01812    0.02172   -0.00454
AFIX  23
H71A  2   -0.007973    0.790475    0.498106   141.00000   -1.20000
H71B  2   -0.050748    0.713871    0.490669   141.00000   -1.20000
AFIX   0
C711  1    0.081749    0.692323    0.504410   141.00000    0.15191    0.15697 =
         0.20037   -0.05239   -0.01926   -0.02289
AFIX  23
H71C  2    0.104234    0.710156    0.529610   141.00000   -1.20000
H71D  2    0.127950    0.695547    0.482020   141.00000   -1.20000
AFIX   0
C712  1    0.056545    0.606404    0.520409   141.00000    0.19113    0.16861 =
         0.27887    0.00825   -0.15120   -0.03211
AFIX  33
H71E  2    0.107853    0.570955    0.533655   141.00000   -1.50000
H71F  2    0.010987    0.603828    0.542628   141.00000   -1.50000
H71G  2    0.034613    0.589273    0.495215   141.00000   -1.50000
AFIX   0
PART 0
PART 9
SAME_1 C107 > C112
C907  1   -0.082708    0.828633    0.368934   391.00000    0.13468    0.08368 =
         0.12014   -0.06376    0.05748   -0.04123
AFIX  23
H90R  2   -0.076657    0.771279    0.369073   391.00000   -1.20000
H90S  2   -0.140501    0.851883    0.355659   391.00000   -1.20000
AFIX   0
C908  1   -0.078423    0.835598    0.416668   391.00000    0.14171    0.09712 =
         0.12145   -0.06086    0.03207   -0.05640
AFIX  23
H90T  2   -0.069367    0.891199    0.417180   391.00000   -1.20000
H90U  2   -0.133231    0.820539    0.432081   391.00000   -1.20000
AFIX   0
C909  1   -0.001442    0.778130    0.439036   391.00000    0.14847    0.17036 =
         0.16777    0.01403    0.02935   -0.04932
AFIX  23
H90V  2   -0.020695    0.723479    0.449724   391.00000   -1.20000
H90W  2    0.044798    0.776556    0.417074   391.00000   -1.20000
AFIX   0
C910  1    0.035718    0.803532    0.477989   391.00000    0.24576    0.26352 =
         0.23452   -0.04091   -0.07824    0.03700
AFIX  23
H91E  2    0.071570    0.849103    0.466787   391.00000   -1.20000
H91F  2   -0.012581    0.821297    0.495193   391.00000   -1.20000
AFIX   0
C911  1    0.091588    0.733637    0.507890   391.00000    0.14377    0.14489 =
         0.20355   -0.05142   -0.01454   -0.02783
AFIX  23
H91G  2    0.119032    0.698979    0.490022   391.00000   -1.20000
H91H  2    0.138471    0.754022    0.522444   391.00000   -1.20000
AFIX   0
C912  1    0.034172    0.685807    0.542671   391.00000    0.16950    0.16858 =
         0.28758   -0.08652    0.04280   -0.05582
AFIX  33
H91I  2    0.069588    0.640684    0.562072   391.00000   -1.50000
H91J  2    0.007594    0.720347    0.560378   391.00000   -1.50000
H91K  2   -0.011787    0.665464    0.528051   391.00000   -1.50000
AFIX   0
PART 0
RESI 0
RESI 2 MC
S1    5    0.689659    0.631766    0.314755    11.00000    0.10500    0.06396 =
         0.07067   -0.03524    0.02592   -0.02379
S2    5    0.648544    0.779891    0.363490    11.00000    0.14588    0.06086 =
         0.08551   -0.03460    0.04382   -0.03349
PART 1
S3    5    0.650485    0.835837    0.453899   151.00000    0.13597    0.05718 =
         0.07727   -0.03361    0.02609   -0.02031
PART 0
PART 2
S3A   5    0.598095    0.850116    0.451076  -151.00000    0.12950    0.08002 =
         0.09083   -0.04271    0.04222   -0.04067
PART 0
S4    5    0.522413    0.812502    0.549488    11.00000    0.17139    0.07639 =
         0.08228   -0.04639    0.04341   -0.05217
S5    5    0.448236    0.688549    0.642741    11.00000    0.18544    0.08385 =
         0.09138   -0.05604    0.06599   -0.06416
O1    4    0.500123    0.527374    0.301999    11.00000    0.10540    0.09779 =
         0.05821   -0.02963    0.01504   -0.01299
O2    4    0.754981    0.404104    0.368463    11.00000    0.10367    0.09437 =
         0.07377   -0.03712    0.02480    0.00138
N1    3    0.627955    0.465982    0.334558    11.00000    0.09390    0.06273 =
         0.06043   -0.02895    0.01819   -0.01530
C1    1    0.406697    0.571779    0.420098    11.00000    0.15603    0.25096 =
         0.05620   -0.03485    0.00577    0.11081
AFIX  43
H1    2    0.353093    0.603136    0.420366    11.00000   -1.20000
AFIX   0
C2    1    0.438940    0.561054    0.379477    11.00000    0.15072    0.21118 =
         0.05322   -0.03581    0.00199    0.08468
AFIX  43
H2    2    0.406456    0.584657    0.352793    11.00000   -1.20000
AFIX   0
C3    1    0.515844    0.517384    0.378144    11.00000    0.11463    0.10655 =
         0.05565   -0.03169    0.01276    0.01498
C4    1    0.565555    0.483994    0.416881    11.00000    0.10797    0.08471 =
         0.05772   -0.02893    0.01406    0.01426
C5    1    0.532359    0.492527    0.458544    11.00000    0.11437    0.11605 =
         0.05682   -0.03382    0.00972    0.03260
C6    1    0.646535    0.442337    0.414981    11.00000    0.10318    0.07646 =
         0.06124   -0.02896    0.01638    0.00678
C7    1    0.693448    0.406772    0.453478    11.00000    0.11934    0.11311 =
         0.07021   -0.03412    0.01658    0.03199
AFIX  43
H7    2    0.748588    0.378367    0.452280    11.00000   -1.20000
AFIX   0
C8    1    0.660066    0.412384    0.494367    11.00000    0.12937    0.15313 =
         0.06138   -0.03122    0.00555    0.05715
AFIX  43
H8    2    0.693191    0.387108    0.520627    11.00000   -1.20000
AFIX   0
C9    1    0.581080    0.453161    0.497860    11.00000    0.11961    0.13264 =
         0.05718   -0.03270    0.01040    0.04307
C10   1    0.451966    0.537337    0.459464    11.00000    0.12421    0.14873 =
         0.05678   -0.02875    0.01010    0.05461
C21   1    0.545090    0.505807    0.335148    11.00000    0.10206    0.07468 =
         0.05544   -0.02642    0.01958   -0.01281
C22   1    0.682301    0.435576    0.372014    11.00000    0.10119    0.06758 =
         0.06677   -0.03298    0.02165   -0.00734
C25   1    0.659569    0.455521    0.292486    11.00000    0.09805    0.06454 =
         0.06613   -0.03458    0.02407   -0.01801
C26   1    0.694608    0.518555    0.262214    11.00000    0.10563    0.06593 =
         0.06947   -0.03389    0.02568   -0.02193
C27   1    0.727862    0.505089    0.222650    11.00000    0.10725    0.07309 =
         0.07150   -0.03662    0.02915   -0.02496
AFIX  43
H27   2    0.750702    0.548044    0.201480    11.00000   -1.20000
AFIX   0
C28   1    0.728405    0.430665    0.213468    11.00000    0.11091    0.07337 =
         0.07023   -0.03765    0.02870   -0.01956
C29   1    0.691811    0.369919    0.243795    11.00000    0.12185    0.07177 =
         0.07449   -0.04333    0.03196   -0.02359
AFIX  43
H29   2    0.691318    0.319073    0.237679    11.00000   -1.20000
AFIX   0
C30   1    0.655227    0.380478    0.283411    11.00000    0.10696    0.06498 =
         0.06751   -0.03508    0.02590   -0.02292
C37   1    0.692990    0.601960    0.265757    11.00000    0.11171    0.06595 =
         0.07000   -0.03418    0.02942   -0.02476
C38   1    0.694576    0.668047    0.230816    11.00000    0.18114    0.07236 =
         0.07163   -0.03432    0.03605   -0.03343
AFIX  43
H38   2    0.696581    0.664889    0.200893    11.00000   -1.20000
AFIX   0
C39   1    0.693009    0.741549    0.242524    11.00000    0.18181    0.06671 =
         0.07864   -0.02905    0.03438   -0.03203
AFIX  43
H39   2    0.694849    0.791995    0.221526    11.00000   -1.20000
AFIX   0
C40   1    0.688556    0.732337    0.287360    11.00000    0.12537    0.06400 =
         0.08138   -0.03489    0.03003   -0.02890
C41   1    0.684172    0.795367    0.310397    11.00000    0.11629    0.06423 =
         0.07805   -0.03215    0.02590   -0.02708
C42   1    0.701953    0.873069    0.293458    11.00000    0.13037    0.06720 =
         0.08584   -0.03566    0.03445   -0.02965
AFIX  43
H42   2    0.721431    0.893124    0.264074    11.00000   -1.20000
AFIX   0
C43   1    0.688555    0.921476    0.324020    11.00000    0.11891    0.06234 =
         0.08307   -0.03295    0.03475   -0.02653
C44   1    0.659791    0.878112    0.363887    11.00000    0.13520    0.06052 =
         0.08774   -0.03597    0.04084   -0.02900
C45   1    0.637496    0.904209    0.403521    11.00000    0.16446    0.06454 =
         0.08686   -0.03619    0.04707   -0.02686
PART 1
C46   1    0.593034    0.974162    0.406652   151.00000    0.16009    0.06347 =
         0.09357   -0.02110    0.05497   -0.00437
AFIX  43
H46   2    0.575607    1.017536    0.381848   151.00000   -1.20000
AFIX   0
C47   1    0.576109    0.974288    0.451085   151.00000    0.17170    0.06518 =
         0.09489   -0.03337    0.05583   -0.01596
AFIX  43
H47   2    0.544930    1.017955    0.459107   151.00000   -1.20000
AFIX   0
PART 0
PART 2
C46A  1    0.669905    0.973733    0.414042  -151.00000    0.28882    0.09418 =
         0.11692   -0.06049    0.12155   -0.10178
AFIX  43
H46A  2    0.698866    1.013374    0.393537  -151.00000   -1.20000
AFIX   0
C47A  1    0.652693    0.975355    0.459713  -151.00000    0.31078    0.09247 =
         0.11556   -0.06748    0.10829   -0.08785
AFIX  43
H47A  2    0.669038    1.015266    0.473248  -151.00000   -1.20000
AFIX   0
PART 0
C48   1    0.607611    0.907877    0.480867    11.00000    0.17275    0.08164 =
         0.09170   -0.03985    0.05457   -0.04143
C49   1    0.592180    0.885406    0.528954    11.00000    0.19126    0.09294 =
         0.08869   -0.04646    0.05065   -0.06778
C50   1    0.619265    0.919123    0.561556    11.00000    0.26953    0.14112 =
         0.09578   -0.04329    0.04976   -0.13610
C51   1    0.584228    0.883847    0.603061    11.00000    0.25535    0.12128 =
         0.09086   -0.05362    0.05401   -0.11456
AFIX  43
H51   2    0.596653    0.899390    0.629268    11.00000   -1.20000
AFIX   0
C52   1    0.530856    0.825360    0.602200    11.00000    0.18446    0.07620 =
         0.08125   -0.04225    0.04393   -0.05580
C53   1    0.477492    0.783746    0.637877    11.00000    0.15115    0.06615 =
         0.07759   -0.03669    0.03405   -0.03949
C54   1    0.446254    0.811219    0.672318    11.00000    0.13627    0.06308 =
         0.07302   -0.03230    0.02296   -0.02535
AFIX  43
H54   2    0.457630    0.861773    0.676537    11.00000   -1.20000
AFIX   0
C55   1    0.396137    0.758315    0.700732    11.00000    0.12336    0.06268 =
         0.07198   -0.03523    0.02390   -0.02050
AFIX  43
H55   2    0.369375    0.770120    0.726028    11.00000   -1.20000
AFIX   0
C56   1    0.387893    0.687652    0.689747    11.00000    0.11213    0.06527 =
         0.06518   -0.03496    0.02289   -0.02209
C77   1    0.766543    0.416019    0.171219    11.00000    0.11969    0.08303 =
         0.07095   -0.04142    0.03151   -0.01653
AFIX  23
H77A  2    0.763264    0.358917    0.171970    11.00000   -1.20000
H77B  2    0.730294    0.448528    0.145706    11.00000   -1.20000
AFIX   0
C78   1    0.859254    0.435732    0.163854    11.00000    0.11677    0.09284 =
         0.07524   -0.04083    0.02665   -0.01549
AFIX  23
H78A  2    0.896185    0.403163    0.189083    11.00000   -1.20000
H78B  2    0.863136    0.492937    0.162674    11.00000   -1.20000
AFIX   0
C79   1    0.893725    0.419252    0.120396    11.00000    0.12222    0.09775 =
         0.07246   -0.03951    0.02711   -0.00671
AFIX  23
H79A  2    0.890551    0.361776    0.122047    11.00000   -1.20000
H79B  2    0.855310    0.450641    0.095469    11.00000   -1.20000
AFIX   0
C80   1    0.985131    0.439749    0.110885    11.00000    0.11740    0.12756 =
         0.07865   -0.04713    0.02096    0.00543
AFIX  23
H80A  2    1.024814    0.401402    0.132765    11.00000   -1.20000
H80B  2    0.990878    0.493931    0.114835    11.00000   -1.20000
AFIX   0
C81   1    1.013880    0.438149    0.064351    11.00000    0.11510    0.18642 =
         0.08496   -0.06343    0.02892    0.00691
AFIX  23
H81A  2    1.006497    0.384437    0.060105    11.00000   -1.20000
H81B  2    0.975224    0.477621    0.042476    11.00000   -1.20000
AFIX   0
C82   1    1.103890    0.455970    0.055418    11.00000    0.12824    0.22086 =
         0.10159   -0.05588    0.03496   -0.00355
AFIX 137
H82A  2    1.113868    0.505818    0.063165    11.00000   -1.50000
H82B  2    1.115240    0.462091    0.023853    11.00000   -1.50000
H82C  2    1.143200    0.412008    0.073217    11.00000   -1.50000
AFIX   0
C89   1    0.704260    1.008443    0.311928    11.00000    0.13274    0.06084 =
         0.09508   -0.03343    0.04377   -0.02910
AFIX  23
H89A  2    0.691273    1.030230    0.337812    11.00000   -1.20000
H89B  2    0.663371    1.037498    0.287534    11.00000   -1.20000
AFIX   0
C90   1    0.798188    1.024502    0.297337    11.00000    0.12280    0.06151 =
         0.11498   -0.03452    0.02477   -0.03102
AFIX  23
H90A  2    0.839104    0.997376    0.322111    11.00000   -1.20000
H90B  2    0.812106    1.001140    0.272106    11.00000   -1.20000
AFIX   0
C91   1    0.811653    1.113371    0.283592    11.00000    0.12659    0.06463 =
         0.11027   -0.04000    0.03298   -0.03335
AFIX  23
H91A  2    0.772135    1.140060    0.258138    11.00000   -1.20000
H91B  2    0.795503    1.137055    0.308463    11.00000   -1.20000
AFIX   0
C92   1    0.903622    1.129740    0.270867    11.00000    0.11305    0.06536 =
         0.12292   -0.03466    0.02542   -0.02629
AFIX  23
H92A  2    0.922416    1.099531    0.249049    11.00000   -1.20000
H92B  2    0.941932    1.109339    0.297520    11.00000   -1.20000
AFIX   0
C93   1    0.916438    1.218813    0.250907    11.00000    0.12740    0.06634 =
         0.16541   -0.03539    0.03107   -0.03242
AFIX  23
H93A  2    0.878366    1.239554    0.224189    11.00000   -1.20000
H93B  2    0.898335    1.249281    0.272704    11.00000   -1.20000
AFIX   0
C94   1    1.009534    1.232578    0.238423    11.00000    0.13106    0.07266 =
         0.23380   -0.03815    0.04092   -0.03789
AFIX 137
H94A  2    1.042814    1.235440    0.264600    11.00000   -1.50000
H94B  2    1.011012    1.283020    0.215370    11.00000   -1.50000
H94C  2    1.035382    1.188236    0.227170    11.00000   -1.50000
AFIX   0
PART 1
C95   1    0.648391    1.007196    0.556077   161.00000    0.18410    0.11328 =
         0.11789   -0.06863    0.05446   -0.07014
AFIX  23
H95A  2    0.710671    1.006199    0.547986   161.00000   -1.20000
H95B  2    0.615262    1.043004    0.530372   161.00000   -1.20000
AFIX   0
C96   1    0.638472    1.047286    0.595148   161.00000    0.19812    0.09220 =
         0.12118   -0.06400    0.04749   -0.05752
AFIX  23
H96A  2    0.575620    1.061357    0.598672   161.00000   -1.20000
H96B  2    0.659643    1.007416    0.622719   161.00000   -1.20000
AFIX   0
C97   1    0.685545    1.120891    0.590493   161.00000    0.24667    0.09022 =
         0.10791   -0.05574    0.05779   -0.07530
AFIX  23
H97A  2    0.748773    1.106557    0.588325   161.00000   -1.20000
H97B  2    0.666156    1.160189    0.562396   161.00000   -1.20000
AFIX   0
C98   1    0.671994    1.159955    0.627680   161.00000    0.25510    0.12377 =
         0.11858   -0.08072    0.05659   -0.08880
AFIX  23
H98A  2    0.684750    1.118308    0.655823   161.00000   -1.20000
H98B  2    0.609360    1.178574    0.627637   161.00000   -1.20000
AFIX   0
C99   1    0.724192    1.230047    0.628267   161.00000    0.24309    0.09119 =
         0.14235   -0.05637   -0.00897   -0.04609
AFIX  23
H99A  2    0.713595    1.271412    0.599831   161.00000   -1.20000
H99B  2    0.787015    1.211390    0.630114   161.00000   -1.20000
AFIX   0
C100  1    0.703309    1.268687    0.666243   161.00000    0.22404    0.07332 =
         0.15674   -0.05701   -0.01123   -0.01878
AFIX  33
H10A  2    0.739712    1.313200    0.664149   161.00000   -1.50000
H10B  2    0.641625    1.288901    0.664308   161.00000   -1.50000
H10C  2    0.715187    1.228763    0.694650   161.00000   -1.50000
AFIX   0
PART 0
PART -2
SAME_2 C95 > C100
C295  1    0.697342    0.970963    0.549604   171.00000    0.16306    0.10007 =
         0.11220   -0.06164    0.05249   -0.08273
AFIX  23
H29A  2    0.678559    1.015121    0.523356   171.00000   -1.20000
H29B  2    0.704956    0.995888    0.574359   171.00000   -1.20000
AFIX   0
C296  1    0.787313    0.937888    0.539715   171.00000    0.15960    0.12337 =
         0.08741   -0.04638    0.02807   -0.04275
AFIX  23
H29C  2    0.809567    0.894511    0.565626   171.00000   -1.20000
H29D  2    0.783169    0.914539    0.514098   171.00000   -1.20000
AFIX   0
C297  1    0.850758    1.001949    0.529420   171.00000    0.13649    0.22209 =
         0.07839   -0.02825    0.00506   -0.07867
AFIX  23
H29E  2    0.858782    1.022705    0.555718   171.00000   -1.20000
H29F  2    0.827328    1.047076    0.504666   171.00000   -1.20000
AFIX   0
C298  1    0.938251    0.966504    0.516677   171.00000    0.11003    0.28580 =
         0.19064   -0.02727   -0.02144   -0.04707
AFIX  23
H29G  2    0.928304    0.937816    0.493773   171.00000   -1.20000
H29H  2    0.965392    0.927111    0.543022   171.00000   -1.20000
AFIX   0
C299  1    1.000639    1.031124    0.498843   171.00000    0.13252    0.21862 =
         0.18734   -0.13243    0.05368   -0.03671
AFIX  23
H29I  2    1.054452    1.019727    0.517519   171.00000   -1.20000
H29J  2    0.972804    1.084052    0.500127   171.00000   -1.20000
AFIX   0
C300  1    1.024100    1.033089    0.450313   171.00000    0.10225    0.21686 =
         0.17153   -0.13816    0.02101   -0.02547
AFIX  33
H30A  2    1.064039    1.074623    0.439207   171.00000   -1.50000
H30B  2    1.052300    0.980843    0.449190   171.00000   -1.50000
H30C  2    0.970808    1.045045    0.431832   171.00000   -1.50000
AFIX   0
PART 0
PART 3
SAME_2 C95 > C100
C495  1    0.694557    0.977673    0.557067   181.00000    0.17491    0.11457 =
         0.12111   -0.05477    0.05346   -0.06686
AFIX  23
H49A  2    0.739981    0.956816    0.580560   181.00000   -1.20000
H49B  2    0.722004    0.986455    0.527659   181.00000   -1.20000
AFIX   0
C496  1    0.643379    1.056395    0.562828   181.00000    0.19605    0.11371 =
         0.14669   -0.05919    0.04910   -0.07014
AFIX  23
H49C  2    0.594575    1.071674    0.540852   181.00000   -1.20000
H49D  2    0.617840    1.045100    0.592735   181.00000   -1.20000
AFIX   0
C497  1    0.697187    1.125606    0.557375   181.00000    0.26620    0.10695 =
         0.19315   -0.04605   -0.00086   -0.09558
AFIX  23
H49E  2    0.724139    1.136879    0.527800   181.00000   -1.20000
H49F  2    0.744626    1.112078    0.580125   181.00000   -1.20000
AFIX   0
C498  1    0.641279    1.199969    0.561974   181.00000    0.30759    0.13451 =
         0.25162   -0.05618    0.01414   -0.06461
AFIX  23
H49G  2    0.591098    1.210680    0.540871   181.00000   -1.20000
H49H  2    0.676320    1.246808    0.554265   181.00000   -1.20000
AFIX   0
C499  1    0.607624    1.189479    0.609130   181.00000    0.27468    0.27630 =
         0.27142   -0.06700    0.04523   -0.03018
AFIX  23
H49I  2    0.570440    1.144135    0.616661   181.00000   -1.20000
H49J  2    0.571961    1.238603    0.611185   181.00000   -1.20000
AFIX   0
C500  1    0.685791    1.173112    0.641836   181.00000    0.25118    0.17359 =
         0.20220   -0.01703    0.08823   -0.08480
AFIX  33
H50A  2    0.664544    1.166347    0.672105   181.00000   -1.50000
H50B  2    0.720539    1.124177    0.639844   181.00000   -1.50000
H50C  2    0.722056    1.218391    0.634383   181.00000   -1.50000
AFIX   0
PART 0
RESI 0
RESI 101 CB
PART 2
CL1   6    0.198233    0.780681    0.146699   191.00000    0.08802
AFIX  66
C1    1    0.242510    0.759063    0.197158   191.00000    0.08802
C2    1    0.278903    0.682835    0.218812   191.00000    0.08802
AFIX  43
H2    2    0.280145    0.640759    0.204413   191.00000   -1.20000
AFIX  65
C3    1    0.313478    0.668170    0.261535   191.00000    0.08802
AFIX  43
H3    2    0.338351    0.616072    0.276335   191.00000   -1.20000
AFIX  65
C4    1    0.311661    0.729733    0.282603   191.00000    0.08802
AFIX  43
H4    2    0.335292    0.719710    0.311803   191.00000   -1.20000
AFIX  65
C5    1    0.275269    0.805962    0.260949   191.00000    0.08802
AFIX  43
H5    2    0.274027    0.848037    0.275349   191.00000   -1.20000
AFIX  65
C6    1    0.240693    0.820628    0.218227   191.00000    0.08802
AFIX  43
H6    2    0.215820    0.872726    0.203427   191.00000   -1.20000
AFIX   0
PART 0
RESI 0
RESI 102 CB
PART 4
CL1   6    0.485327    0.690202    0.461189   201.00000    0.15178
AFIX  66
C1    1    0.576641    0.645788    0.486322   201.00000    0.15178
C2    1    0.646783    0.622559    0.462968   201.00000    0.15178
AFIX  43
H2    2    0.642594    0.632281    0.431632   201.00000   -1.20000
AFIX  65
C3    1    0.723054    0.585105    0.485465   201.00000    0.15178
AFIX  43
H3    2    0.770992    0.569229    0.469503   201.00000   -1.20000
AFIX  65
C4    1    0.729183    0.570880    0.531314   201.00000    0.15178
AFIX  43
H4    2    0.781311    0.545281    0.546689   201.00000   -1.20000
AFIX  65
C5    1    0.659042    0.594109    0.554669   201.00000    0.15178
AFIX  43
H5    2    0.663232    0.584386    0.586005   201.00000   -1.20000
AFIX  65
C6    1    0.582771    0.631563    0.532173   201.00000    0.15178
AFIX  43
H6    2    0.534832    0.647439    0.548135   201.00000   -1.20000
AFIX   0
PART 0
RESI 0
RESI 103 CB
PART -1
CL1   6    0.872137    0.072211   -0.060663   210.50000    0.14341
AFIX  66
C1    1    0.950323    0.025885   -0.024679   210.50000    0.14341
C2    1    0.927912   -0.014627    0.017889   210.50000    0.14341
AFIX  43
H2    2    0.868275   -0.016450    0.025752   210.50000   -1.20000
AFIX  65
C3    1    0.992758   -0.052473    0.048953   210.50000    0.14341
AFIX  43
H3    2    0.977441   -0.080161    0.078047   210.50000   -1.20000
AFIX  65
C4    1    1.080017   -0.049806    0.037449   210.50000    0.14341
AFIX  43
H4    2    1.124336   -0.075672    0.058680   210.50000   -1.20000
AFIX  65
C5    1    1.102429   -0.009294   -0.005120   210.50000    0.14341
AFIX  43
H5    2    1.162066   -0.007471   -0.012982   210.50000   -1.20000
AFIX  65
C6    1    1.037583    0.028552   -0.036184   210.50000    0.14341
AFIX  43
H6    2    1.052901    0.056240   -0.065278   210.50000   -1.20000
AFIX   0
PART 0
RESI 0
RESI 104 CB
PART 9
CL1   6    0.011336    0.831167    0.621910   221.00000    0.12319
AFIX  66
C1    1    0.110996    0.845867    0.607416   221.00000    0.12319
C2    1    0.134547    0.923995    0.593558   221.00000    0.12319
AFIX  43
H2    2    0.092606    0.967722    0.593016   221.00000   -1.20000
AFIX  65
C3    1    0.219463    0.938145    0.580494   221.00000    0.12319
AFIX  43
H3    2    0.235558    0.991542    0.571023   221.00000   -1.20000
AFIX  65
C4    1    0.280829    0.874166    0.581287   221.00000    0.12319
AFIX  43
H4    2    0.338866    0.883836    0.572358   221.00000   -1.20000
AFIX  65
C5    1    0.257280    0.796037    0.595144   221.00000    0.12319
AFIX  43
H5    2    0.299221    0.752311    0.595686   221.00000   -1.20000
AFIX  65
C6    1    0.172364    0.781887    0.608209   221.00000    0.12319
AFIX  43
H6    2    0.156269    0.728490    0.617679   221.00000   -1.20000
AFIX   0
PART 0
RESI 0
RESI 105 CB
PART 1
CL1   6    0.636924    0.607164    0.585735   231.00000    0.09370
AFIX  66
C1    1    0.678447    0.596982    0.538213   231.00000    0.09370
C2    1    0.632097    0.629822    0.498626   231.00000    0.09370
AFIX  43
H2    2    0.576293    0.657731    0.498789   231.00000   -1.20000
AFIX  65
C3    1    0.667398    0.621826    0.458800   231.00000    0.09370
AFIX  43
H3    2    0.635720    0.644271    0.431744   231.00000   -1.20000
AFIX  65
C4    1    0.749049    0.580991    0.458560   231.00000    0.09370
AFIX  43
H4    2    0.773175    0.575526    0.431341   231.00000   -1.20000
AFIX  65
C5    1    0.795399    0.548151    0.498147   231.00000    0.09370
AFIX  43
H5    2    0.851204    0.520242    0.497983   231.00000   -1.20000
AFIX  65
C6    1    0.760099    0.556146    0.537973   231.00000    0.09370
AFIX  43
H6    2    0.791777    0.533702    0.565029   231.00000   -1.20000
AFIX   0
PART 0
RESI 0
RESI 106 CB
PART 2
CL1   6    0.825881    1.235406    0.530456   241.00000    0.09556
AFIX  66
C1    1    0.744646    1.193812    0.561796   241.00000    0.09556
C2    1    0.758100    1.159077    0.606938   241.00000    0.09556
AFIX  43
H2    2    0.813384    1.159342    0.620343   241.00000   -1.20000
AFIX  65
C3    1    0.690665    1.123953    0.632467   241.00000    0.09556
AFIX  43
H3    2    0.699861    1.100213    0.663319   241.00000   -1.20000
AFIX  65
C4    1    0.609776    1.123565    0.612854   241.00000    0.09556
AFIX  43
H4    2    0.563687    1.099560    0.630302   241.00000   -1.20000
AFIX  65
C5    1    0.596321    1.158300    0.567712   241.00000    0.09556
AFIX  43
H5    2    0.541037    1.158034    0.554307   241.00000   -1.20000
AFIX  65
C6    1    0.663755    1.193424    0.542182   241.00000    0.09556
AFIX  43
H6    2    0.654559    1.217163    0.511330   241.00000   -1.20000
AFIX   0
PART 0
RESI 0
RESI 107 CB
PART 3
CL1   6    0.786334    0.583238    0.427040   271.00000    0.12677
AFIX  66
C1    1    0.728746    0.593180    0.470606   271.00000    0.12677
C2    1    0.766566    0.564721    0.512743   271.00000    0.12677
AFIX  43
H2    2    0.824348    0.539606    0.516277   271.00000   -1.20000
AFIX  65
C3    1    0.719843    0.573010    0.549708   271.00000    0.12677
AFIX  43
H3    2    0.745692    0.553560    0.578506   271.00000   -1.20000
AFIX  65
C4    1    0.635300    0.609758    0.544537   271.00000    0.12677
AFIX  43
H4    2    0.603367    0.615423    0.569801   271.00000   -1.20000
AFIX  65
C5    1    0.597479    0.638217    0.502400   271.00000    0.12677
AFIX  43
H5    2    0.539697    0.663332    0.498866   271.00000   -1.20000
AFIX  65
C6    1    0.644200    0.629928    0.465435   271.00000    0.12677
AFIX  43
H6    2    0.618351    0.649379    0.436637   271.00000   -1.20000
AFIX   0
PART 0
RESI 0
RESI 108 CB
PART -4
CL1   6    0.001946    0.974826    0.555882   251.00000    0.12932
AFIX  66
C1    1    0.084139    0.905551    0.561273   251.00000    0.12932
C2    1    0.113491    0.855779    0.601970   251.00000    0.12932
AFIX  43
H2    2    0.085797    0.860843    0.628467   251.00000   -1.20000
AFIX  65
C3    1    0.183363    0.798598    0.603896   251.00000    0.12932
AFIX  43
H3    2    0.203423    0.764582    0.631710   251.00000   -1.20000
AFIX  65
C4    1    0.223884    0.791188    0.565126   251.00000    0.12932
AFIX  43
H4    2    0.271638    0.752107    0.566443   251.00000   -1.20000
AFIX  65
C5    1    0.194533    0.840959    0.524430   251.00000    0.12932
AFIX  43
H5    2    0.222228    0.835894    0.497933   251.00000   -1.20000
AFIX  65
C6    1    0.124661    0.898140    0.522503   251.00000    0.12932
AFIX  43
H6    2    0.104601    0.932156    0.494689   251.00000   -1.20000
AFIX   0
PART 0
RESI 0
RESI 109 CB
PART -3
CL1   6    0.092939    0.976814    0.473976   281.00000    0.15424
AFIX  66
C1    1    0.137338    0.920119    0.520412   281.00000    0.15424
C2    1    0.111601    0.930432    0.561434   281.00000    0.15424
AFIX  43
H2    2    0.067289    0.971139    0.563038   281.00000   -1.20000
AFIX  65
C3    1    0.150699    0.881184    0.600110   281.00000    0.15424
AFIX  43
H3    2    0.133109    0.888232    0.628146   281.00000   -1.20000
AFIX  65
C4    1    0.215534    0.821622    0.597763   281.00000    0.15424
AFIX  43
H4    2    0.242256    0.787964    0.624196   281.00000   -1.20000
AFIX  65
C5    1    0.241272    0.811309    0.556741   281.00000    0.15424
AFIX  43
H5    2    0.285584    0.770601    0.555138   281.00000   -1.20000
AFIX  65
C6    1    0.202175    0.860556    0.518066   281.00000    0.15424
AFIX  43
H6    2    0.219765    0.853508    0.490029   281.00000   -1.20000
AFIX   0
PART 0
RESI 0
RESI 110 CB
PART -2
CL1   6    1.138224   -0.050006   -0.043910   290.50000    0.14250
AFIX  66
C1    1    1.060678   -0.012244   -0.017083   290.50000    0.14250
C2    1    1.054118    0.065698   -0.012589   290.50000    0.14250
AFIX  43
H2    2    1.096321    0.101247   -0.025593   290.50000   -1.20000
AFIX  65
C3    1    0.985811    0.091627    0.010931   290.50000    0.14250
AFIX  43
H3    2    0.981329    0.144897    0.014002   290.50000   -1.20000
AFIX  65
C4    1    0.924063    0.039614    0.029957   290.50000    0.14250
AFIX  43
H4    2    0.877378    0.057336    0.046032   290.50000   -1.20000
AFIX  65
C5    1    0.930621   -0.038328    0.025464   290.50000    0.14250
AFIX  43
H5    2    0.888419   -0.073877    0.038467   290.50000   -1.20000
AFIX  65
C6    1    0.998928   -0.064258    0.001944   290.50000    0.14250
AFIX  43
H6    2    1.003410   -0.117528   -0.001128   290.50000   -1.20000
AFIX   0
PART 0
RESI 0
RESI 111 CB
PART 6
CL1   6    0.140404    0.770747    0.493141   301.00000    0.23190
AFIX  66
C1    1    0.142975    0.720874    0.454611   301.00000    0.23190
C2    1    0.120137    0.642895    0.460975   301.00000    0.23190
AFIX  43
H2    2    0.100965    0.614386    0.489151   301.00000   -1.20000
AFIX  65
C3    1    0.125351    0.606631    0.426112   301.00000    0.23190
AFIX  43
H3    2    0.109742    0.553336    0.430462   301.00000   -1.20000
AFIX  65
C4    1    0.153403    0.648344    0.384886   301.00000    0.23190
AFIX  43
H4    2    0.156966    0.623558    0.361059   301.00000   -1.20000
AFIX  65
C5    1    0.176241    0.726322    0.378522   301.00000    0.23190
AFIX  43
H5    2    0.195413    0.754831    0.350346   301.00000   -1.20000
AFIX  65
C6    1    0.171027    0.762588    0.413384   301.00000    0.23190
AFIX  43
H6    2    0.186636    0.815883    0.409034   301.00000   -1.20000
AFIX   0
PART 0
RESI 0
RESI 112 CB
PART 5
CL1   6    0.148201    1.040202    0.551590   311.00000    0.36244
AFIX  66
C1    1    0.159277    0.940855    0.571952   311.00000    0.36244
C2    1    0.239988    0.896710    0.579749   311.00000    0.36244
AFIX  43
H2    2    0.292017    0.923032    0.573328   311.00000   -1.20000
AFIX  65
C3    1    0.244573    0.814051    0.596941   311.00000    0.36244
AFIX  43
H3    2    0.299735    0.783880    0.602270   311.00000   -1.20000
AFIX  65
C4    1    0.168447    0.775537    0.606336   311.00000    0.36244
AFIX  43
H4    2    0.171581    0.719043    0.618087   311.00000   -1.20000
AFIX  65
C5    1    0.087736    0.819682    0.598539   311.00000    0.36244
AFIX  43
H5    2    0.035707    0.793358    0.604960   311.00000   -1.20000
AFIX  65
C6    1    0.083150    0.902340    0.581347   311.00000    0.36244
AFIX  43
H6    2    0.027987    0.932511    0.576018   311.00000   -1.20000
AFIX   0
PART 0
RESI 0
RESI 113 CB
PART 3
CL1   6    0.136532    0.895979    0.105704   261.00000    0.14353
AFIX  66
C1    1    0.186089    0.847624    0.152484   261.00000    0.14353
C2    1    0.219263    0.767757    0.163346   261.00000    0.14353
AFIX  43
H2    2    0.213901    0.736444    0.142780   261.00000   -1.20000
AFIX  65
C3    1    0.260281    0.733704    0.204299   261.00000    0.14353
AFIX  43
H3    2    0.282954    0.679119    0.211723   261.00000   -1.20000
AFIX  65
C4    1    0.268126    0.779519    0.234390   261.00000    0.14353
AFIX  43
H4    2    0.296160    0.756245    0.262380   261.00000   -1.20000
AFIX  65
C5    1    0.234952    0.859386    0.223529   261.00000    0.14353
AFIX  43
H5    2    0.240314    0.890698    0.244095   261.00000   -1.20000
AFIX  65
C6    1    0.193934    0.893439    0.182576   261.00000    0.14353
AFIX  43
H6    2    0.171261    0.948025    0.175153   261.00000   -1.20000
AFIX   0
PART 0
RESI 0
RESI 114 CB
PART 5
CL1   6    0.114835    0.924181    0.081075   361.00000    0.20235
AFIX  66
C1    1    0.162567    0.871426    0.127650   361.00000    0.20235
C2    1    0.191867    0.791638    0.132132   361.00000    0.20235
AFIX  43
H2    2    0.183832    0.767834    0.108396   361.00000   -1.20000
AFIX  65
C3    1    0.232924    0.746678    0.171343   361.00000    0.20235
AFIX  43
H3    2    0.252949    0.692147    0.174406   361.00000   -1.20000
AFIX  65
C4    1    0.244681    0.781507    0.206072   361.00000    0.20235
AFIX  43
H4    2    0.272742    0.750779    0.232871   361.00000   -1.20000
AFIX  65
C5    1    0.215381    0.861295    0.201591   361.00000    0.20235
AFIX  43
H5    2    0.223417    0.885098    0.225327   361.00000   -1.20000
AFIX  65
C6    1    0.174324    0.906255    0.162380   361.00000    0.20235
AFIX  43
H6    2    0.154299    0.960786    0.159318   361.00000   -1.20000
AFIX   0
PART 0
RESI 0
RESI 115 CB
PART -3
CL1   6    0.774242    0.047474    0.024644   380.50000    0.15680
AFIX  66
C1    1    0.875294    0.039920    0.006506   380.50000    0.15680
C2    1    0.944359   -0.001942    0.033685   380.50000    0.15680
AFIX  43
H2    2    0.934599   -0.027603    0.063892   380.50000   -1.20000
AFIX  65
C3    1    1.027705   -0.006258    0.016666   380.50000    0.15680
AFIX  43
H3    2    1.074908   -0.034869    0.035242   380.50000   -1.20000
AFIX  65
C4    1    1.041987    0.031289   -0.027531   380.50000    0.15680
AFIX  43
H4    2    1.098950    0.028339   -0.039162   380.50000   -1.20000
AFIX  65
C5    1    0.972923    0.073151   -0.054710   380.50000    0.15680
AFIX  43
H5    2    0.982684    0.098812   -0.084917   380.50000   -1.20000
AFIX  65
C6    1    0.889576    0.077467   -0.037692   380.50000    0.15680
AFIX  43
H6    2    0.842374    0.106079   -0.056268   380.50000   -1.20000
PART 0
RESI 0
AFIX   0
HKLF 4


REM  .\KB138m12_a.res in P-1
REM wR2 = 0.3036, GooF = S = 1.109, Restrained GooF = 1.085 for all data
REM R1 = 0.0848 for 26483 Fo > 4sig(Fo) and 0.1117 for all 43791 data
REM 2852 parameters refined using 4155 restraints

END

WGHT      0.2000      0.0000

REM Instructions for potential hydrogen bonds
EQIV $2 -x+1, -y+1, -z
HTAB_1 C38_1 O1_$2
EQIV $3 x, y+1, z
HTAB_1 C55_1 O2_$3
EQIV $4 x, y-1, z
HTAB_1 C58_1 O4_$4
EQIV $5 -x, -y+2, -z+1
HTAB_108 C71_1 Cl1_$5
HTAB_104 C74_1 Cl1_$5
HTAB_108 C74_1 Cl1_$5
HTAB C38_2 S2_1
EQIV $6 -x+1, -y+2, -z+1
HTAB_2 C47_2 S4_$6
HTAB C2_102 S2_2
HTAB C6_102 S4_2
EQIV $1 -x+1, -y+1, -z+1
HTAB_2 C6_104 O2_$1
HTAB C6_107 S2_2

REM Highest difference peak  0.624,  deepest hole -0.664,  1-sigma level  0.077
Q1    1   0.3807  0.7058  0.6311  11.00000  0.05    0.62
Q2    1   0.7175  0.7522  0.3814  11.00000  0.05    0.48
Q3    1   0.2509  0.8735  0.5826  11.00000  0.05    0.45
Q4    1   0.0988  0.7051  0.2922  11.00000  0.05    0.44
Q5    1   0.1540  1.5632  0.4103  11.00000  0.05    0.44
Q6    1   0.3003  0.6926  0.2873  11.00000  0.05    0.43
Q7    1   0.9765 -0.0370  0.0452  11.00000  0.05    0.41
Q8    1  -0.1042  0.8083  0.5647  11.00000  0.05    0.41
Q9    1   0.1409  1.6375  0.4098  11.00000  0.05    0.39
Q10   1   0.4771  0.6073  0.1875  11.00000  0.05    0.39
Q11   1   0.1735  0.8122  0.1542  11.00000  0.05    0.38
Q12   1   0.1151  0.6852  0.4608  11.00000  0.05    0.38
Q13   1   0.4156  0.6828  0.1120  11.00000  0.05    0.37
Q14   1   0.6516  0.5386  0.1168  11.00000  0.05    0.37
Q15   1   0.6525  0.6258  0.5248  11.00000  0.05    0.37
Q16   1   0.8593  0.5189  0.4848  11.00000  0.05    0.36
Q17   1   0.4174  0.6872  0.1277  11.00000  0.05    0.35
Q18   1   0.7352  0.6072  0.4439  11.00000  0.05    0.34
Q19   1   0.8621  0.0478 -0.0122  11.00000  0.05    0.34
Q20   1   0.1632  0.9265  0.5928  11.00000  0.05    0.34
Q21   1   0.2184  0.8379  0.1944  11.00000  0.05    0.34
Q22   1  -0.1639  0.5712  0.4195  11.00000  0.05    0.34
Q23   1   0.0397  0.3567  0.3851  11.00000  0.05    0.33
Q24   1   0.1613  1.6858  0.3855  11.00000  0.05    0.33
Q25   1   0.1227  0.8260  0.6124  11.00000  0.05    0.33
Q26   1   0.0222  0.5760  0.5414  11.00000  0.05    0.32
Q27   1   0.2357  1.0493  0.2922  11.00000  0.05    0.32
Q28   1  -0.0164  0.5529  0.4125  11.00000  0.05    0.32
Q29   1   0.2163  0.7808  0.1793  11.00000  0.05    0.31
Q30   1   0.7588  0.5482  0.5295  11.00000  0.05    0.31
Q31   1  -0.0963  0.5015  0.4557  11.00000  0.05    0.30
Q32   1   0.5936  1.1128  0.2356  11.00000  0.05    0.30
Q33   1   0.1742  1.0011  0.1666  11.00000  0.05    0.30
Q34   1   1.1619  0.7649 -0.0499  11.00000  0.05    0.30
Q35   1   0.1665  0.9162  0.1402  11.00000  0.05    0.30
Q36   1   1.0254  0.3706  0.0773  11.00000  0.05    0.30
Q37   1   0.1235  0.8938  0.2994  11.00000  0.05    0.29
Q38   1   0.3752  1.0162  0.1831  11.00000  0.05    0.29
Q39   1   0.0972  0.9009  0.5943  11.00000  0.05    0.29
Q40   1  -0.1068  0.5806  0.3985  11.00000  0.05    0.29
Q41   1   0.9024  0.3548  0.1342  11.00000  0.05    0.29
Q42   1   0.6398  0.4586  0.3165  11.00000  0.05    0.28
Q43   1  -0.1540  0.6324  0.4094  11.00000  0.05    0.28
Q44   1  -0.1449  0.7091  0.4357  11.00000  0.05    0.28
Q45   1   0.5642  1.2357  0.5604  11.00000  0.05    0.28
Q46   1   0.2197  1.0586  0.2804  11.00000  0.05    0.28
Q47   1   0.3762  1.4082  0.3174  11.00000  0.05    0.27
Q48   1   0.3803  0.5491  0.4188  11.00000  0.05    0.26
Q49   1   0.5678 -0.1079  0.0968  11.00000  0.05    0.26
Q50   1   0.3632  0.9402  0.1255  11.00000  0.05    0.26
Q51   1   0.5759 -0.0583  0.0570  11.00000  0.05    0.26
Q52   1   0.3940  0.8995  0.1663  11.00000  0.05    0.26
Q53   1  -0.1360  0.7380  0.5558  11.00000  0.05    0.25
Q54   1   0.6797  0.6145  0.4820  11.00000  0.05    0.25
Q55   1   0.4945  0.6778  0.4367  11.00000  0.05    0.25
Q56   1   0.1844  0.7622  0.1240  11.00000  0.05    0.25
Q57   1   0.4198  0.5998  0.4191  11.00000  0.05    0.25
Q58   1   1.0660  1.0430  0.5384  11.00000  0.05    0.25
Q59   1   0.1413  0.5805  0.2296  11.00000  0.05    0.25
Q60   1   0.2819  0.7026  0.2245  11.00000  0.05    0.25
Q61   1   0.4398  0.5912  0.3818  11.00000  0.05    0.25
Q62   1   0.6186  0.6107  0.5624  11.00000  0.05    0.25
Q63   1   0.8384  0.1106 -0.0466  11.00000  0.05    0.24
Q64   1   0.1130  1.6287  0.3725  11.00000  0.05    0.24
Q65   1   0.2931  0.6868  0.2342  11.00000  0.05    0.24
Q66   1   0.1553  0.2759  0.4042  11.00000  0.05    0.24
Q67   1   0.4927  0.8219  0.2466  11.00000  0.05    0.24
Q68   1   0.4386  0.7540  0.1795  11.00000  0.05    0.24
Q69   1   0.9144  0.9754  0.5060  11.00000  0.05    0.24
Q70   1   0.3035  1.1836  0.1706  11.00000  0.05    0.23
Q71   1   0.7722  0.5734  0.4813  11.00000  0.05    0.23
Q72   1   0.0014  0.3409  0.3175  11.00000  0.05    0.23
Q73   1   0.6939  0.5638  0.0202  11.00000  0.05    0.23
Q74   1   0.6051  0.4800  0.4990  11.00000  0.05    0.23
Q75   1   0.6069  0.5075 -0.0128  11.00000  0.05    0.23
Q76   1   0.4248  0.8366  0.2090  11.00000  0.05    0.22
Q77   1   0.6012  0.6344  0.4640  11.00000  0.05    0.22
Q78   1   0.0863  0.6108  0.4606  11.00000  0.05    0.22
Q79   1   0.0448  0.4826  0.2558  11.00000  0.05    0.22
Q80   1   0.4680  0.4712  0.0761  11.00000  0.05    0.22
Q81   1   0.9367  1.2176  0.2840  11.00000  0.05    0.22
Q82   1   1.1843 -0.0683 -0.0316  11.00000  0.05    0.22
Q83   1  -0.0144  0.5546  0.5630  11.00000  0.05    0.22
Q84   1   0.6408  0.8039  0.2130  11.00000  0.05    0.22
Q85   1   1.1027  0.3636  0.0698  11.00000  0.05    0.22
Q86   1   0.7361  0.5633  0.0532  11.00000  0.05    0.22
Q87   1   0.6151  0.7687  0.5696  11.00000  0.05    0.21
Q88   1   0.0755  0.9073  0.3695  11.00000  0.05    0.21
Q89   1   0.8434  1.2377  0.5494  11.00000  0.05    0.21
Q90   1   0.4252  0.5039  0.4691  11.00000  0.05    0.21
Q91   1   0.6003  1.0907  0.5427  11.00000  0.05    0.21
Q92   1   0.0941  0.5845  0.4703  11.00000  0.05    0.21
Q93   1   1.1597  0.0202  0.0163  11.00000  0.05    0.21
Q94   1   0.9179  1.2260  0.2803  11.00000  0.05    0.21
Q95   1   0.3397  0.8216  0.0876  11.00000  0.05    0.21
Q96   1   0.7076  1.1418  0.6646  11.00000  0.05    0.21
Q97   1  -0.0596  0.7693  0.3976  11.00000  0.05    0.20
Q98   1   0.2534  1.3691  0.4405  11.00000  0.05    0.20
Q99   1   0.0677  0.2336  0.4639  11.00000  0.05    0.20
Q100  1   0.0617  0.9506  0.3869  11.00000  0.05    0.20
;
_shelx_res_checksum   93759

_shelx_hkl_file
;
   0   0   1   33.29    1.93
   0   0  -1   31.44    1.81
   0   0   2 1042.28   60.04
   0   0  -2 1222.10   70.40
   0   0  -2 1099.48   63.33
   0   0   3  135.54    7.82
   0   0   3  158.34    9.13
   0   0  -3  147.80    8.52
   0   0   4  144.80    8.35
   0   0   4  166.24    9.59
   0   0  -4  138.67    7.98
   0   0   5  931.18   53.66
   0   0  -5  913.49   52.63
   0   0   6  446.05   25.72
   0   0  -6  428.76   24.73
   0   0   7  375.93   21.69
   0   0  -7  381.90   22.01
   0   0   8  602.41   34.73
   0   0  -8  627.10   36.17
   0   0   9 1074.38   61.93
   0   0  -9 1113.88   64.19
   0   0  10  527.52   30.41
   0   0  10  650.14   37.49
   0   0 -10  522.99   30.16
   0   0  11  559.61   32.26
   0   0 -11  600.76   34.65
   0   0  12  131.92    7.65
   0   0 -12  128.83    7.45
   0   0  13   28.52    1.69
   0   0  13   35.39    2.10
   0   0 -13   36.25    2.22
   0   0 -13   30.90    1.85
   0   0  14    1.93    0.29
   0   0  14    1.93    0.41
   0   0 -14    2.10    0.53
   0   0 -14    1.73    0.29
   0   0  15   86.41    5.02
   0   0 -15   87.60    5.10
   0   0  16   10.74    0.70
   0   0  16   12.30    0.82
   0   0 -16   12.96    0.82
   0   0  17    3.17    0.33
   0   0  17    2.67    0.33
   0   0 -17    2.39    0.41
   0   0 -17    2.67    0.33
   0   0  18   15.97    0.99
   0   0  18   16.01    1.03
   0   0 -18   17.04    1.07
   0   0 -18   16.67    1.07
   0   0  19   51.56    3.04
   0   0  19   47.32    2.76
   0   0 -19   56.00    3.29
   0   0 -19   48.43    2.88
   0   0  20    0.58    0.16
   0   0  20    0.21    0.25
   0   0 -20    0.04    0.25
   0   0 -20    0.33    0.37
   0   0  21  253.14   14.61
   0   0  21  248.16   14.36
   0   0 -21  242.36   14.03
   0   0 -21  245.24   14.20
   0   0  22   80.61    4.73
   0   0  22   78.92    4.61
   0   0 -22   79.09    4.65
   0   0 -22   67.11    3.95
   0   0  23    6.71    0.45
   0   0  23    6.95    0.58
   0   0 -23    6.25    0.53
   0   0  24   27.90    1.65
   0   0  24   30.04    1.85
   0   0 -24   28.76    1.77
   0   0 -24   27.16    1.65
   0   0  25    1.28    0.21
   0   0  25    2.02    0.33
   0   0 -25    2.10    0.41
   0   0 -25    1.93    0.33
   0   0  26    5.76    0.45
   0   0  26    6.17    0.53
   0   0 -26    6.21    0.53
   0   0  27    3.54    0.37
   0   0  27    3.99    0.45
   0   0 -27    4.20    0.45
   0   0 -27    4.36    0.41
   0   0  28    3.46    0.41
   0   0 -28    3.66    0.41
   0   0 -28    4.98    0.45
   0   0  29    9.88    0.74
   0   0  29   10.66    0.74
   0   0 -29    9.59    0.70
   0   0 -29    8.72    0.66
   0   0  30    5.43    0.49
   0   0  30    6.01    0.49
   0   0 -30    4.86    0.45
   0   0 -30    5.76    0.49
   0   0  31    0.41    0.29
   0   0  31   -0.04    0.29
   0   0 -31    0.45    0.33
   0   0 -31   -0.12    0.25
   0   0  32    6.17    0.53
   0   0  32    5.60    0.49
   0   0 -32    7.37    0.58
   0   0  33    1.89    0.33
   0   0  33    1.65    0.33
   0   0 -33    1.03    0.33
   0   0 -33    1.85    0.33
   0   0  34    0.66    0.33
   0   0  34    0.41    0.33
   0   0 -34    0.25    0.25
   0   0 -34    0.49    0.33
   0   0  35    0.12    0.21
   0   0  35   -0.21    0.41
   0   0 -35   -0.12    0.25
   0   0 -35    0.00    0.37
   0   0  36    0.12    0.21
   0   0  36   -0.25    0.41
   0   0  37    0.62    0.29
   0   0  37    0.49    0.21
   0   1  38    0.08    0.16
   0   1  38    0.33    0.25
   0   1  37    0.00    0.25
   0   1  37    0.12    0.16
   0   1  36    0.41    0.29
   0   1  36   -0.25    0.21
   0  -1 -35    1.19    0.25
   0  -1 -35    0.82    0.45
   0   1  35    1.19    0.29
   0   1  35    1.65    0.33
   0  -1 -34    2.88    0.33
   0   1  34    2.43    0.33
   0   1  34    2.30    0.33
   0  -1 -33    2.02    0.29
   0  -1 -33    1.15    0.41
   0   1  33    1.40    0.29
   0   1  33    1.93    0.33
   0  -1 -32   -0.25    0.25
   0  -1 -32    0.33    0.37
   0   1  32    0.04    0.25
   0  -1 -31    0.08    0.25
   0  -1 -31   -0.21    0.37
   0   1  31   -0.04    0.37
   0   1  31    0.04    0.25
   0  -1 -30    0.53    0.25
   0  -1 -30   -0.37    0.37
   0   1  30    0.53    0.33
   0   1  30    0.49    0.29
   0  -1 -29    0.16    0.25
   0  -1 -29   -0.16    0.29
   0   1  29   -0.33    0.25
   0   1  29   -0.29    0.29
   0  -1 -28    4.61    0.45
   0  -1 -28    4.32    0.41
   0   1  28    5.14    0.45
   0   1  28    4.53    0.49
   0  -1 -27    1.81    0.29
   0  -1 -27    1.85    0.33
   0   1  27    1.69    0.33
   0   1  27    1.48    0.33
   0  -1 -26   13.46    0.91
   0  -1 -26   11.85    0.78
   0   1  26   11.93    0.82
   0   1  26   13.21    0.86
   0  -1 -25   30.53    1.81
   0  -1 -25   31.93    1.93
   0   1  25   30.70    1.85
   0   1  25   31.97    1.89
   0  -1 -24   -0.25    0.25
   0  -1 -24   -0.25    0.25
   0   1  24    0.16    0.29
   0   1  24   -0.21    0.25
   0  -1 -23   23.50    1.44
   0  -1 -23   24.94    1.52
   0   1  23   26.17    1.56
   0   1  23   22.88    1.40
   0  -1 -22    0.62    0.25
   0  -1 -22    0.53    0.25
   0   1  22    0.45    0.25
   0   1  22    0.58    0.21
   0  -1 -21   96.57    5.64
   0  -1 -21   99.62    5.80
   0   1  21  121.76    7.04
   0   1  21   96.82    5.64
   0  -1 -20    1.03    0.25
   0  -1 -20    1.77    0.29
   0   1  20    1.48    0.25
   0  -1 -19  121.72    7.04
   0  -1 -19  120.44    7.00
   0   1  19  123.69    7.16
   0   1  19  118.75    6.91
   0  -1 -18    2.35    0.29
   0  -1 -18    3.13    0.37
   0   1  18    2.35    0.33
   0  -1 -17  252.44   14.61
   0   1  17  239.36   13.83
   0   1  17  236.97   13.66
   0  -1 -16  106.24    6.17
   0   1  16  111.31    6.46
   0   1  16   99.62    5.80
   0  -1 -15   73.00    4.24
   0   1  15   74.40    4.32
   0   1  15   80.03    4.65
   0  -1 -14  103.32    6.01
   0   1  14  112.95    6.54
   0   1  14  110.07    6.38
   0  -1 -13   81.51    4.73
   0   1  13   85.26    4.94
   0  -1 -12    0.25    0.21
   0   1  12    0.82    0.37
   0   1  12    0.41    0.16
   0  -1 -11  494.60   28.52
   0   1  11  513.53   29.63
   0   1  11  504.06   29.09
   0  -1 -10   17.57    1.07
   0   1  10   16.38    0.99
   0  -1  -9  183.44   10.58
   0  -1  -9  170.02    9.79
   0   1   9  197.72   11.40
   0  -1  -8  611.87   35.26
   0   1   8  627.92   36.21
   0  -1  -7  338.03   19.50
   0   1   7  333.34   19.22
   0   1   7  407.08   23.45
   0  -1  -6   13.83    0.82
   0  -1  -6   16.67    0.99
   0   1   6   15.02    0.86
   0   1   6   14.40    0.86
   0  -1  -5   69.33    3.99
   0  -1  -5   71.84    4.16
   0   1   5   70.82    4.07
   0   1   5   70.86    4.07
   0  -1  -4  414.36   23.91
   0  -1  -4  417.65   24.07
   0   1   4  439.46   25.31
   0   1   4  422.59   24.36
   0  -1  -3   10.74    0.62
   0  -1  -3   13.50    0.78
   0   1   3   10.62    0.62
   0   1   3   10.49    0.62
   0  -1  -2   14.61    0.86
   0  -1  -2   15.18    0.91
   0   1   2   15.80    0.91
   0   1   2   13.66    0.82
   0  -1  -1   86.70    5.02
   0  -1  -1   90.32    5.23
   0   1   1   84.56    4.90
   0   1   1   87.40    5.06
   0  -1   0   40.98    2.39
   0  -1   0   46.04    2.67
   0   1   0   42.75    2.47
   0   1   0   45.02    2.59
   0  -1   1  397.66   22.92
   0  -1   1  386.30   22.26
   0   1  -1  408.85   23.58
   0   1  -1  388.27   22.38
   0  -1   2  340.75   19.67
   0  -1   2  343.01   19.79
   0   1  -2  349.43   20.16
   0   1  -2  341.32   19.67
   0  -1   3  304.74   17.57
   0  -1   3  304.41   17.57
   0   1  -3  311.04   17.94
   0   1  -3  304.78   17.57
   0  -1   4  124.72    7.20
   0  -1   4  124.64    7.20
   0   1  -4  138.38    8.02
   0   1  -4  125.54    7.24
   0  -1   5  166.53    9.63
   0  -1   5  157.39    9.09
   0   1  -5  163.61    9.46
   0   1  -5  164.80    9.51
   0  -1   6 1613.42   92.95
   0  -1   6 1574.74   90.73
   0   1  -6 1362.00   78.47
   0   1  -6 1603.54   92.42
   0  -1   7 3826.37  220.47
   0  -1   7 4100.41  236.23
   0   1  -7 4209.46  242.53
   0   1  -7 3881.09  223.64
   0  -1   8  115.50    6.71
   0  -1   8  121.84    7.04
   0   1  -8  116.37    6.75
   0   1  -8  117.56    6.79
   0  -1   9    3.00    0.29
   0  -1   9    2.51    0.25
   0   1  -9    2.84    0.29
   0   1  -9    2.59    0.25
   0  -1  10  151.88    8.81
   0  -1  10  138.34    8.02
   0   1 -10  138.18    8.02
   0   1 -10  164.18    9.51
   0  -1  11   16.58    1.03
   0  -1  11   14.65    0.91
   0   1 -11   13.54    0.86
   0   1 -11   16.95    1.07
   0  -1  12   45.55    2.67
   0  -1  12   40.49    2.39
   0   1 -12   36.13    2.14
   0   1 -12   39.38    2.35
   0  -1  13    1.36    0.33
   0  -1  13    1.65    0.33
   0   1 -13    1.15    0.29
   0   1 -13    1.89    0.58
   0  -1  14   10.49    0.74
   0  -1  14   10.95    0.82
   0   1 -14    9.38    0.82
   0   1 -14   11.23    0.78
   0  -1  15   21.60    1.36
   0  -1  15   21.60    1.36
   0   1 -15   23.66    1.48
   0   1 -15   18.93    1.28
   0  -1  16   64.48    3.79
   0  -1  16   59.83    3.54
   0   1 -16   63.57    3.74
   0   1 -16   52.55    3.13
   0  -1  17    3.70    0.41
   0  -1  17    3.83    0.49
   0   1 -17    3.99    0.41
   0   1 -17    3.00    0.49
   0  -1  18  165.00    9.59
   0  -1  18  144.02    8.35
   0   1 -18  147.27    8.56
   0  -1  19    0.21    0.29
   0  -1  19    0.08    0.29
   0   1 -19    0.16    0.25
   0   1 -19    0.25    0.53
   0  -1  20   13.58    0.95
   0  -1  20   10.66    0.74
   0   1 -20   11.64    0.82
   0  -1  21   10.00    0.70
   0  -1  21   10.20    0.74
   0   1 -21    8.76    0.78
   0   1 -21    9.55    0.70
   0  -1  23   22.43    1.44
   0   1 -23   21.73    1.40
   0  -1  24    0.12    0.25
   0   1 -24    0.12    0.29
   0   1 -24   -0.29    0.53
   0  -1  25   91.02    5.35
   0  -1  25   79.50    4.65
   0   1 -25   90.57    5.35
   0   1 -25   85.71    5.06
   0  -1  26    0.78    0.25
   0  -1  26    0.29    0.29
   0   1 -26    0.53    0.49
   0   1 -26    0.74    0.29
   0  -1  27    0.62    0.29
   0  -1  27   -0.41    0.25
   0   1 -27   -0.04    0.29
   0   1 -27    0.25    0.41
   0  -1  28    1.73    0.33
   0  -1  28    2.02    0.29
   0   1 -28    1.44    0.33
   0   1 -28    1.73    0.41
   0  -1  29    0.99    0.33
   0  -1  29    0.78    0.25
   0   1 -29    0.82    0.29
   0   1 -29    1.07    0.41
   0  -1  30    0.41    0.21
   0  -1  30    1.11    0.33
   0   1 -30    0.37    0.29
   0  -1  31    0.66    0.25
   0  -1  31    0.41    0.29
   0   1 -31    1.32    0.33
   0   1 -31    0.41    0.37
   0  -1  32    1.73    0.33
   0   1 -32    2.02    0.33
   0   1 -32    0.62    0.37
   0  -1  33    1.15    0.33
   0   1 -33    0.33    0.33
   0   1 -33    1.28    0.29
   0  -1  34    0.16    0.25
   0   1 -34    0.04    0.29
   0   1 -34    0.25    0.33
   0  -1  35    0.58    0.33
   0  -1  35    0.21    0.25
   0   1 -35    0.78    0.29
   0   1 -35   -0.04    0.33
   0  -1  36    0.99    0.29
   0  -1  36    0.86    0.33
   0  -1  37    0.53    0.33
   0  -1  37    0.99    0.25
   0   2  38    1.93    0.21
   0   2  38    1.52    0.16
   0   2  37    0.70    0.16
   0   2  37    0.66    0.21
   0   2  36    0.33    0.25
   0   2  36    0.08    0.21
   0  -2 -35    0.74    0.21
   0  -2 -35    0.29    0.41
   0   2  35    0.25    0.25
   0   2  35    0.41    0.21
   0  -2 -34   15.88    0.99
   0  -2 -34   14.03    1.11
   0   2  34   13.91    0.95
   0   2  34   16.54    1.07
   0  -2 -33    2.10    0.29
   0   2  33    1.44    0.29
   0   2  33    1.81    0.33
   0  -2 -32    1.28    0.25
   0  -2 -32   -0.04    0.49
   0   2  32    1.23    0.29
   0   2  32    1.28    0.33
   0  -2 -31    6.34    0.66
   0  -2 -31    8.19    0.62
   0   2  31    7.37    0.58
   0  -2 -30    1.32    0.45
   0  -2 -30    1.48    0.29
   0   2  30    1.93    0.33
   0   2  30    2.51    0.37
   0  -2 -29    5.02    0.53
   0  -2 -29    4.90    0.45
   0   2  29    4.32    0.41
   0   2  29    5.06    0.45
   0  -2 -28    2.10    0.33
   0  -2 -28    2.72    0.45
   0   2  28    2.06    0.33
   0   2  28    1.98    0.29
   0  -2 -27    0.45    0.37
   0  -2 -27    0.58    0.29
   0   2  27    0.21    0.29
   0   2  27    0.08    0.29
   0  -2 -26    1.85    0.37
   0  -2 -26    0.99    0.29
   0   2  26    2.02    0.33
   0  -2 -25   31.35    1.89
   0  -2 -25   32.18    1.93
   0   2  25   29.63    1.81
   0  -2 -24    0.53    0.25
   0  -2 -24    0.25    0.33
   0   2  24    0.82    0.29
   0   2  24    1.07    0.37
   0  -2 -23   31.15    1.85
   0  -2 -23   36.25    2.14
   0   2  23   37.07    2.22
   0  -2 -22    0.49    0.29
   0  -2 -22    0.70    0.29
   0   2  22    0.66    0.29
   0   2  22    0.16    0.25
   0  -2 -21    2.43    0.29
   0  -2 -21    2.39    0.29
   0   2  21    2.30    0.29
   0   2  21    2.30    0.29
   0  -2 -20   18.31    1.11
   0  -2 -20   17.86    1.07
   0   2  20   21.52    1.28
   0   2  20   18.52    1.15
   0  -2 -19    1.73    0.25
   0  -2 -19    2.39    0.29
   0   2  19    1.23    0.25
   0   2  19    1.32    0.29
   0  -2 -18  331.53   19.13
   0  -2 -18  359.35   20.74
   0   2  18  327.25   18.89
   0  -2 -17  156.61    9.05
   0   2  17  186.61   10.78
   0   2  17  158.50    9.18
   0  -2 -16  181.05   10.45
   0  -2 -16  149.61    8.64
   0   2  16  182.70   10.58
   0   2  16  158.63    9.18
   0  -2 -15    1.19    0.37
   0  -2 -15    0.37    0.25
   0   2  15    0.29    0.29
   0  -2 -14  205.16   11.85
   0   2  14  220.10   12.71
   0   2  14  187.76   10.86
   0  -2 -13  282.15   16.29
   0   2  13  321.78   18.56
   0   2  13  343.55   19.83
   0  -2 -12  288.33   16.62
   0  -2 -12  316.22   18.23
   0   2  12  288.57   16.67
   0   2  12  290.51   16.75
   0  -2 -11  136.90    7.90
   0   2  11  146.90    8.48
   0   2  11  123.44    7.12
   0  -2 -10    0.58    0.12
   0  -2 -10    0.41    0.16
   0   2  10    0.82    0.16
   0   2  10    0.49    0.16
   0  -2  -9  287.34   16.58
   0  -2  -9  308.12   17.78
   0   2   9  316.96   18.27
   0   2   9  314.45   18.15
   0  -2  -8  579.37   33.41
   0  -2  -8  558.38   32.18
   0   2   8  560.03   32.26
   0   2   8  604.47   34.85
   0  -2  -7  516.82   29.83
   0   2   7  438.23   25.26
   0   2   7  520.94   30.04
   0  -2  -6  106.00    6.13
   0   2   6   96.99    5.60
   0   2   6   91.47    5.31
   0  -2  -5 1823.27  105.05
   0  -2  -5 1615.06   93.08
   0   2   5 1663.21   95.83
   0   2   5 1628.23   93.86
   0  -2  -4   28.68    1.69
   0  -2  -4   25.51    1.52
   0   2   4   26.29    1.56
   0   2   4   27.94    1.65
   0  -2  -3    4.98    0.33
   0  -2  -3    6.30    0.41
   0   2   3    5.43    0.37
   0  -2  -2  319.52   18.43
   0  -2  -2  303.18   17.49
   0   2   2  283.92   16.38
   0   2   2  295.98   17.08
   0  -2  -1   41.85    2.47
   0  -2  -1   41.81    2.43
   0   2   1   45.26    2.63
   0   2   1   42.09    2.47
   0  -2   0  833.25   48.06
   0  -2   0  833.66   48.06
   0   2   0  848.89   48.93
   0   2   0  862.05   49.71
   0   2  -1  106.82    6.17
   0   2  -1  107.68    6.25
   0  -2   2  560.03   32.30
   0  -2   2  523.82   30.20
   0   2  -2  556.32   32.10
   0   2  -2  531.22   30.66
   0  -2   3  808.15   46.58
   0  -2   3  774.82   44.69
   0   2  -3  785.93   45.35
   0   2  -3  820.91   47.32
   0  -2   4   76.33    4.44
   0  -2   4   76.37    4.44
   0   2  -4   83.65    4.86
   0   2  -4   73.33    4.28
   0  -2   5  812.26   46.83
   0  -2   5  827.49   47.69
   0   2  -5  825.84   47.61
   0   2  -5  835.31   48.14
   0  -2   6 1152.15   66.41
   0  -2   6 1158.73   66.78
   0   2  -6 1166.96   67.28
   0   2  -6 1227.86   70.77
   0  -2   7  191.83   11.11
   0  -2   7  197.72   11.44
   0   2  -7  190.02   10.99
   0   2  -7  193.19   11.19
   0  -2   8  410.74   23.70
   0  -2   8  400.91   23.17
   0   2  -8  416.42   24.03
   0   2  -8  395.68   22.84
   0  -2   9  589.24   33.99
   0  -2   9  559.61   32.30
   0   2  -9  578.13   33.37
   0   2  -9  565.79   32.67
   0  -2  10  207.80   12.02
   0  -2  10  237.34   13.74
   0   2 -10  231.83   13.41
   0   2 -10  251.66   14.57
   0  -2  11   43.53    2.59
   0  -2  11   38.47    2.30
   0   2 -11   41.07    2.43
   0   2 -11   38.76    2.30
   0  -2  12   31.93    1.93
   0  -2  12   33.08    1.98
   0   2 -12   30.12    1.85
   0   2 -12   32.92    1.98
   0  -2  13  148.87    8.64
   0  -2  13  152.29    8.85
   0   2 -13  159.28    9.26
   0   2 -13  146.57    8.52
   0  -2  14    0.78    0.29
   0  -2  14    0.12    0.29
   0   2 -14   -0.16    0.29
   0   2 -14    0.45    0.33
   0  -2  15   56.70    3.33
   0  -2  15   53.04    3.17
   0   2 -15   54.56    3.25
   0   2 -15   60.61    3.58
   0  -2  16   54.89    3.25
   0  -2  16   51.06    3.04
   0   2 -16   60.90    3.58
   0   2 -16   54.48    3.25
   0  -2  17   59.29    3.50
   0   2 -17   62.34    3.70
   0   2 -17   71.56    4.24
   0  -2  18   97.19    5.72
   0  -2  18  104.10    6.09
   0   2 -18   95.59    5.60
   0  -2  19    3.91    0.41
   0  -2  19    2.96    0.45
   0   2 -19    3.95    0.41
   0  -2  20   13.74    0.95
   0   2 -20   13.70    0.95
   0  -2  21    7.49    0.62
   0   2 -21    7.20    0.62
   0  -2  22    5.76    0.53
   0  -2  22    3.99    0.49
   0   2 -22    5.18    0.53
   0  -2  23    0.08    0.29
   0  -2  23   -0.58    0.41
   0   2 -23    0.25    0.29
   0   2 -23   -0.12    0.62
   0  -2  25  102.83    6.05
   0   2 -25   82.50    4.98
   0   2 -25   99.87    5.88
   0   2 -26    0.95    0.33
   0  -2  30    3.70    0.37
   0  -2  31    0.08    0.25
   0  -2  31    0.00    0.33
   0  -2  32    1.60    0.33
   0  -2  32    2.10    0.29
   0  -2  33    0.58    0.29
   0  -2  33    0.74    0.25
   0  -2  34    0.25    0.21
   0  -2  34    0.62    0.29
   0  -2  35    1.19    0.29
   0  -2  36    0.25    0.29
   0   3  37    0.53    0.16
   0   3  37    0.49    0.16
   0   3  36    0.37    0.21
   0   3  36    0.33    0.16
   0  -3 -35    0.99    0.25
   0  -3 -35    0.95    0.21
   0   3  35    1.11    0.21
   0   3  35    0.37    0.21
   0  -3 -34    1.03    0.29
   0  -3 -34    0.82    0.21
   0   3  34    1.36    0.25
   0   3  34    0.41    0.25
   0  -3 -33   20.41    1.28
   0   3  33   18.93    1.23
   0   3  33   23.50    1.44
   0  -3 -32    0.53    0.21
   0  -3 -32    0.41    0.41
   0   3  32    0.53    0.29
   0   3  32    0.33    0.29
   0  -3 -31    3.04    0.53
   0  -3 -31    3.29    0.37
   0   3  31    3.99    0.41
   0   3  31    3.50    0.37
   0  -3 -30    0.21    0.62
   0  -3 -30    0.16    0.25
   0   3  30    0.16    0.29
   0   3  30    0.04    0.25
   0  -3 -29    3.00    0.33
   0   3  29    3.21    0.37
   0   3  29    2.51    0.33
   0  -3 -28   -0.12    0.25
   0  -3 -28    0.33    0.58
   0   3  28    0.33    0.25
   0   3  28    0.45    0.29
   0  -3 -27    0.66    0.49
   0  -3 -27    0.37    0.25
   0   3  27    0.49    0.29
   0   3  27   -0.08    0.33
   0  -3 -26   68.06    4.03
   0  -3 -26   75.84    4.44
   0   3  26   75.01    4.40
   0   3  26   69.99    4.11
   0  -3 -25   41.68    2.51
   0   3  25   35.59    2.14
   0   3  25   33.45    2.02
   0  -3 -24  133.44    7.78
   0  -3 -24  126.49    7.37
   0   3  24  112.21    6.54
   0   3  24  124.47    7.24
   0  -3 -23   17.24    1.11
   0  -3 -23   18.39    1.15
   0   3  23   14.24    0.95
   0   3  23   17.78    1.15
   0  -3 -22    3.25    0.37
   0  -3 -22    3.25    0.45
   0   3  22    2.22    0.33
   0   3  22    2.96    0.33
   0  -3 -21    5.31    0.49
   0   3  21    5.43    0.45
   0   3  21    6.50    0.62
   0  -3 -20   14.15    0.95
   0  -3 -20   17.49    1.11
   0   3  20   16.87    1.11
   0  -3 -19    3.37    0.41
   0  -3 -19    2.84    0.37
   0   3  19    2.88    0.41
   0   3  19    3.70    0.49
   0  -3 -18   58.97    3.46
   0  -3 -18   50.86    3.00
   0   3  18   59.58    3.50
   0  -3 -17   60.24    3.54
   0   3  17   68.47    3.99
   0   3  17   56.08    3.29
   0  -3 -16  103.08    6.01
   0  -3 -16  122.09    7.08
   0   3  16  111.63    6.46
   0  -3 -15   68.18    3.99
   0  -3 -15   81.14    4.69
   0   3  15   67.19    3.95
   0   3  15   72.63    4.24
   0  -3 -14   92.05    5.35
   0  -3 -14  106.78    6.17
   0   3  14   89.50    5.23
   0   3  14  104.02    6.01
   0  -3 -13    2.26    0.25
   0  -3 -13    1.60    0.37
   0   3  13    1.81    0.37
   0   3  13    2.10    0.29
   0  -3 -12   66.99    3.87
   0   3  12   65.01    3.79
   0   3  12   67.11    3.91
   0  -3 -11    6.75    0.45
   0  -3 -11    6.91    0.53
   0   3  11    6.83    0.45
   0  -3 -10  357.12   20.62
   0   3  10  357.99   20.66
   0   3  10  333.59   19.26
   0  -3  -9   34.03    1.98
   0  -3  -9   39.30    2.35
   0   3   9   32.55    1.93
   0   3   9   34.40    2.02
   0  -3  -8  171.88    9.96
   0  -3  -8  149.04    8.60
   0   3   8  141.43    8.19
   0   3   8  144.35    8.35
   0  -3  -7   34.32    2.02
   0  -3  -7   35.43    2.10
   0   3   7   39.83    2.35
   0   3   7   32.47    1.93
   0  -3  -6  418.48   24.15
   0  -3  -6  489.25   28.23
   0   3   6  401.07   23.17
   0   3   6  436.99   25.22
   0  -3  -5   25.02    1.48
   0  -3  -5   22.38    1.36
   0   3   5   23.95    1.44
   0   3   5   27.49    1.65
   0  -3  -4  745.60   43.00
   0  -3  -4  771.94   44.52
   0   3   4  900.32   51.93
   0   3   4  740.26   42.67
   0  -3  -3  692.93   39.95
   0  -3  -3  730.79   42.14
   0   3   3  729.15   42.05
   0   3   3  653.02   37.69
   0  -3  -2    2.76    0.29
   0  -3  -2    1.89    0.25
   0   3   2    1.85    0.25
   0   3   2    2.26    0.29
   0  -3  -1   10.41    0.70
   0  -3  -1   10.04    0.66
   0   3   1    9.88    0.66
   0   3   1    9.79    0.66
   0  -3   0 1733.57   99.91
   0  -3   0 1703.53   98.18
   0   3   0 1761.14  101.51
   0   3   0 1846.73  106.41
   0   3  -1 1865.66  107.52
   0   3  -1 1905.98  109.87
   0  -3   2  104.68    6.09
   0  -3   2  103.49    6.01
   0   3  -2  110.57    6.42
   0   3  -2  119.91    7.00
   0  -3   3  115.05    6.71
   0  -3   3  124.47    7.24
   0   3  -3  119.74    6.95
   0   3  -3  118.75    6.91
   0  -3   4  284.33   16.46
   0  -3   4  296.60   17.16
   0   3  -4  288.16   16.67
   0   3  -4  299.23   17.28
   0  -3   5  670.71   38.68
   0  -3   5  710.63   40.98
   0   3  -5  721.74   41.64
   0   3  -5  695.82   40.16
   0  -3   6  481.84   27.82
   0  -3   6  473.62   27.36
   0   3  -6  489.66   28.27
   0   3  -6  470.32   27.16
   0  -3   7   98.06    5.72
   0  -3   7  101.39    5.93
   0   3  -7  100.07    5.84
   0   3  -7  104.97    6.13
   0  -3   8    4.77    0.41
   0  -3   8    4.77    0.41
   0   3  -8    5.51    0.45
   0   3  -8    4.73    0.41
   0  -3   9    3.42    0.37
   0  -3   9    3.87    0.37
   0   3  -9    3.46    0.37
   0   3  -9    4.11    0.41
   0  -3  10   52.05    3.09
   0  -3  10   51.06    3.04
   0   3 -10   51.72    3.09
   0   3 -10   49.99    2.96
   0  -3  11   15.92    1.07
   0  -3  11   16.71    1.11
   0   3 -11   15.31    1.03
   0   3 -11   15.64    1.03
   0  -3  12  384.49   22.22
   0  -3  12  387.00   22.38
   0   3 -12  373.95   21.64
   0   3 -12  317.05   18.31
   0  -3  13   15.80    1.03
   0  -3  13   19.05    1.23
   0   3 -13   15.35    1.03
   0   3 -13   18.27    1.19
   0  -3  14   25.59    1.60
   0  -3  14   22.34    1.40
   0   3 -14   22.55    1.44
   0   3 -14   23.91    1.48
   0  -3  15   76.49    4.49
   0  -3  15   78.26    4.61
   0   3 -15   80.61    4.73
   0   3 -15   82.30    4.86
   0  -3  16   47.03    2.84
   0  -3  16   44.32    2.63
   0   3 -16   47.07    2.80
   0   3 -16   48.60    2.92
   0  -3  17    2.80    0.37
   0  -3  17    2.10    0.37
   0   3 -17    1.85    0.37
   0   3 -17    1.69    0.33
   0  -3  18    3.21    0.41
   0  -3  18    2.51    0.37
   0   3 -18    2.63    0.37
   0   3 -18    3.04    0.41
   0  -3  19  100.85    5.88
   0  -3  19  100.48    5.93
   0   3 -19  103.16    6.05
   0   3 -19   99.91    5.88
   0  -3  20    0.86    0.33
   0  -3  20    0.49    0.33
   0   3 -20    0.53    0.41
   0   3 -20    0.33    0.29
   0   3 -21    0.04    0.33
   0  -3  24   10.82    0.86
   0   3 -24    7.86    0.95
   0  -3  25   43.62    2.67
   0   3 -25   47.20    2.88
   0  -3  26    0.21    0.33
   0  -3  26    0.12    0.49
   0   3 -26    0.29    0.33
   0   3 -26   -0.95    0.82
   0  -3  27    8.93    0.78
   0  -3  27   10.58    0.82
   0   3 -27   11.40    0.86
   0  -3  28    4.32    0.58
   0  -3  28    5.72    0.58
   0   3 -28    2.63    1.19
   0   3 -28    6.30    0.62
   0  -3  29    0.82    0.41
   0  -3  29    0.21    0.33
   0   3 -29    0.41    0.86
   0   3 -29    0.29    0.33
   0  -3  30   -0.04    0.25
   0  -3  30    0.25    0.29
   0   3 -30   -0.41    0.78
   0   3 -30    0.00    0.33
   0  -3  31    0.70    0.33
   0  -3  31    0.37    0.29
   0   3 -31    0.41    0.62
   0   3 -31    0.62    0.33
   0  -3  32    0.29    0.29
   0  -3  32    0.12    0.29
   0   3 -32    0.82    0.62
   0   3 -32    0.08    0.29
   0  -3  33    3.70    0.45
   0  -3  33    3.83    0.41
   0   3 -33    2.22    0.62
   0   3 -33    4.03    0.49
   0  -3  34    0.04    0.29
   0  -3  34   -0.49    0.25
   0   3 -34    0.04    0.45
   0   3 -34    0.49    0.33
   0  -3  35    0.16    0.25
   0  -3  35   -0.21    0.25
   0   3 -35   -0.16    0.41
   0   3 -35   -0.33    0.33
   0  -3  36    0.33    0.25
   0  -3  36    0.70    0.25
   0   4  36    2.30    0.25
   0   4  36    3.09    0.29
   0  -4 -35   -0.25    0.16
   0  -4 -35   -0.04    0.21
   0   4  35   -0.25    0.21
   0   4  35    0.12    0.21
   0  -4 -34    0.49    0.21
   0  -4 -34    0.00    0.25
   0   4  34    0.25    0.25
   0   4  34    0.29    0.21
   0  -4 -33    0.62    0.25
   0  -4 -33    0.12    0.29
   0   4  33    1.03    0.25
   0   4  33    0.78    0.21
   0  -4 -32    0.29    0.33
   0  -4 -32   -0.12    0.25
   0   4  32   -0.33    0.21
   0   4  32    0.08    0.25
   0  -4 -31    1.32    0.37
   0  -4 -31    1.03    0.29
   0   4  31    1.23    0.29
   0   4  31    1.32    0.25
   0  -4 -30   36.83    2.26
   0  -4 -30   33.86    2.06
   0   4  30   32.96    2.02
   0   4  30   38.31    2.30
   0  -4 -29    0.49    0.33
   0  -4 -29    0.25    0.37
   0   4  29    0.74    0.25
   0   4  29    0.78    0.29
   0  -4 -28    0.21    0.37
   0  -4 -28    1.11    0.33
   0   4  28    0.33    0.25
   0   4  28    0.58    0.29
   0  -4 -27    4.81    0.45
   0  -4 -27    5.14    0.58
   0   4  27    4.65    0.41
   0   4  27    4.20    0.41
   0  -4 -26    7.41    0.66
   0  -4 -26    7.65    0.58
   0   4  26    6.71    0.58
   0   4  26    6.67    0.53
   0  -4 -25   52.05    3.13
   0  -4 -25   43.12    2.55
   0  -4 -24   87.32    5.10
   0  -4 -24   69.29    4.11
   0   4  24   85.63    5.02
   0   4  24   81.88    4.81
   0  -4 -23   10.58    0.78
   0   4  23    9.71    0.82
   0   4  23   11.03    0.78
   0  -4 -22    3.99    0.41
   0   4  22    3.66    0.53
   0   4  22    4.11    0.45
   0  -4 -21   13.25    0.95
   0  -4 -21   15.27    0.99
   0   4  21   16.34    1.11
   0   4  21   17.20    1.11
   0  -4 -20   16.09    0.99
   0   4  20   13.41    0.91
   0   4  20   16.67    1.07
   0  -4 -19  190.72   11.03
   0  -4 -19  151.10    8.81
   0   4  19  172.53   10.04
   0   4  19  171.42    9.92
   0  -4 -18    2.22    0.25
   0  -4 -18    1.89    0.37
   0   4  18    1.73    0.29
   0   4  18    0.99    0.29
   0  -4 -17  112.13    6.54
   0  -4 -17  121.10    7.00
   0   4  17  120.61    7.00
   0   4  17  103.32    6.01
   0  -4 -16    5.47    0.41
   0  -4 -16    4.86    0.62
   0   4  16    4.73    0.45
   0   4  16    4.73    0.41
   0  -4 -15  466.62   26.91
   0  -4 -15  495.42   28.60
   0   4  15  462.51   26.66
   0   4  15  457.16   26.38
   0  -4 -14  294.70   17.08
   0  -4 -14  269.48   15.55
   0   4  14  263.51   15.22
   0   4  14  262.57   15.14
   0  -4 -13  400.91   23.17
   0  -4 -13  340.34   19.63
   0   4  13  347.54   20.04
   0   4  13  345.11   19.96
   0  -4 -12    0.41    0.45
   0  -4 -12    0.16    0.16
   0   4  12    0.37    0.25
   0   4  12    0.41    0.25
   0  -4 -11   51.64    3.00
   0  -4 -11   55.10    3.25
   0   4  11   49.25    2.92
   0   4  11   48.97    2.88
   0  -4 -10   20.90    1.32
   0  -4 -10   20.90    1.28
   0   4  10   20.24    1.23
   0   4  10   17.82    1.11
   0  -4  -9  152.17    8.81
   0  -4  -9  178.87   10.37
   0   4   9  149.61    8.68
   0   4   9  150.03    8.68
   0  -4  -8    6.79    0.53
   0  -4  -8    6.46    0.45
   0   4   8    6.34    0.45
   0   4   8    7.65    0.53
   0  -4  -7  138.18    8.02
   0  -4  -7  133.24    7.74
   0   4   7  140.69    8.15
   0   4   7  156.65    9.09
   0  -4  -6   79.13    4.61
   0  -4  -6   77.69    4.53
   0   4   6   76.91    4.49
   0   4   6   85.30    4.98
   0  -4  -5  168.42    9.79
   0  -4  -5  159.45    9.26
   0   4   5  186.36   10.82
   0   4   5  158.91    9.22
   0  -4  -4  292.03   16.87
   0  -4  -4  311.24   17.98
   0   4   4  298.20   17.24
   0   4   4  291.66   16.87
   0  -4  -3  273.80   15.84
   0  -4  -3  272.20   15.76
   0   4   3  261.13   15.10
   0   4   3  257.59   14.90
   0  -4  -2  267.17   15.47
   0  -4  -2  260.76   15.10
   0  -4  -1  258.86   14.98
   0  -4  -1  271.41   15.72
   0   4   1  255.94   14.81
   0   4   1  275.49   15.92
   0  -4   0   21.48    1.32
   0  -4   0   19.96    1.23
   0   4   0   21.36    1.32
   0   4   0   21.60    1.36
   0   4  -1   37.57    2.26
   0   4  -1   38.27    2.30
   0  -4   2  216.69   12.55
   0  -4   2  224.38   13.00
   0   4  -2  222.57   12.92
   0   4  -2  221.05   12.80
   0  -4   3    0.62    0.21
   0  -4   3    0.74    0.25
   0   4  -3    0.78    0.25
   0   4  -3    0.86    0.25
   0  -4   4    6.50    0.49
   0  -4   4    6.13    0.49
   0   4  -4    6.42    0.49
   0   4  -4    6.13    0.49
   0  -4   5  184.10   10.70
   0  -4   5  180.89   10.49
   0   4  -5  193.19   11.19
   0   4  -5  176.28   10.25
   0  -4   6   55.30    3.29
   0  -4   6   53.29    3.17
   0   4  -6   54.60    3.25
   0   4  -6   52.22    3.09
   0  -4   7  240.43   13.95
   0  -4   7  248.33   14.40
   0   4  -7  256.15   14.85
   0   4  -7  242.73   14.07
   0  -4   8   67.77    3.99
   0  -4   8   71.06    4.20
   0   4  -8   67.28    3.95
   0   4  -8   70.69    4.20
   0  -4   9   36.58    2.22
   0  -4   9   37.73    2.30
   0   4  -9   36.62    2.22
   0   4  -9   35.55    2.18
   0  -4  10   38.68    2.35
   0  -4  10   40.57    2.47
   0   4 -10   38.93    2.35
   0   4 -10   37.77    2.30
   0  -4  11    0.53    0.37
   0  -4  11    0.33    0.37
   0   4 -11   -0.37    0.37
   0   4 -11   -0.08    0.33
   0  -4  12   28.02    1.77
   0  -4  12   29.42    1.81
   0   4 -12   27.90    1.77
   0   4 -12   29.46    1.85
   0  -4  13   21.11    1.36
   0  -4  13   22.10    1.40
   0   4 -13   20.74    1.32
   0   4 -13   21.19    1.40
   0  -4  14   17.90    1.15
   0  -4  14   19.79    1.28
   0   4 -14   17.16    1.11
   0   4 -14   21.40    1.40
   0  -4  15   23.17    1.48
   0  -4  15   27.65    1.73
   0   4 -15   26.01    1.65
   0   4 -15   26.01    1.65
   0  -4  16    0.33    0.33
   0   4 -16    0.25    0.33
   0  -4  19   29.71    1.89
   0  -4  19   28.72    1.77
   0   4 -19   26.25    1.73
   0   4 -19   25.43    1.60
   0  -4  20   24.69    1.56
   0  -4  20   27.94    1.77
   0   4 -20   29.26    1.85
   0  -4  21    5.14    0.58
   0  -4  21    6.21    0.62
   0   4 -21    6.13    0.62
   0   4 -21    4.65    0.58
   0  -4  22   27.73    1.77
   0  -4  22   32.18    2.02
   0   4 -22   34.69    2.18
   0  -4  23   22.14    1.48
   0   4 -23   23.50    1.56
   0  -4  24    0.16    0.37
   0  -4  24    1.73    0.58
   0   4 -24    0.45    0.33
   0   4 -24   -0.49    0.74
   0  -4  25   17.98    1.32
   0   4 -25   15.72    1.40
   0  -4  26    3.13    0.45
   0  -4  26    1.85    0.58
   0   4 -26    1.85    0.91
   0   4 -26    3.29    0.45
   0  -4  27    7.98    0.78
   0   4 -27    7.28    1.15
   0  -4  28    1.52    0.37
   0  -4  28    0.66    0.53
   0   4 -28    1.28    0.37
   0   4 -28   -0.37    0.99
   0  -4  29    0.49    0.53
   0  -4  29    0.49    0.33
   0   4 -29    1.73    0.99
   0   4 -29    0.33    0.33
   0  -4  30    0.16    0.33
   0  -4  30    0.00    0.53
   0   4 -30    0.58    0.37
   0   4 -30   -0.37    0.95
   0  -4  31   -0.25    0.49
   0  -4  31    0.58    0.33
   0   4 -31   -0.25    0.33
   0   4 -31    1.23    0.91
   0  -4  32    1.32    0.33
   0  -4  32    2.43    0.41
   0   4 -32    1.73    0.99
   0   4 -32    2.59    0.41
   0  -4  33    0.70    0.33
   0  -4  33    1.11    0.33
   0   4 -33    0.33    0.37
   0   4 -33    0.62    0.74
   0  -4  34    0.25    0.29
   0  -4  34    0.12    0.29
   0   4 -34    0.91    0.66
   0   4 -34    0.45    0.37
   0  -4  35    0.95    0.33
   0  -4  35    0.91    0.33
   0   4 -35    1.28    0.41
   0  -4  36    1.77    0.37
   0  -4  36    1.98    0.37
   0   5  37    0.41    0.16
   0   5  37    0.04    0.16
   0  -5 -36    1.73    0.21
   0   5  36    1.65    0.21
   0  -5 -35    0.29    0.21
   0  -5 -35    0.16    0.21
   0   5  35    0.21    0.25
   0   5  35    0.53    0.21
   0  -5 -34    0.25    0.25
   0  -5 -34    0.08    0.21
   0   5  34    0.58    0.21
   0   5  34    0.41    0.25
   0  -5 -33    0.53    0.25
   0  -5 -33    0.95    0.29
   0   5  33    0.41    0.29
   0   5  33    0.91    0.25
   0  -5 -32    7.45    0.62
   0   5  32    7.82    0.58
   0   5  32    6.87    0.58
   0  -5 -31    1.23    0.33
   0  -5 -31    1.15    0.33
   0   5  31    0.49    0.29
   0   5  31    1.44    0.29
   0  -5 -30    2.80    0.37
   0  -5 -30    3.83    0.45
   0   5  30    3.74    0.37
   0   5  30    2.76    0.37
   0  -5 -29    5.84    0.58
   0  -5 -29    5.31    0.49
   0   5  29    4.90    0.49
   0   5  29    5.84    0.49
   0  -5 -28   -0.16    0.37
   0  -5 -28    0.49    0.37
   0   5  28    0.08    0.62
   0   5  28    0.29    0.25
   0  -5 -27   50.57    3.00
   0  -5 -27   48.64    2.92
   0   5  27   49.25    2.96
   0   5  27   47.57    2.84
   0  -5 -26    0.12    0.37
   0  -5 -26   -0.53    0.45
   0   5  26    0.25    0.25
   0   5  26    0.53    0.58
   0  -5 -25   17.49    1.11
   0  -5 -25   19.50    1.28
   0  -5 -24   52.34    3.09
   0  -5 -24   45.96    2.80
   0   5  24   55.06    3.29
   0   5  24   45.22    2.72
   0  -5 -23    0.16    0.41
   0   5  23    0.49    0.41
   0   5  23    0.53    0.25
   0  -5 -22   90.57    5.35
   0  -5 -22  104.64    6.05
   0   5  22   93.78    5.51
   0   5  22   94.76    5.51
   0  -5 -21    3.66    0.33
   0  -5 -21    4.11    0.45
   0   5  21    2.88    0.33
   0   5  21    3.42    0.37
   0  -5 -20    0.37    0.21
   0  -5 -20    0.25    0.33
   0   5  20    0.29    0.25
   0   5  20    0.21    0.21
   0  -5 -19   29.34    1.81
   0  -5 -19   32.22    1.89
   0   5  19   31.11    1.89
   0  -5 -18   83.74    4.94
   0  -5 -18   86.58    5.02
   0   5  18   88.63    5.18
   0   5  18   87.44    5.10
   0  -5 -17   58.72    3.42
   0  -5 -17   57.69    3.46
   0   5  17   59.38    3.50
   0   5  17   56.87    3.33
   0  -5 -16  540.28   31.15
   0  -5 -16  577.72   33.37
   0   5  16  551.39   31.81
   0   5  16  545.62   31.52
   0  -5 -15    1.69    0.58
   0  -5 -15    2.47    0.33
   0   5  15    1.85    0.29
   0   5  15    1.44    0.33
   0  -5 -14   57.36    3.33
   0  -5 -14   58.31    3.50
   0   5  14   58.47    3.46
   0   5  14   58.72    3.46
   0  -5 -13  660.43   38.10
   0  -5 -13  716.39   41.35
   0   5  13  632.45   36.50
   0   5  13  618.46   35.68
   0  -5 -12    1.93    0.37
   0  -5 -12    2.10    0.58
   0   5  12    2.22    0.33
   0   5  12    1.73    0.41
   0  -5 -11   50.32    3.04
   0  -5 -11   49.67    2.92
   0   5  11   49.01    2.92
   0   5  11   46.54    2.76
   0  -5 -10    2.02    0.37
   0   5  10    1.28    0.33
   0   5  10    1.69    0.29
   0  -5  -9   95.75    5.60
   0  -5  -9   95.26    5.55
   0   5   9  104.97    6.13
   0   5   9   97.77    5.72
   0  -5  -8  560.85   32.38
   0  -5  -8  525.05   30.33
   0   5   8  538.63   31.11
   0   5   8  594.18   34.28
   0  -5  -7  330.79   19.13
   0  -5  -7  349.06   20.20
   0   5   7  360.54   20.86
   0   5   7  313.01   18.11
   0  -5  -6  316.31   18.31
   0  -5  -6  296.39   17.16
   0   5   6  298.28   17.24
   0   5   6  354.00   20.49
   0  -5  -5  373.58   21.60
   0  -5  -5  384.53   22.22
   0   5   5  378.44   21.89
   0   5   5  382.68   22.14
   0  -5  -4   20.74    1.32
   0  -5  -4   19.67    1.23
   0   5   4   19.75    1.23
   0   5   4   20.16    1.28
   0  -5  -3    1.32    0.25
   0  -5  -3    0.66    0.25
   0   5   3    0.66    0.25
   0   5   3    0.78    0.21
   0  -5  -2  301.20   17.45
   0  -5  -2  316.47   18.31
   0  -5  -1  522.17   30.16
   0  -5  -1  453.04   26.17
   0   5   1  480.20   27.77
   0   5   1  455.10   26.29
   0  -5   0   46.42    2.76
   0  -5   0   46.37    2.76
   0   5   0   48.47    2.88
   0   5   0   45.80    2.76
   0  -5   1   56.33    3.33
   0  -5   1   56.70    3.37
   0   5  -1   62.46    3.70
   0   5  -1   56.95    3.37
   0  -5   2  285.77   16.54
   0  -5   2  274.05   15.88
   0   5  -2  283.51   16.42
   0   5  -2  288.04   16.67
   0  -5   3   89.29    5.23
   0  -5   3   99.50    5.84
   0   5  -3   96.99    5.68
   0   5  -3   95.18    5.60
   0  -5   4    0.70    0.25
   0  -5   4    0.49    0.25
   0   5  -4    0.66    0.29
   0   5  -4    1.11    0.29
   0  -5   5   85.30    5.02
   0  -5   5   87.40    5.14
   0   5  -5   85.84    5.06
   0   5  -5   86.99    5.10
   0  -5   6   35.47    2.18
   0  -5   6   32.38    1.98
   0   5  -6   32.55    2.02
   0   5  -6   34.36    2.10
   0  -5   7   15.22    1.03
   0  -5   7   14.61    0.99
   0   5  -7   14.03    0.99
   0   5  -7   13.41    0.95
   0  -5   8  237.47   13.78
   0  -5   8  229.89   13.37
   0   5  -8  238.99   13.91
   0   5  -8  237.34   13.78
   0  -5   9   37.98    2.35
   0  -5   9   38.35    2.35
   0   5  -9   37.28    2.30
   0   5  -9   36.91    2.26
   0  -5  10    0.82    0.37
   0  -5  10    0.04    0.37
   0   5 -10    0.37    0.41
   0   5 -10    0.21    0.37
   0  -5  11    0.53    0.37
   0   5 -11    0.08    0.37
   0  -5  14    2.22    0.37
   0  -5  14    1.69    0.37
   0   5 -14    1.60    0.41
   0   5 -14    1.69    0.37
   0  -5  15   67.85    4.03
   0  -5  15   75.67    4.49
   0   5 -15   71.84    4.28
   0   5 -15   70.65    4.20
   0  -5  16   26.09    1.65
   0  -5  16   32.14    2.02
   0   5 -16   30.49    1.89
   0   5 -16   30.61    1.93
   0  -5  17    0.29    0.41
   0  -5  17    0.37    0.33
   0   5 -17   -0.08    0.33
   0   5 -17    0.12    0.37
   0  -5  18    8.52    0.74
   0  -5  18   10.20    0.82
   0   5 -18   10.33    0.82
   0  -5  19   38.47    2.39
   0  -5  19   36.25    2.22
   0   5 -19   37.73    2.35
   0   5 -19   32.18    2.02
   0  -5  20    3.17    0.49
   0  -5  20    3.62    0.49
   0   5 -20    3.04    0.49
   0   5 -20    4.20    0.53
   0  -5  21  143.85    8.39
   0  -5  21  162.29    9.51
   0  -5  22   61.60    3.74
   0  -5  22   55.67    3.33
   0   5 -22   56.33    3.42
   0   5 -23    5.84    0.62
   0   5 -23    4.86    0.66
   0  -5  24   38.84    2.43
   0  -5  24   50.86    3.17
   0   5 -24   44.23    2.76
   0  -5  25   37.16    2.35
   0   5 -25   39.34    2.47
   0  -5  26    2.02    0.41
   0  -5  26    1.85    0.62
   0   5 -26    1.40    0.95
   0   5 -26    1.52    0.41
   0  -5  27    0.45    0.33
   0  -5  27   -1.15    0.58
   0   5 -27   -0.16    0.37
   0   5 -27    0.08    0.95
   0  -5  28    0.37    0.62
   0  -5  28    0.04    0.33
   0   5 -28    0.86    0.37
   0   5 -28    1.73    1.03
   0  -5  29   -1.19    0.58
   0  -5  29    0.04    0.33
   0   5 -29    0.78    0.37
   0   5 -29   -0.16    1.03
   0  -5  30    0.49    0.58
   0  -5  30    0.53    0.33
   0   5 -30    0.33    0.37
   0   5 -30   -1.03    1.03
   0  -5  31    0.58    0.58
   0  -5  31    1.11    0.37
   0   5 -31    2.10    1.03
   0   5 -31    0.49    0.37
   0  -5  32    0.66    0.58
   0  -5  32    1.65    0.37
   0   5 -32    1.69    0.45
   0   5 -32    1.40    0.99
   0  -5  33    0.49    0.33
   0  -5  33    1.32    0.58
   0   5 -33    1.03    0.66
   0   5 -33    0.66    0.41
   0  -5  34    0.53    0.29
   0  -5  34    0.00    0.33
   0   5 -34   -1.23    0.95
   0   5 -34    0.33    0.41
   0  -5  35   -0.33    0.33
   0  -5  35    0.16    0.33
   0   6  38    4.40    0.29
   0   6  37    0.29    0.21
   0   6  37    0.12    0.16
   0  -6 -36    8.35    0.58
   0   6  36    8.60    0.58
   0   6  36    6.58    0.49
   0  -6 -35    8.68    0.62
   0   6  35    7.74    0.62
   0   6  35    8.31    0.58
   0  -6 -34    0.53    0.25
   0  -6 -34    0.29    0.33
   0   6  34    1.19    0.29
   0   6  34    0.70    0.25
   0  -6 -33    2.10    0.33
   0  -6 -33    2.80    0.37
   0   6  33    2.39    0.29
   0   6  33    2.30    0.33
   0  -6 -32    3.95    0.41
   0   6  32    2.96    0.33
   0   6  32    3.95    0.49
   0  -6 -31    1.28    0.41
   0  -6 -31    1.32    0.33
   0   6  31    0.74    0.37
   0   6  31    1.19    0.25
   0  -6 -30    1.07    0.33
   0  -6 -30    1.32    0.53
   0   6  30    0.95    0.62
   0   6  30    1.44    0.29
   0  -6 -29   21.03    1.36
   0  -6 -29   23.50    1.48
   0   6  29   20.99    1.44
   0   6  29   23.04    1.44
   0  -6 -28    1.85    0.41
   0  -6 -28    3.00    0.45
   0   6  28    2.39    0.33
   0   6  28    3.13    0.66
   0  -6 -27   10.16    0.78
   0  -6 -27    9.92    0.74
   0   6  27   10.62    0.74
   0   6  27   10.90    0.99
   0  -6 -26   16.79    1.07
   0  -6 -26   16.25    1.11
   0   6  26   15.84    1.03
   0   6  26   13.37    0.99
   0  -6 -25   28.56    1.73
   0  -6 -25   26.71    1.69
   0  -6 -24    5.14    0.53
   0  -6 -24    5.68    0.45
   0   6  24    5.14    0.45
   0   6  24    4.94    0.49
   0   6  23    0.29    0.25
   0   6  23    0.12    0.25
   0  -6 -22    0.21    0.21
   0  -6 -22   -0.12    0.37
   0   6  22    0.41    0.33
   0   6  22    0.04    0.25
   0  -6 -21  156.07    9.09
   0  -6 -21  162.41    9.38
   0   6  21  152.50    8.89
   0   6  21  134.10    7.78
   0  -6 -20  113.28    6.54
   0  -6 -20  122.42    7.16
   0   6  20  118.71    6.91
   0   6  20  108.84    6.34
   0  -6 -19   50.86    2.96
   0  -6 -19   53.62    3.21
   0   6  19   54.60    3.25
   0   6  19   46.74    2.76
   0  -6 -18   18.06    1.11
   0  -6 -18   18.19    1.19
   0   6  18   19.55    1.19
   0   6  18   18.19    1.15
   0  -6 -17   27.90    1.77
   0  -6 -17   28.02    1.69
   0   6  17   27.61    1.65
   0   6  17   28.39    1.77
   0  -6 -16    5.60    0.45
   0  -6 -16    5.47    0.58
   0   6  16    5.14    0.49
   0   6  16    6.54    0.53
   0  -6 -15    8.35    0.62
   0   6  15    8.48    0.66
   0   6  15    7.98    0.62
   0  -6 -14  252.73   14.65
   0  -6 -14  279.77   16.17
   0   6  14  276.06   15.97
   0   6  14  281.62   16.29
   0  -6 -13  244.09   14.15
   0  -6 -13  251.66   14.57
   0   6  13  245.33   14.20
   0   6  13  244.46   14.15
   0  -6 -12  143.81    8.39
   0  -6 -12  145.29    8.44
   0   6  12  180.19   10.49
   0   6  12  147.52    8.60
   0  -6 -11   27.24    1.69
   0  -6 -11   34.28    2.10
   0   6  11   34.61    2.14
   0   6  11   32.42    1.98
   0  -6 -10   23.54    1.48
   0  -6 -10   26.25    1.65
   0   6  10   25.64    1.65
   0   6  10   25.22    1.56
   0  -6  -9   62.87    3.70
   0  -6  -9   66.45    3.95
   0   6   9   63.29    3.74
   0   6   9   68.88    4.07
   0  -6  -8  382.55   22.14
   0  -6  -8  353.22   20.45
   0   6   8  393.13   22.75
   0   6   8  363.96   21.07
   0  -6  -7  660.02   38.10
   0  -6  -7  629.16   36.33
   0   6   7  713.10   41.15
   0   6   7  633.68   36.58
   0  -6  -6 2022.02  116.57
   0  -6  -6 2085.39  120.23
   0   6   6 2377.95  137.06
   0   6   6 2014.20  116.12
   0  -6  -5   20.74    1.32
   0  -6  -5   18.31    1.19
   0   6   5   18.35    1.15
   0  -6  -4   51.48    3.09
   0  -6  -4   54.23    3.25
   0   6   4   49.75    2.96
   0   6   4   47.36    2.84
   0  -6  -3   60.94    3.62
   0  -6  -3   66.17    3.91
   0   6   3   60.57    3.58
   0   6   3   64.44    3.83
   0  -6  -2    2.67    0.33
   0  -6  -2    2.22    0.33
   0  -6  -1   49.71    2.96
   0  -6  -1   47.44    2.84
   0   6   1   48.60    2.92
   0   6   1   50.57    3.00
   0  -6   0   10.74    0.74
   0  -6   0   10.41    0.74
   0   6   0   11.73    0.82
   0   6   0   10.29    0.78
   0  -6   1   19.75    1.28
   0  -6   1   18.89    1.23
   0   6  -1   18.19    1.19
   0   6  -1   19.79    1.28
   0  -6   2  217.76   12.67
   0  -6   2  204.84   11.89
   0   6  -2  211.71   12.30
   0   6  -2  218.13   12.67
   0  -6   3   17.24    1.15
   0  -6   3   16.42    1.11
   0   6  -3   16.09    1.07
   0   6  -3   16.21    1.11
   0  -6   4    1.56    0.41
   0  -6   4    2.76    0.41
   0   6  -4    1.56    0.37
   0   6  -4    2.63    0.45
   0  -6   5   21.52    1.40
   0   6  -5   20.99    1.40
   0  -6   8    2.76    0.49
   0   6  -8    2.47    0.53
   0  -6   9  431.64   24.98
   0  -6   9  445.63   25.80
   0   6  -9  434.11   25.10
   0   6  -9  430.41   24.94
   0  -6  10  127.19    7.45
   0  -6  10  124.68    7.32
   0   6 -10  127.19    7.45
   0   6 -10  158.30    9.30
   0  -6  11   11.15    0.82
   0  -6  11   10.29    0.82
   0   6 -11   11.93    0.91
   0   6 -11   10.95    0.86
   0  -6  12  119.04    7.00
   0  -6  12  118.26    6.95
   0   6 -12  126.70    7.41
   0   6 -12  120.19    7.08
   0  -6  13  216.81   12.63
   0  -6  13  221.71   12.92
   0   6 -13  212.74   12.43
   0   6 -13  221.13   12.88
   0  -6  14    7.74    0.66
   0  -6  14    9.13    0.74
   0   6 -14    9.30    0.78
   0   6 -14    7.65    0.66
   0  -6  15   13.46    0.99
   0  -6  15   13.95    1.03
   0   6 -15   12.10    0.95
   0   6 -15   12.18    0.91
   0  -6  16   27.45    1.77
   0  -6  16   32.51    2.06
   0   6 -16   28.52    1.81
   0   6 -16   35.72    2.30
   0  -6  17    3.83    0.49
   0  -6  17    4.86    0.53
   0   6 -17    5.97    0.70
   0  -6  18    0.08    0.45
   0  -6  18    0.53    0.37
   0   6 -18    0.29    0.45
   0   6 -18    0.33    0.41
   0  -6  19   22.47    1.52
   0  -6  19   23.21    1.56
   0   6 -19   23.50    1.60
   0   6 -19   22.96    1.52
   0  -6  20    7.65    0.74
   0  -6  20    8.64    0.82
   0   6 -20    7.57    0.74
   0   6 -20    6.30    0.70
   0  -6  21    7.24    0.70
   0  -6  21    7.82    0.74
   0   6 -21    8.60    0.78
   0   6 -21    6.13    0.66
   0  -6  22    1.15    0.45
   0  -6  22    0.78    0.41
   0   6 -22    1.07    0.45
   0   6 -22    0.58    0.41
   0  -6  23    5.93    0.66
   0  -6  23    6.50    0.66
   0   6 -23    6.13    0.70
   0   6 -23    8.89    0.78
   0  -6  24   15.43    1.15
   0  -6  24   17.61    1.23
   0   6 -24   16.67    1.19
   0   6 -24   15.43    1.19
   0  -6  25    2.22    0.53
   0  -6  25    1.93    0.41
   0   6 -25    1.98    0.45
   0   6 -25    0.82    0.53
   0  -6  26   10.74    0.95
   0  -6  26   13.29    0.99
   0   6 -26   12.59    0.99
   0  -6  27    1.11    0.49
   0  -6  27    1.48    0.41
   0   6 -27    1.19    0.41
   0   6 -27    0.86    0.95
   0  -6  28    0.41    0.66
   0  -6  28    2.67    0.45
   0   6 -28    2.06    0.45
   0   6 -28    1.56    1.03
   0  -6  29    0.78    0.66
   0  -6  29    0.33    0.33
   0   6 -29    0.16    0.37
   0   6 -29    0.12    0.99
   0  -6  30    5.27    0.58
   0   6 -30    5.64    0.66
   0  -6  31    0.16    0.62
   0  -6  31   -0.08    0.33
   0   6 -31   -0.21    0.41
   0   6 -31   -1.98    1.03
   0  -6  32   -0.21    0.58
   0  -6  32    1.36    0.37
   0   6 -32    0.29    0.45
   0   6 -32   -0.25    1.03
   0  -6  33    0.25    0.58
   0  -6  33    0.74    0.33
   0   6 -33    0.25    0.45
   0   6 -33    0.37    0.99
   0  -6  34    0.53    0.33
   0  -6  34    0.04    0.58
   0   6 -34    0.12    0.45
   0   6 -34   -0.16    0.99
   0  -6  35   -0.12    0.33
   0  -6  35    0.16    0.58
   0   7  38    0.41    0.25
   0   7  38    0.00    0.16
   0   7  37    0.04    0.29
   0   7  37    0.53    0.21
   0  -7 -36    0.21    0.25
   0  -7 -36    0.29    0.29
   0   7  36   -0.04    0.29
   0   7  36    0.29    0.21
   0  -7 -35    3.42    0.37
   0   7  35    4.20    0.41
   0   7  35    4.16    0.41
   0  -7 -34    4.40    0.45
   0  -7 -34    3.33    0.41
   0   7  34    3.17    0.45
   0   7  34    4.53    0.41
   0  -7 -33    6.38    0.58
   0   7  33    6.58    0.82
   0   7  33    6.01    0.49
   0  -7 -32    3.09    0.58
   0  -7 -32    3.70    0.45
   0   7  32    3.21    0.37
   0   7  32    3.54    0.70
   0  -7 -31    1.28    0.37
   0  -7 -31    1.36    0.49
   0   7  31    2.14    0.66
   0   7  31    1.98    0.29
   0  -7 -30    0.53    0.33
   0  -7 -30    0.21    0.41
   0   7  30    0.95    0.66
   0   7  30    0.82    0.25
   0  -7 -29   13.50    0.95
   0  -7 -29   13.74    0.99
   0   7  29   13.83    0.95
   0   7  29   15.88    1.19
   0  -7 -28   14.57    1.03
   0  -7 -28   12.06    0.82
   0   7  28   13.09    0.99
   0   7  28   14.32    0.95
   0  -7 -27    0.62    0.33
   0  -7 -27    0.49    0.29
   0   7  27    0.45    0.45
   0   7  27    0.29    0.25
   0  -7 -26   73.24    4.28
   0  -7 -26   71.68    4.28
   0   7  26   62.75    3.70
   0   7  26   64.52    3.79
   0  -7 -25   40.12    2.35
   0  -7 -25   40.33    2.47
   0  -7 -24  162.29    9.46
   0  -7 -24  181.26   10.49
   0   7  24  151.34    8.81
   0   7  23    7.08    0.58
   0   7  23    5.43    0.45
   0  -7 -22   17.78    1.07
   0  -7 -22   18.43    1.23
   0   7  22   16.62    1.03
   0   7  22   19.79    1.28
   0  -7 -21    2.67    0.41
   0  -7 -21    2.84    0.29
   0   7  21    2.76    0.37
   0   7  21    2.88    0.29
   0  -7 -20   17.53    1.19
   0  -7 -20   16.58    1.03
   0   7  20   16.34    1.03
   0   7  20   15.02    0.99
   0  -7 -19   60.90    3.66
   0  -7 -19   62.01    3.62
   0   7  19   57.20    3.42
   0   7  19   64.11    3.74
   0  -7 -18    0.04    0.33
   0  -7 -18    0.08    0.21
   0   7  18    0.41    0.29
   0   7  18    0.16    0.21
   0  -7 -17    9.46    0.66
   0  -7 -17    8.52    0.70
   0   7  17   10.41    0.74
   0   7  17   10.00    0.70
   0  -7 -16   15.10    1.07
   0  -7 -16   13.25    0.86
   0   7  16   13.95    0.95
   0   7  16   13.78    0.95
   0  -7 -15  240.06   13.95
   0  -7 -15  230.22   13.33
   0   7  15  229.15   13.29
   0   7  15  231.33   13.41
   0  -7 -14   58.14    3.46
   0  -7 -14   56.74    3.42
   0   7  14   56.46    3.37
   0   7  14   58.80    3.50
   0  -7 -13  138.42    8.11
   0  -7 -13  136.04    7.94
   0   7  13  130.89    7.65
   0   7  13  170.35    9.96
   0  -7 -12  293.63   17.04
   0  -7 -12  265.82   15.39
   0   7  12  307.71   17.82
   0   7  12  287.67   16.67
   0  -7 -11  420.12   24.28
   0  -7 -11  469.50   27.16
   0   7  11  442.34   25.59
   0   7  11  478.96   27.69
   0  -7 -10 2226.53  128.38
   0  -7 -10 2019.55  116.45
   0   7  10 2060.70  118.79
   0   7  10 2295.24  132.33
   0  -7  -9  643.15   37.16
   0  -7  -9  594.18   34.32
   0   7   9  643.56   37.20
   0   7   9  608.58   35.14
   0  -7  -8   72.79    4.32
   0  -7  -8   79.29    4.69
   0   7   8   72.50    4.28
   0   7   8   81.80    4.86
   0  -7  -7  113.49    6.67
   0  -7  -7  105.96    6.21
   0   7   7  108.96    6.38
   0   7   7  121.59    7.16
   0  -7  -6    1.60    0.41
   0  -7  -6    0.95    0.33
   0   7   6    2.02    0.62
   0   7   6    1.52    0.33
   0  -7  -5   91.55    5.39
   0  -7  -5   91.43    5.39
   0   7   5   90.40    5.31
   0   7   5   79.54    4.73
   0  -7  -4  217.51   12.63
   0   7   4  213.23   12.43
   0  -7  -3   37.57    2.35
   0  -7   1  528.75   30.57
   0   7  -1  532.46   30.78
   0  -7   2   29.13    1.85
   0  -7   2   28.52    1.81
   0   7  -2   31.40    1.98
   0   7  -2   26.42    1.73
   0  -7   3  194.96   11.36
   0  -7   3  192.00   11.19
   0   7  -3  186.94   10.90
   0   7  -3  198.66   11.56
   0  -7   4    8.72    0.74
   0  -7   4   10.00    0.82
   0   7  -4    9.18    0.82
   0   7  -4    8.97    0.74
   0  -7   5   92.09    5.43
   0  -7   5   92.21    5.47
   0   7  -5   96.90    5.72
   0   7  -5   95.01    5.64
   0  -7   6    6.05    0.62
   0  -7   6    5.64    0.58
   0   7  -6    4.77    0.58
   0   7  -6    4.16    0.53
   0  -7   7  104.60    6.17
   0  -7   7  106.45    6.30
   0   7  -7  105.38    6.21
   0   7  -7  105.09    6.21
   0  -7   8  116.57    6.87
   0  -7   8  108.26    6.38
   0   7  -8  115.91    6.83
   0   7  -8  115.05    6.79
   0  -7   9    5.76    0.58
   0  -7   9    5.35    0.58
   0   7  -9    6.42    0.62
   0   7  -9    5.76    0.62
   0  -7  10   19.55    1.32
   0  -7  10   19.30    1.28
   0   7 -10   20.37    1.40
   0   7 -10   20.70    1.36
   0  -7  11    3.99    0.49
   0  -7  11    4.36    0.53
   0   7 -11    3.87    0.49
   0   7 -11    4.44    0.53
   0  -7  12    0.41    0.37
   0  -7  12    0.16    0.33
   0   7 -12    0.00    0.37
   0   7 -12    0.74    0.37
   0  -7  13    6.09    0.58
   0  -7  13    5.64    0.58
   0   7 -13    6.50    0.62
   0   7 -13    6.87    0.66
   0  -7  14   87.69    5.23
   0  -7  14   90.28    5.35
   0   7 -14   85.84    5.14
   0   7 -14   88.67    5.27
   0  -7  15   80.28    4.81
   0  -7  15   78.88    4.69
   0   7 -15   82.34    4.90
   0   7 -15   77.03    4.61
   0  -7  16   11.56    0.91
   0  -7  16   12.55    0.99
   0   7 -16   13.74    1.07
   0   7 -16   11.64    0.91
   0  -7  17   38.72    2.43
   0  -7  17   35.80    2.26
   0   7 -17   33.25    2.10
   0   7 -17   40.37    2.55
   0  -7  18   35.47    2.22
   0  -7  18   38.80    2.43
   0   7 -18   39.91    2.51
   0   7 -18   31.03    1.98
   0  -7  19    6.71    0.66
   0  -7  19    6.50    0.74
   0   7 -19    5.39    0.66
   0   7 -19    7.82    0.78
   0  -7  20    7.82    0.82
   0  -7  20    7.12    0.70
   0   7 -20    8.15    0.78
   0   7 -20    6.95    0.74
   0  -7  21    2.51    0.49
   0  -7  21    2.39    0.53
   0   7 -21    2.18    0.53
   0   7 -21    3.83    0.58
   0  -7  22   17.69    1.28
   0  -7  22   20.99    1.48
   0   7 -22   19.71    1.40
   0   7 -22   16.87    1.23
   0  -7  23    1.03    0.41
   0  -7  23    0.37    0.45
   0   7 -23    0.91    0.49
   0   7 -23    0.29    0.45
   0  -7  24    9.51    0.86
   0  -7  24   10.45    0.86
   0   7 -24   10.62    0.91
   0   7 -24    7.53    0.82
   0  -7  25    0.53    0.37
   0  -7  25    0.33    0.45
   0   7 -25   -0.45    0.53
   0   7 -25    0.08    0.41
   0  -7  26   -0.78    0.49
   0  -7  26    0.00    0.37
   0   7 -26    0.58    0.41
   0   7 -26   -0.66    0.53
   0  -7  27    3.09    0.49
   0  -7  27    2.10    0.58
   0   7 -27    1.07    0.62
   0   7 -27    1.98    0.49
   0  -7  28    0.04    0.49
   0  -7  28    0.95    0.37
   0   7 -28    1.65    0.45
   0   7 -28   -0.41    0.91
   0  -7  29    0.37    0.37
   0  -7  29   -0.04    0.66
   0   7 -29    1.07    0.99
   0   7 -29   -0.04    0.41
   0  -7  30    0.00    0.66
   0  -7  30   -0.04    0.33
   0   7 -30   -0.58    0.41
   0   7 -30   -0.21    0.99
   0  -7  31    1.11    0.37
   0  -7  31    1.77    0.70
   0   7 -31    1.15    0.99
   0   7 -31    1.11    0.49
   0  -7  32    0.08    0.33
   0  -7  32    0.16    0.62
   0   7 -32   -0.08    0.45
   0   7 -32    0.12    1.03
   0  -7  33    0.12    0.37
   0   7 -33    0.33    0.45
   0   7 -33    1.15    0.99
   0   8  38    0.45    0.29
   0   8  38    0.49    0.21
   0   8  37    3.33    0.41
   0   8  37    3.42    0.37
   0  -8 -36    0.86    0.29
   0  -8 -36    0.33    0.33
   0   8  36    0.62    0.25
   0   8  36    0.70    0.37
   0  -8 -35    5.55    0.49
   0   8  35    5.06    0.74
   0   8  35    6.30    0.53
   0  -8 -34   -0.62    0.49
   0  -8 -34    0.21    0.29
   0   8  34   -0.33    0.25
   0   8  34    0.00    0.62
   0  -8 -33   17.24    1.15
   0  -8 -33   19.92    1.32
   0   8  33   19.18    1.23
   0   8  33   21.19    1.52
   0  -8 -32    1.73    0.45
   0  -8 -32    0.66    0.33
   0   8  32    0.91    0.29
   0  -8 -31    7.49    0.70
   0  -8 -31    5.93    0.58
   0  -8 -30    2.02    0.41
   0  -8 -30    2.06    0.33
   0  -8 -12   14.03    1.03
   0   8  12   14.73    1.03
   0  -8 -11  440.70   25.51
   0   8  11  436.99   25.31
   0  -8 -10  157.84    9.22
   0  -8 -10  162.29    9.51
   0   8  10  170.02    9.92
   0   8  10  167.72    9.79
   0  -8  -9  580.19   33.54
   0  -8  -9  556.32   32.18
   0   8   9  608.58   35.18
   0   8   9  564.96   32.67
   0  -8  -8 2016.26  116.28
   0  -8  -8 1966.47  113.40
   0   8   8 1956.59  112.83
   0   8   8 2243.81  129.37
   0  -8  -7  104.43    6.17
   0  -8  -7   94.60    5.60
   0   8   7  100.36    5.93
   0   8   7  117.07    6.91
   0  -8  -6 1197.82   69.13
   0  -8  -6 1166.55   67.32
   0   8   6 1173.96   67.73
   0   8   6 1229.92   70.98
   0  -8  -5 1559.51   89.99
   0  -8  -5 1528.65   88.18
   0   8   5 1395.33   80.53
   0   8   5 1502.73   86.70
   0  -8  -4   28.31    1.81
   0  -8  -4   28.52    1.81
   0   8   4   28.72    1.81
   0   8   4   26.17    1.73
   0  -8  -3    1.19    0.41
   0  -8  -3    0.86    0.45
   0   8   3    1.85    0.45
   0   8   3    1.48    0.49
   0  -8  -2   73.78    4.40
   0  -8  -2   74.35    4.44
   0   8   2   77.48    4.61
   0   8   2   74.97    4.49
   0  -8  -1    0.04    0.41
   0  -8  -1    1.28    0.41
   0   8   1    1.56    0.45
   0   8   1    0.53    0.49
   0  -8   0  105.34    6.21
   0  -8   0   96.66    5.72
   0   8   0  103.53    6.13
   0   8   0  101.02    5.97
   0  -8   1  120.65    7.12
   0  -8   1  118.47    6.95
   0   8  -1  122.13    7.20
   0   8  -1  129.25    7.61
   0  -8   2  246.23   14.32
   0  -8   2  255.24   14.85
   0   8  -2  260.10   15.10
   0   8  -2  258.62   15.06
   0  -8   3   34.65    2.18
   0  -8   3   37.03    2.30
   0   8  -3   36.70    2.30
   0   8  -3   36.54    2.26
   0  -8   4  117.11    6.91
   0  -8   4  113.49    6.71
   0   8  -4  116.33    6.87
   0   8  -4  117.81    6.91
   0  -8   5  169.49    9.92
   0  -8   5  169.16    9.92
   0   8  -5  158.26    9.30
   0   8  -5  163.98    9.59
   0  -8   6   24.73    1.60
   0  -8   6   22.30    1.48
   0   8  -6   23.33    1.56
   0   8  -6   22.22    1.48
   0  -8   7   49.17    3.00
   0  -8   7   49.38    3.00
   0   8  -7   49.46    3.04
   0   8  -7   51.11    3.13
   0  -8   8   21.15    1.40
   0  -8   8   19.83    1.36
   0   8  -8   22.71    1.52
   0   8  -8   22.26    1.48
   0  -8   9    0.66    0.33
   0  -8   9    0.58    0.41
   0   8  -9    0.53    0.41
   0   8  -9    1.03    0.41
   0  -8  10    1.89    0.45
   0  -8  10    1.77    0.41
   0   8 -10    2.06    0.45
   0   8 -10    1.48    0.45
   0  -8  11   29.42    1.89
   0  -8  11   26.05    1.69
   0   8 -11   27.98    1.81
   0   8 -11   26.79    1.77
   0  -8  12  107.81    6.38
   0  -8  12  104.31    6.17
   0   8 -12  110.61    6.54
   0   8 -12  106.24    6.30
   0  -8  13    2.84    0.45
   0  -8  13    2.30    0.45
   0   8 -13    2.80    0.49
   0   8 -13    2.35    0.49
   0  -8  14   14.77    1.11
   0  -8  14   16.25    1.15
   0   8 -14   15.47    1.15
   0   8 -14   14.32    1.07
   0  -8  15   15.27    1.11
   0  -8  15   16.21    1.19
   0   8 -15   13.95    1.07
   0   8 -15   15.02    1.15
   0  -8  16    0.78    0.41
   0  -8  16    0.82    0.41
   0   8 -16   -0.04    0.41
   0   8 -16    0.45    0.45
   0  -8  17   22.34    1.52
   0  -8  17   26.75    1.77
   0   8 -17   23.17    1.56
   0   8 -17   23.66    1.65
   0  -8  18    1.69    0.45
   0  -8  18    1.65    0.45
   0   8 -18    1.73    0.45
   0   8 -18    0.82    0.49
   0  -8  19    2.02    0.45
   0  -8  19    1.40    0.45
   0   8 -19    0.70    0.45
   0   8 -19    1.03    0.41
   0  -8  20    0.91    0.53
   0  -8  20    1.03    0.41
   0  -8  21    3.95    0.66
   0  -8  21    4.53    0.58
   0   8 -21    3.70    0.62
   0   8 -21    3.54    0.58
   0   8 -22   10.49    0.95
   0   8 -22   12.96    1.07
   0  -8  23    2.18    0.53
   0  -8  23    3.04    0.49
   0   8 -23    3.58    0.58
   0   8 -23    1.81    0.53
   0  -8  24    3.54    0.58
   0  -8  24    3.62    0.53
   0   8 -24    3.29    0.58
   0   8 -24    3.17    0.62
   0  -8  25    1.85    0.45
   0  -8  25    1.15    0.49
   0   8 -25    1.36    0.58
   0   8 -25    2.06    0.49
   0  -8  26   -0.16    0.37
   0  -8  26    0.53    0.45
   0   8 -26   -0.04    0.45
   0   8 -26    0.04    0.53
   0  -8  27   -0.08    0.53
   0  -8  27    1.11    0.41
   0   8 -27    0.04    0.58
   0   8 -27    0.91    0.45
   0  -8  30   -0.12    0.37
   0   8 -30    0.91    0.95
   0  -8  31    0.25    0.66
   0  -8  31    0.66    0.37
   0   8 -31    0.62    0.95
   0   8 -31   -0.33    0.45
   0  -8  32   -0.33    0.37
   0  -8  32   -0.86    0.66
   0   8 -32   -0.21    0.45
   0   8 -32    0.74    0.99
   0  -8  33    0.04    0.37
   0  -8  33    0.70    0.66
   0   8 -33   -0.66    0.95
   0   8 -33   -0.12    0.45
   0  -8  34   -0.41    0.62
   0  -8  34   -0.33    0.37
   0   9  38    0.12    0.37
   0   9  38    0.45    0.29
   0   9  37    5.80    0.49
   0   9  37    8.48    0.91
   0  -9 -36    1.28    0.49
   0  -9 -36    0.53    0.29
   0  -9 -35    5.60    0.53
   0   9  34    1.44    0.33
   0   9  33    2.39    0.37
   0   9  33    3.62    0.66
   0  -9 -32   15.76    1.11
   0   9  32   15.47    1.07
   0   9  32   14.90    1.11
   0  -9 -31    5.31    0.53
   0  -9 -31    5.80    0.49
   0   9  31    5.39    0.66
   0   9  31    5.51    0.53
   0  -9 -30   15.31    0.99
   0  -9 -30   16.17    1.15
   0   9  30   12.76    0.91
   0   9  30   15.51    1.07
   0  -9 -29   10.08    0.70
   0  -9 -29    9.92    0.82
   0   9  29    9.67    0.74
   0   9  29    8.56    0.66
   0  -9 -28    7.90    0.70
   0   9  28    7.12    0.62
   0   9  28    6.34    0.53
   0  -9 -27    5.47    0.41
   0  -9 -27    6.95    0.66
   0   9  27    5.39    0.49
   0  -9 -26   23.41    1.56
   0  -9 -26   23.41    1.44
   0   9  26   23.54    1.52
   0   9  26   22.14    1.36
   0  -9 -25   46.21    2.84
   0  -9 -25   41.07    2.43
   0  -9 -24  184.55   10.70
   0  -9 -24  196.11   11.44
   0   9  24  197.68   11.52
   0   9  24  177.80   10.33
   0  -9 -23   13.91    1.07
   0   9  23   13.21    0.86
   0   9  23   15.39    1.07
   0  -9 -22    0.21    0.33
   0  -9 -22    0.33    0.41
   0   9  22   -0.12    0.29
   0   9  22   -0.37    0.33
   0  -9 -21   23.78    1.44
   0  -9 -21   28.56    1.85
   0   9  21   25.88    1.60
   0   9  21   27.40    1.73
   0  -9 -20    5.84    0.62
   0  -9 -20    6.54    0.53
   0   9  20    6.50    0.53
   0   9  20    7.37    0.62
   0  -9 -19   24.11    1.48
   0  -9 -19   23.74    1.56
   0   9  19   25.14    1.60
   0   9  19   21.97    1.40
   0  -9 -18    1.85    0.37
   0  -9 -18    1.60    0.41
   0   9  18    1.15    0.37
   0   9  18    1.48    0.33
   0  -9 -17  545.62   31.60
   0  -9 -17  543.57   31.40
   0   9  17  518.47   29.96
   0   9  17  524.23   30.33
   0  -9 -16   64.60    3.83
   0  -9 -16   60.53    3.66
   0   9  16   61.89    3.66
   0   9  16   65.47    3.91
   0  -9 -15  604.88   35.02
   0   9  15  583.89   33.74
   0   9  15  635.74   36.75
   0  -9 -14   51.15    3.13
   0  -9 -14   57.36    3.46
   0   9  14   55.06    3.33
   0   9  14   51.97    3.13
   0  -9 -13   31.56    1.98
   0  -9 -13   29.59    1.89
   0   9  13   27.40    1.77
   0   9  13   29.13    1.85
   0  -9 -12    0.41    0.37
   0  -9 -12   -0.16    0.37
   0   9  12    0.08    0.33
   0   9  12    0.53    0.49
   0  -9 -11   56.13    3.42
   0  -9 -11   53.08    3.21
   0   9  11   54.81    3.29
   0   9  11   53.16    3.21
   0  -9 -10  153.73    9.01
   0  -9 -10  166.94    9.75
   0   9  10  166.53    9.75
   0   9  10  160.44    9.38
   0  -9  -9  297.17   17.28
   0  -9  -9  280.59   16.29
   0   9   9  280.14   16.25
   0   9   9  301.45   17.49
   0  -9  -8   31.64    1.98
   0  -9  -8   34.56    2.18
   0   9   8   34.28    2.22
   0   9   8   33.45    2.10
   0  -9  -7   81.43    4.86
   0  -9  -7   88.10    5.23
   0   9   7   82.54    4.90
   0   9   7   92.71    5.51
   0  -9  -6   22.84    1.52
   0  -9  -6   20.08    1.32
   0   9   6   20.41    1.36
   0   9   6   22.84    1.60
   0  -9  -5    4.77    0.58
   0  -9  -5    5.76    0.58
   0   9   5    4.86    0.53
   0  -9  -4   35.02    2.18
   0  -9  -4   34.93    2.22
   0   9   4   30.66    1.98
   0   9   4   34.28    2.14
   0  -9  -3   32.84    2.10
   0  -9  -3   31.03    1.98
   0   9   3   32.22    2.06
   0   9   3   31.27    1.98
   0  -9  -2  308.69   17.94
   0  -9  -2  312.15   18.11
   0   9   2  318.90   18.52
   0   9   2  312.15   18.15
   0  -9  -1    1.48    0.41
   0  -9  -1    2.51    0.49
   0   9   1    2.43    0.53
   0   9   1    2.22    0.49
   0  -9   0   15.35    1.11
   0  -9   0   16.95    1.19
   0   9   0   15.88    1.11
   0   9   0   15.68    1.15
   0  -9   1    5.64    0.58
   0  -9   1    6.09    0.66
   0   9  -1    4.77    0.62
   0   9  -1    7.00    0.66
   0  -9   2  151.63    8.89
   0  -9   2  153.40    8.97
   0   9  -2  152.00    8.93
   0   9  -2  156.53    9.18
   0  -9   3   73.41    4.40
   0  -9   3   73.78    4.40
   0   9  -3   73.53    4.40
   0   9  -3   67.65    4.07
   0  -9   4   81.19    4.86
   0  -9   4   83.49    4.98
   0   9  -4   84.35    5.06
   0   9  -4   85.46    5.10
   0  -9   5    3.50    0.49
   0  -9   5    4.65    0.53
   0   9  -5    4.11    0.53
   0   9  -5    3.74    0.53
   0  -9   6   27.32    1.77
   0  -9   6   26.13    1.69
   0   9  -6   27.32    1.77
   0   9  -6   27.24    1.81
   0  -9   7   29.17    1.89
   0  -9   7   30.53    1.93
   0   9  -7   28.64    1.85
   0   9  -7   31.40    2.02
   0  -9   8   24.77    1.60
   0  -9   8   23.33    1.56
   0   9  -8   22.88    1.52
   0   9  -8   22.51    1.52
   0  -9   9  117.31    6.91
   0  -9   9  120.89    7.16
   0   9  -9  117.40    6.91
   0   9  -9  111.26    6.62
   0  -9  10    0.99    0.41
   0  -9  10   -0.62    0.33
   0   9 -10    0.58    0.41
   0   9 -10    0.29    0.41
   0  -9  11    0.08    0.37
   0  -9  11    0.29    0.41
   0   9 -11   -0.37    0.41
   0   9 -11    1.03    0.41
   0  -9  12    3.42    0.49
   0  -9  12    2.47    0.49
   0   9 -12    2.26    0.49
   0   9 -12    2.88    0.49
   0  -9  13   36.91    2.35
   0  -9  13   38.97    2.47
   0   9 -13   35.80    2.26
   0   9 -13   36.09    2.35
   0  -9  14   16.01    1.19
   0  -9  14   15.43    1.15
   0   9 -14   15.43    1.19
   0   9 -14   14.20    1.11
   0  -9  15    3.58    0.58
   0  -9  15    3.70    0.53
   0   9 -15    4.32    0.58
   0   9 -15    5.10    0.66
   0  -9  16    4.20    0.58
   0  -9  16    4.16    0.58
   0   9 -16    3.87    0.58
   0   9 -16    4.32    0.66
   0  -9  17   -0.62    0.41
   0  -9  17   -0.29    0.41
   0   9 -17    0.00    0.45
   0   9 -17    0.37    0.49
   0  -9  18    8.23    0.82
   0  -9  18   10.04    0.91
   0   9 -18    8.31    0.78
   0   9 -18    9.01    0.86
   0  -9  19    2.35    0.49
   0  -9  19    3.00    0.53
   0   9 -19    3.04    0.58
   0   9 -19    1.98    0.49
   0  -9  20   11.32    0.99
   0  -9  20    9.67    0.86
   0   9 -20   10.70    0.91
   0   9 -20   11.77    1.03
   0  -9  21   -0.29    0.53
   0  -9  21    0.08    0.41
   0   9 -21   -0.49    0.53
   0   9 -21   -0.41    0.45
   0  -9  22   -0.04    0.41
   0   9 -22   -1.19    0.53
   0   9 -22   -0.74    0.45
   0  -9  25    3.87    0.62
   0  -9  25    4.03    0.58
   0   9 -25    3.79    0.66
   0  -9  26   -0.04    0.37
   0  -9  26    0.04    0.45
   0   9 -26   -0.37    0.49
   0   9 -26    0.45    0.45
   0  -9  27    0.99    0.41
   0  -9  27    1.65    0.53
   0   9 -27    0.95    0.58
   0   9 -27    0.78    0.49
   0  -9  28    0.12    0.37
   0  -9  28    0.12    0.49
   0   9 -28    0.62    0.49
   0   9 -28    1.03    0.58
   0  -9  29    0.91    0.41
   0  -9  29    1.69    0.58
   0   9 -29    0.41    0.62
   0   9 -29    2.30    0.58
   0  -9  30    0.08    0.49
   0  -9  30    0.08    0.37
   0   9 -30    0.21    0.49
   0   9 -30   -0.12    0.58
   0  -9  31    0.45    0.37
   0   9 -31    0.41    0.49
   0   9 -31   -0.29    0.95
   0  -9  32   -0.04    0.70
   0  -9  32   -0.33    0.37
   0   9 -32    1.36    0.53
   0   9 -32   -0.86    0.95
   0  -9  33    0.74    0.70
   0  -9  33    0.21    0.37
   0  10  37    1.98    0.33
   0 -10 -36   17.04    1.19
   0  10  36   18.06    1.40
   0  10  36   17.73    1.19
   0 -10 -35    0.78    0.33
   0  10  35    1.85    0.62
   0 -10 -34    4.32    0.45
   0 -10 -34    4.98    0.53
   0  10  34    4.57    0.66
   0  10  34    4.94    0.49
   0 -10 -33    2.30    0.37
   0 -10 -33    3.54    0.45
   0  10  33    2.80    0.41
   0  10  33    2.96    0.58
   0 -10 -32   13.78    1.03
   0 -10 -32   13.74    0.91
   0  10  32   11.69    0.86
   0  10  32   12.76    0.91
   0 -10 -31   21.81    1.36
   0 -10 -31   23.21    1.52
   0  10  31   23.04    1.48
   0  10  31   19.96    1.32
   0 -10 -30    8.97    0.78
   0 -10 -30    7.41    0.53
   0  10  30    8.72    0.70
   0 -10 -29   -0.29    0.25
   0 -10 -29    0.33    0.37
   0  10  29    0.37    0.33
   0  10  29   -0.29    0.29
   0 -10 -28    7.37    0.70
   0 -10 -28    8.07    0.58
   0  10  28    8.23    0.70
   0  10  28    8.39    0.66
   0 -10 -27    2.22    0.45
   0 -10 -27    1.48    0.29
   0  10  27    1.73    0.33
   0  10  27    2.59    0.41
   0 -10 -26    3.21    0.37
   0 -10 -26    2.96    0.49
   0  10  26    3.83    0.41
   0  10  26    3.42    0.45
   0 -10 -25   48.76    3.00
   0 -10 -25   46.70    2.76
   0  10  25   47.16    2.96
   0 -10 -24   64.23    3.87
   0 -10 -24   65.34    3.83
   0  10  24   64.31    3.87
   0  10  24   62.30    3.66
   0 -10 -23    3.42    0.53
   0 -10 -23    3.04    0.45
   0  10  23    2.47    0.37
   0  10  23    3.66    0.49
   0 -10 -22  147.89    8.60
   0 -10 -22  152.25    8.93
   0  10  22  160.35    9.38
   0  10  22  154.06    8.97
   0 -10 -21   21.19    1.44
   0 -10 -21   22.38    1.40
   0  10  21   22.75    1.44
   0  10  21   22.10    1.48
   0 -10 -20  174.10   10.20
   0 -10 -20  174.22   10.12
   0  10  20  170.89    9.92
   0  10  20  181.92   10.62
   0 -10 -19   12.55    0.91
   0 -10 -19   13.29    1.03
   0  10  19   13.00    0.95
   0  10  19   12.84    0.91
   0 -10 -18  107.23    6.34
   0 -10 -18  107.27    6.30
   0  10  18  104.27    6.13
   0  10  18  103.82    6.13
   0 -10 -17   11.52    0.86
   0 -10 -17   11.44    0.91
   0  10  17   12.39    0.91
   0  10  17   11.44    0.86
   0 -10 -16   35.22    2.22
   0  10  16   37.07    2.30
   0  10  16   38.88    2.43
   0 -10 -15   24.07    1.56
   0 -10 -15   21.19    1.44
   0  10  15   21.36    1.44
   0  10  15   21.60    1.44
   0 -10 -14   10.49    0.82
   0 -10 -14    8.76    0.74
   0  10  14    9.13    0.82
   0  10  14    8.27    0.70
   0 -10 -13    3.62    0.49
   0 -10 -13    3.42    0.49
   0  10  13    2.22    0.53
   0  10  13    3.58    0.45
   0 -10 -12   16.75    1.19
   0 -10 -12   15.31    1.07
   0  10  12   16.83    1.15
   0  10  12   14.94    1.11
   0 -10 -11    3.04    0.49
   0 -10 -11    2.92    0.45
   0  10  11    2.47    0.58
   0  10  11    2.92    0.45
   0 -10 -10   54.48    3.29
   0 -10 -10   57.61    3.50
   0  10  10   53.95    3.29
   0  10  10   52.55    3.21
   0 -10  -9    3.04    0.49
   0 -10  -9    3.09    0.49
   0  10   9    3.04    0.45
   0  10   9    3.00    0.62
   0 -10  -8   11.19    0.86
   0 -10  -8   10.99    0.86
   0  10   8   11.44    0.86
   0  10   8   11.97    1.03
   0 -10  -7   43.99    2.72
   0 -10  -7   37.90    2.35
   0  10   7   40.57    2.51
   0  10   7   42.84    2.67
   0 -10  -6   46.25    2.84
   0 -10  -6   43.66    2.67
   0  10   6   46.09    2.84
   0  10   6   45.14    2.84
   0 -10  -5   32.51    2.06
   0 -10  -5   30.24    1.93
   0  10   5   33.00    2.10
   0  10   5   27.61    1.81
   0 -10  -4   57.61    3.50
   0 -10  -4   57.32    3.46
   0  10   4   59.25    3.58
   0  10   4   52.59    3.21
   0 -10  -3   77.19    4.61
   0 -10  -3   76.70    4.61
   0  10   3   72.96    4.40
   0  10   3   78.63    4.69
   0 -10  -2   12.14    0.95
   0 -10  -2   11.73    0.91
   0  10   2   11.52    0.91
   0  10   2   11.03    0.91
   0 -10  -1  179.65   10.49
   0 -10  -1  179.36   10.49
   0  10   1  175.04   10.29
   0  10   1  180.97   10.58
   0  10   0  120.32    7.08
   0  10   0  123.53    7.32
   0 -10   1   96.04    5.68
   0 -10   1  100.24    5.97
   0  10  -1  100.81    5.97
   0  10  -1  108.01    6.42
   0 -10   2    4.20    0.53
   0 -10   2    3.50    0.49
   0  10  -2    3.70    0.49
   0  10  -2    2.63    0.53
   0 -10   3  146.49    8.60
   0 -10   3  146.86    8.64
   0  10  -3  150.23    8.81
   0  10  -3  147.93    8.72
   0 -10   4    6.34    0.66
   0 -10   4    6.50    0.62
   0  10  -4    5.88    0.70
   0  10  -4    6.13    0.62
   0 -10   5   25.51    1.69
   0 -10   5   25.14    1.65
   0  10  -5   24.36    1.60
   0  10  -5   24.11    1.65
   0 -10   6   -0.41    0.37
   0 -10   6    0.21    0.37
   0  10  -6   -0.12    0.37
   0  10  -6    0.66    0.45
   0 -10   7    1.52    0.41
   0 -10   7    1.28    0.45
   0  10  -7    1.19    0.41
   0  10  -7    1.89    0.49
   0 -10   8    6.13    0.66
   0 -10   8    6.30    0.70
   0  10  -8    6.54    0.66
   0  10  -8    6.71    0.74
   0 -10   9    2.84    0.49
   0 -10   9    3.25    0.58
   0  10  -9    2.18    0.49
   0  10  -9    3.50    0.58
   0 -10  10    0.41    0.41
   0 -10  10    0.00    0.45
   0  10 -10    0.16    0.45
   0  10 -10    0.58    0.49
   0 -10  11   28.10    1.85
   0 -10  11   26.21    1.77
   0  10 -11   26.79    1.77
   0  10 -11   27.28    1.85
   0 -10  12   34.89    2.22
   0 -10  12   35.06    2.26
   0  10 -12   33.21    2.14
   0  10 -12   34.03    2.22
   0 -10  13   30.20    1.98
   0 -10  13   29.22    1.93
   0  10 -13   29.67    1.98
   0  10 -13   29.67    1.98
   0 -10  14    0.95    0.45
   0 -10  14    1.52    0.49
   0  10 -14    1.48    0.49
   0  10 -14    0.62    0.49
   0 -10  15    0.58    0.41
   0 -10  15    0.33    0.45
   0  10 -15    0.66    0.45
   0  10 -15    0.78    0.49
   0 -10  16   -0.25    0.41
   0 -10  16    0.37    0.45
   0  10 -16    0.78    0.49
   0  10 -16    0.62    0.45
   0 -10  17    0.37    0.45
   0  10 -17    0.25    0.53
   0 -10  19   -0.16    0.41
   0 -10  20    7.41    0.74
   0 -10  20    9.63    0.86
   0  10 -20    8.60    0.91
   0  10 -21    4.20    0.70
   0  10 -21    5.31    0.70
   0 -10  22    1.98    0.45
   0 -10  22    1.85    0.58
   0  10 -22    1.15    0.58
   0  10 -22    0.99    0.53
   0 -10  23    0.33    0.41
   0 -10  23   -0.91    0.53
   0  10 -23    0.21    0.49
   0  10 -23   -0.16    0.53
   0 -10  24    1.19    0.41
   0 -10  24    1.03    0.49
   0  10 -24    0.70    0.49
   0  10 -24    0.74    0.49
   0 -10  25   -0.62    0.45
   0 -10  25    0.00    0.37
   0  10 -25    0.58    0.49
   0  10 -25    0.53    0.49
   0 -10  26    1.89    0.49
   0 -10  26    1.60    0.53
   0  10 -26    1.07    0.58
   0  10 -26    2.39    0.58
   0 -10  27    0.21    0.49
   0 -10  27    0.62    0.41
   0  10 -27    0.00    0.49
   0  10 -27    0.00    0.53
   0 -10  28    0.16    0.49
   0 -10  28    0.58    0.41
   0  10 -28   -0.70    0.49
   0  10 -28   -0.41    0.53
   0 -10  29    2.30    0.49
   0 -10  29    1.11    0.58
   0  10 -29    0.41    0.62
   0  10 -29    2.30    0.62
   0 -10  30    2.22    0.58
   0 -10  30    1.98    0.45
   0  10 -30    1.52    0.58
   0  10 -30    0.33    0.62
   0 -10  31   -0.62    0.49
   0 -10  31   -0.12    0.41
   0  10 -31    0.49    0.58
   0  10 -31    0.62    0.49
   0 -10  32   -0.21    0.37
   0 -10  33   -0.04    0.70
   0 -10  33   -0.66    0.41
   0  11  38    6.38    0.95
   0  11  38    6.50    0.62
   0 -11 -37   -0.08    0.29
   0 -11 -37    0.37    0.49
   0  11  37   -0.41    0.33
   0  11  37   -0.37    0.66
   0 -11 -36   12.43    0.86
   0 -11 -36   13.91    1.03
   0  11  36   12.43    0.91
   0  11  36   11.44    0.99
   0 -11 -35    0.29    0.33
   0 -11 -35    0.45    0.37
   0  11  35   -0.08    0.53
   0  11  35   -0.08    0.29
   0 -11 -34   12.67    0.86
   0 -11 -34   10.37    0.82
   0  11  34   12.06    0.91
   0  11  34   10.04    0.82
   0 -11 -33    1.32    0.37
   0 -11 -33    1.23    0.33
   0  11  33    1.40    0.41
   0  11  33    0.45    0.33
   0 -11 -32    6.42    0.66
   0 -11 -32    4.77    0.41
   0  11  32    5.51    0.53
   0  11  32    6.05    0.66
   0 -11 -31    3.42    0.49
   0 -11 -31    2.10    0.33
   0  11  31    2.72    0.41
   0 -11 -30    0.08    0.25
   0 -11 -30    0.00    0.37
   0  11  30    0.00    0.33
   0  11  30    0.29    0.33
   0 -11 -29    2.22    0.33
   0 -11 -29    3.21    0.49
   0  11  29    2.55    0.41
   0  11  29    2.55    0.37
   0 -11 -28    9.22    0.82
   0 -11 -28    9.34    0.66
   0  11  28    8.81    0.66
   0  11  28    9.79    0.78
   0 -11 -27   23.29    1.44
   0 -11 -27   24.48    1.65
   0  11  27   23.25    1.52
   0  11  27   24.81    1.56
   0 -11 -26    4.40    0.58
   0 -11 -26    5.64    0.49
   0  11  26    6.30    0.62
   0  11  26    5.84    0.49
   0 -11 -25   11.07    0.91
   0 -11 -25   12.47    0.86
   0  11  25   12.06    0.91
   0  11  25   10.49    0.86
   0 -11 -24    7.74    0.58
   0 -11 -24    9.30    0.82
   0  11  24    7.61    0.62
   0  11  24    8.89    0.78
   0 -11 -23   22.59    1.52
   0 -11 -23   23.00    1.44
   0  11  23   24.11    1.60
   0  11  23   24.61    1.56
   0 -11 -22    1.73    0.45
   0 -11 -22    2.02    0.41
   0  11  22    1.19    0.41
   0  11  22    1.93    0.41
   0 -11 -21    6.71    0.70
   0 -11 -21    7.41    0.66
   0  11  21    6.91    0.62
   0  11  21    7.53    0.70
   0 -11 -20    1.03    0.41
   0 -11 -20    0.99    0.45
   0  11  20    0.95    0.41
   0  11  20    0.99    0.37
   0 -11 -19   22.88    1.48
   0 -11 -19   22.34    1.52
   0  11  19   23.41    1.56
   0  11  19   21.56    1.40
   0 -11 -18    1.15    0.41
   0 -11 -18    0.74    0.41
   0  11  18    0.99    0.45
   0  11  18    1.11    0.37
   0 -11 -17   -0.16    0.41
   0  11  17    0.62    0.62
   0  11  17    0.49    0.33
   0 -11 -16    5.93    0.66
   0 -11 -16    5.39    0.58
   0  11  16    5.27    0.66
   0  11  16    5.31    0.58
   0 -11 -15    0.86    0.41
   0 -11 -15    0.58    0.41
   0  11  15    1.36    0.53
   0  11  15   -0.16    0.33
   0 -11 -14  561.26   32.51
   0 -11 -14  571.14   33.04
   0  11  14  559.20   32.34
   0  11  14  578.13   33.41
   0 -11 -13   11.19    0.86
   0 -11 -13   10.45    0.86
   0  11  13   10.74    0.91
   0  11  13   10.99    0.86
   0 -11 -12  153.56    9.01
   0 -11 -12  157.64    9.22
   0  11  12  155.91    9.13
   0  11  12  162.08    9.51
   0 -11 -11  149.12    8.76
   0 -11 -11  148.59    8.72
   0  11  11  150.56    8.85
   0  11  11  150.40    8.81
   0 -11 -10   64.73    3.91
   0 -11 -10   63.33    3.83
   0  11  10   67.57    4.07
   0  11  10   62.83    3.79
   0 -11  -9    0.66    0.37
   0 -11  -9    0.33    0.41
   0  11   9    0.16    0.49
   0  11   9    0.37    0.33
   0 -11  -8    7.20    0.70
   0 -11  -8    6.95    0.66
   0  11   8    7.45    0.78
   0  11   8    6.25    0.62
   0 -11  -7   27.82    1.81
   0 -11  -7   28.15    1.81
   0  11   7   28.68    1.85
   0  11   7   29.46    1.93
   0 -11  -6   34.24    2.18
   0 -11  -6   35.31    2.22
   0  11   6   38.80    2.55
   0  11   6   31.40    2.02
   0 -11  -5  150.77    8.85
   0 -11  -5  166.49    9.79
   0  11   5  159.82    9.38
   0  11   5  145.87    8.60
   0 -11  -4   56.91    3.50
   0 -11  -4   53.66    3.29
   0  11   4   53.33    3.25
   0  11   4   51.27    3.17
   0 -11  -3   10.49    0.82
   0 -11  -3    9.05    0.82
   0  11   3   11.15    0.91
   0  11   3   10.08    0.86
   0 -11  -2  291.16   16.95
   0 -11  -2  282.89   16.46
   0  11   2  288.94   16.83
   0  11   2  274.38   16.01
   0 -11  -1   12.39    0.99
   0 -11  -1   12.96    0.99
   0  11   1   10.78    0.95
   0  11   1   12.47    0.99
   0  11   0   40.82    2.55
   0  11   0   42.26    2.67
   0 -11   1   20.16    1.40
   0 -11   1   18.97    1.32
   0  11  -1   19.67    1.36
   0  11  -1   19.50    1.40
   0 -11   2    0.70    0.37
   0 -11   2    0.62    0.41
   0  11  -2    0.08    0.37
   0  11  -2    0.49    0.45
   0 -11   3   19.79    1.36
   0 -11   3   20.74    1.44
   0  11  -3   18.85    1.32
   0  11  -3   21.11    1.52
   0 -11   4    7.00    0.70
   0 -11   4    6.25    0.66
   0  11  -4    6.95    0.78
   0  11  -4    5.64    0.62
   0 -11   5    0.58    0.41
   0 -11   5    0.12    0.37
   0  11  -5    0.21    0.49
   0  11  -5    0.08    0.41
   0 -11   6   25.22    1.69
   0 -11   6   24.85    1.65
   0  11  -6   25.43    1.77
   0  11  -6   25.72    1.73
   0 -11   7  175.66   10.33
   0 -11   7  174.76   10.25
   0  11  -7  180.93   10.62
   0  11  -7  178.25   10.49
   0 -11   8   61.68    3.79
   0 -11   8   60.73    3.70
   0  11  -8   58.84    3.62
   0  11  -8   61.10    3.79
   0 -11   9   84.35    5.10
   0 -11   9   85.59    5.14
   0  11  -9   80.44    4.90
   0  11  -9   82.71    4.98
   0 -11  10   16.42    1.23
   0 -11  10   17.41    1.32
   0  11 -10   14.69    1.19
   0  11 -10   16.83    1.28
   0 -11  11    0.53    0.49
   0 -11  11    0.91    0.45
   0  11 -11    2.22    0.58
   0  11 -11    1.19    0.53
   0 -11  14   10.37    0.95
   0 -11  14    8.60    0.86
   0  11 -14    7.32    0.91
   0  11 -14    9.59    0.91
   0 -11  15    2.92    0.58
   0 -11  15    3.25    0.58
   0  11 -15    2.63    0.53
   0  11 -15    3.70    0.66
   0 -11  16    2.51    0.53
   0 -11  16    2.47    0.49
   0  11 -16    3.58    0.66
   0  11 -16    2.22    0.53
   0 -11  17    2.39    0.53
   0 -11  17    2.88    0.53
   0  11 -17    2.14    0.53
   0  11 -17    3.21    0.62
   0 -11  18   26.87    1.85
   0 -11  18   33.54    2.22
   0  11 -18   32.51    2.22
   0  11 -18   26.95    1.85
   0 -11  19    0.95    0.45
   0 -11  19    0.49    0.41
   0  11 -19   -0.04    0.45
   0  11 -19    0.58    0.53
   0 -11  20    4.86    0.66
   0 -11  20    6.21    0.70
   0  11 -20    4.28    0.66
   0  11 -20    5.88    0.78
   0 -11  21    0.29    0.41
   0 -11  21    0.41    0.41
   0  11 -21    0.95    0.53
   0  11 -21    0.21    0.41
   0 -11  22    0.33    0.53
   0 -11  22   -0.53    0.41
   0  11 -22    0.25    0.49
   0  11 -22   -0.66    0.53
   0 -11  23    1.44    0.58
   0 -11  23    0.86    0.45
   0  11 -23    0.66    0.53
   0  11 -23    0.91    0.53
   0 -11  24    0.62    0.53
   0 -11  24    0.37    0.41
   0  11 -24    0.29    0.49
   0  11 -24    0.08    0.53
   0 -11  25    1.03    0.53
   0 -11  25    1.48    0.45
   0  11 -25    2.18    0.62
   0  11 -25    1.32    0.58
   0 -11  26    0.70    0.49
   0 -11  26    1.85    0.45
   0  11 -26    1.73    0.53
   0  11 -26    0.74    0.53
   0 -11  27    0.41    0.41
   0 -11  27   -0.78    0.45
   0  11 -27    0.86    0.53
   0  11 -27    0.86    0.53
   0 -11  28   -0.12    0.49
   0 -11  28    0.41    0.41
   0  11 -28    0.66    0.53
   0  11 -28    0.29    0.58
   0 -11  29    0.95    0.53
   0 -11  29    0.99    0.45
   0  11 -29    0.21    0.58
   0  11 -29    1.93    0.58
   0 -11  30    1.40    0.58
   0 -11  30    1.93    0.49
   0  11 -30    0.45    0.62
   0  11 -30    1.85    0.62
   0 -11  31    0.41    0.58
   0 -11  31    0.95    0.45
   0  11 -31    0.95    0.58
   0  11 -31    0.25    0.62
   0 -11  32   -0.45    0.53
   0 -11  32    0.00    0.41
   0  12  38   12.47    0.99
   0  12  38    9.79    0.99
   0  12  37    0.49    0.37
   0  12  37    0.29    0.58
   0 -12 -36   -0.21    0.37
   0  12  36   -0.74    0.33
   0  12  36    0.25    0.45
   0 -12 -35   14.77    0.99
   0 -12 -35   15.18    1.15
   0  12  35   13.13    0.95
   0  12  35   11.36    0.86
   0 -12 -34    2.10    0.29
   0 -12 -34    2.96    0.49
   0  12  34    2.06    0.41
   0  12  34    2.02    0.45
   0 -12 -33    2.72    0.29
   0 -12 -33    3.09    0.45
   0  12  33    3.25    0.45
   0  12  33    3.13    0.41
   0 -12 -32    0.78    0.41
   0 -12 -32    0.45    0.25
   0  12  32    0.41    0.33
   0  12  32    0.53    0.33
   0 -12 -31    0.70    0.25
   0 -12 -31    0.66    0.41
   0  12  31    0.16    0.33
   0  12  31   -0.29    0.33
   0 -12 -30    5.43    0.45
   0 -12 -30    4.73    0.62
   0  12  30    7.00    0.66
   0  12  30    5.43    0.49
   0 -12 -29    0.82    0.41
   0 -12 -29    0.08    0.29
   0  12  29   -0.08    0.29
   0  12  29   -0.29    0.33
   0 -12 -28   12.06    0.82
   0 -12 -28   13.54    1.07
   0  12  28   11.52    0.82
   0  12  28   11.97    0.95
   0 -12 -27    0.70    0.41
   0 -12 -27    0.70    0.33
   0  12  27    0.16    0.29
   0  12  27    0.66    0.37
   0 -12 -26   33.66    2.18
   0 -12 -26   33.62    2.10
   0  12  26   29.87    1.85
   0  12  26   33.21    2.10
   0 -12 -25   65.67    3.99
   0 -12 -25   57.98    3.42
   0  12  25   67.52    4.07
   0  12  25   63.49    3.79
   0 -12 -24    2.80    0.53
   0 -12 -24    1.81    0.37
   0  12  24    1.98    0.45
   0  12  24    2.30    0.41
   0 -12 -23    7.90    0.66
   0 -12 -23    8.93    0.82
   0  12  23    7.69    0.66
   0  12  23    8.15    0.74
   0 -12 -22    4.28    0.62
   0 -12 -22    4.73    0.53
   0  12  22    4.90    0.53
   0  12  22    4.61    0.58
   0 -12 -21    1.40    0.45
   0 -12 -21    1.73    0.49
   0  12  21    0.86    0.41
   0  12  21    0.66    0.45
   0 -12 -20    5.88    0.62
   0 -12 -20    5.43    0.66
   0  12  20    6.62    0.66
   0  12  20    5.64    0.62
   0 -12 -19    0.41    0.45
   0 -12 -19    0.25    0.45
   0  12  19    0.70    0.41
   0  12  19   -0.16    0.45
   0 -12 -18    0.53    0.45
   0 -12 -18    0.12    0.53
   0  12  18    0.62    0.37
   0 -12 -17   32.55    2.06
   0 -12 -17   31.97    2.06
   0  12  17   34.61    2.18
   0  12  17   32.75    2.10
   0 -12 -16   31.56    2.06
   0 -12 -16   33.12    2.10
   0  12  16   30.78    1.98
   0  12  16   32.01    2.06
   0 -12 -15   63.86    3.87
   0 -12 -15   61.85    3.79
   0  12  15   59.58    3.62
   0  12  15   63.49    3.87
   0 -12 -14   39.17    2.47
   0 -12 -14   36.66    2.30
   0  12  14   36.83    2.30
   0  12  14   38.27    2.43
   0 -12 -13  117.89    6.95
   0 -12 -13  116.00    6.87
   0  12  13  126.61    7.49
   0  12  13  119.99    7.08
   0 -12 -12  155.01    9.13
   0 -12 -12  160.23    9.38
   0  12  12  155.99    9.18
   0  12  12  163.52    9.59
   0 -12 -11   29.50    1.93
   0 -12 -11   27.82    1.85
   0  12  11   30.08    1.98
   0  12  11   29.38    1.89
   0 -12 -10   70.08    4.24
   0 -12 -10   67.44    4.07
   0  12  10   69.87    4.24
   0  12  10   71.35    4.32
   0 -12  -9   30.41    1.98
   0 -12  -9   32.01    2.10
   0  12   9   30.82    1.98
   0  12   9   29.67    1.98
   0 -12  -8    0.00    0.41
   0 -12  -8    0.53    0.41
   0  12   8    0.49    0.37
   0  12   8    0.41    0.58
   0 -12  -7   73.98    4.49
   0 -12  -7   73.24    4.40
   0  12   7   74.93    4.53
   0  12   7   76.21    4.61
   0 -12  -6   33.70    2.14
   0 -12  -6   33.91    2.18
   0  12   6   34.40    2.26
   0  12   6   34.69    2.22
   0 -12  -5   93.74    5.60
   0 -12  -5   89.17    5.31
   0  12   5   89.83    5.35
   0  12   5  108.26    6.50
   0 -12  -4  201.21   11.81
   0 -12  -4  190.23   11.15
   0  12   4  178.58   10.49
   0  12   4  199.12   11.64
   0 -12  -3   87.85    5.27
   0 -12  -3   93.45    5.60
   0  12   3   80.98    4.90
   0  12   3   87.77    5.27
   0 -12  -2    6.38    0.70
   0 -12  -2    6.62    0.66
   0  12   2    5.80    0.70
   0  12   2    6.54    0.66
   0 -12  -1   14.77    1.11
   0 -12  -1   15.22    1.11
   0  12   1   14.98    1.11
   0  12   1   13.83    1.11
   0  12   0   43.04    2.67
   0  12   0   41.81    2.67
   0 -12   1    0.12    0.37
   0 -12   1    1.07    0.45
   0  12  -1    0.45    0.53
   0  12  -1    1.23    0.41
   0 -12   2   26.33    1.77
   0 -12   2   26.42    1.77
   0  12  -2   26.83    1.85
   0  12  -2   26.75    1.77
   0 -12   3    0.25    0.41
   0 -12   3    0.33    0.41
   0  12  -3    0.49    0.53
   0  12  -3    0.12    0.41
   0 -12   4   -0.04    0.41
   0 -12   4    0.49    0.45
   0  12  -4    0.00    0.53
   0  12  -4    0.74    0.45
   0 -12   5    0.74    0.41
   0  12  -5    0.37    0.53
   0 -12   8    7.53    0.86
   0 -12   8   10.08    0.91
   0  12  -8    9.59    0.91
   0  12  -8    7.37    0.95
   0 -12   9    1.85    0.58
   0 -12   9    0.91    0.45
   0  12  -9    1.44    0.53
   0  12  -9    1.32    0.58
   0 -12  10   12.88    1.03
   0 -12  10   12.34    1.07
   0  12 -10   12.30    1.11
   0  12 -10   12.84    1.07
   0 -12  11    0.00    0.41
   0 -12  11    0.78    0.49
   0  12 -11    0.29    0.49
   0  12 -11    0.37    0.53
   0 -12  12    0.70    0.49
   0 -12  12    1.36    0.45
   0  12 -12   -0.08    0.58
   0  12 -12    0.21    0.49
   0 -12  13    0.70    0.45
   0 -12  13    0.04    0.45
   0  12 -13    1.44    0.58
   0  12 -13    0.74    0.49
   0 -12  14    5.80    0.74
   0 -12  14    6.13    0.70
   0  12 -14    7.32    0.78
   0  12 -14    7.49    0.82
   0 -12  15    2.26    0.49
   0 -12  15    2.18    0.53
   0  12 -15    1.73    0.53
   0  12 -15    2.51    0.62
   0 -12  16    1.23    0.49
   0 -12  16    1.11    0.45
   0  12 -16    0.70    0.49
   0  12 -16    1.85    0.58
   0 -12  17    3.21    0.62
   0 -12  17    4.49    0.66
   0  12 -17    3.99    0.70
   0  12 -17    4.57    0.66
   0 -12  18    0.66    0.45
   0 -12  18    0.49    0.45
   0 -12  19    0.04    0.41
   0 -12  19   -0.74    0.45
   0  12 -19    0.58    0.45
   0  12 -19    0.29    0.53
   0  12 -20    0.33    0.45
   0  12 -20   -0.08    0.53
   0 -12  21    0.00    0.41
   0 -12  21    0.62    0.41
   0  12 -21    0.25    0.53
   0  12 -21    0.78    0.49
   0 -12  22   -0.04    0.41
   0 -12  22   -0.49    0.49
   0  12 -22   -0.21    0.49
   0  12 -22    0.33    0.53
   0 -12  23    0.78    0.41
   0 -12  23   -0.82    0.53
   0  12 -23    0.08    0.53
   0  12 -23    0.04    0.49
   0 -12  24   -0.41    0.53
   0 -12  24   -0.08    0.41
   0  12 -24   -0.25    0.53
   0  12 -24    0.45    0.53
   0 -12  25    0.21    0.41
   0 -12  25   -0.08    0.49
   0  12 -25    0.62    0.53
   0  12 -25   -0.45    0.49
   0 -12  26    0.37    0.49
   0 -12  26    0.25    0.41
   0  12 -26    0.45    0.53
   0  12 -26   -0.08    0.49
   0 -12  27   -0.16    0.49
   0 -12  27   -0.29    0.37
   0  12 -27   -0.66    0.49
   0  12 -27    0.00    0.49
   0 -12  28    0.62    0.41
   0 -12  28    0.91    0.53
   0  12 -28    0.00    0.53
   0  12 -28   -0.16    0.58
   0 -12  29    0.58    0.53
   0 -12  29    0.70    0.45
   0  12 -29    0.21    0.58
   0  12 -29    0.66    0.53
   0  12 -30   -0.74    0.58
   0  12 -30    0.29    0.53
   0  13  38    2.02    0.62
   0  13  38    1.60    0.45
   0  13  37    0.25    0.37
   0  13  37    1.03    0.45
   0 -13 -36    1.73    0.29
   0 -13 -36    1.23    0.45
   0  13  36    1.93    0.45
   0  13  36    2.72    0.45
   0 -13 -35   -0.29    0.41
   0 -13 -35    0.12    0.25
   0  13  35    0.08    0.37
   0 -13 -34    0.53    0.33
   0 -13 -34    0.00    0.41
   0  13  34   -0.16    0.33
   0  13  34   -0.25    0.37
   0 -13 -33    3.91    0.58
   0 -13 -33    2.30    0.33
   0  13  33    2.51    0.41
   0  13  33    1.81    0.41
   0 -13 -32   15.18    0.99
   0 -13 -32   17.12    1.28
   0  13  32   13.62    0.95
   0  13  32   17.20    1.23
   0 -13 -31    1.65    0.33
   0 -13 -31    1.36    0.41
   0  13  31    1.60    0.37
   0  13  31    2.30    0.45
   0 -13 -30    1.85    0.33
   0 -13 -30    2.18    0.49
   0  13  30    1.89    0.41
   0  13  30    1.69    0.37
   0 -13 -29   -0.29    0.41
   0 -13 -29    0.21    0.29
   0  13  29    0.37    0.33
   0  13  29    0.29    0.37
   0 -13 -28   17.86    1.15
   0 -13 -28   16.09    1.23
   0  13  28   16.58    1.19
   0  13  28   15.22    1.03
   0 -13 -27    0.53    0.45
   0 -13 -27    0.70    0.41
   0  13  27    0.91    0.41
   0  13  27    0.95    0.37
   0 -13 -26    0.00    0.29
   0 -13 -26    0.21    0.45
   0  13  26    0.45    0.37
   0  13  26    0.33    0.37
   0 -13 -25   10.58    0.95
   0 -13 -25   11.77    0.86
   0  13  25   12.18    0.91
   0  13  25   10.95    0.91
   0 -13 -24   23.21    1.52
   0 -13 -24   24.44    1.69
   0  13  24   20.53    1.44
   0  13  24   22.55    1.48
   0 -13 -23   43.21    2.72
   0 -13 -23   46.66    2.84
   0  13  23   46.74    2.84
   0  13  23   44.85    2.80
   0 -13 -22   18.93    1.28
   0 -13 -22   17.90    1.32
   0  13  22   17.24    1.23
   0  13  22   17.65    1.23
   0 -13 -21   15.68    1.19
   0 -13 -21   16.67    1.19
   0  13  21   15.27    1.15
   0  13  21   16.58    1.19
   0 -13 -20    3.04    0.58
   0 -13 -20    2.88    0.53
   0  13  20    3.04    0.49
   0  13  20    3.50    0.58
   0 -13 -19    0.62    0.49
   0 -13 -19    1.93    0.53
   0  13  19    1.77    0.45
   0 -13 -18   54.03    3.33
   0  13  18   53.70    3.29
   0  13  18   58.18    3.58
   0 -13 -17   12.80    0.99
   0 -13 -17   13.33    1.07
   0  13  17   13.66    1.11
   0  13  17   11.32    0.95
   0 -13 -16  120.61    7.12
   0 -13 -16  122.74    7.28
   0  13  16  130.36    7.69
   0  13  16  122.83    7.28
   0 -13 -15   13.46    1.03
   0 -13 -15   14.24    1.11
   0  13  15   15.10    1.19
   0  13  15   14.81    1.11
   0 -13 -14   66.82    4.07
   0 -13 -14   71.47    4.32
   0  13  14   66.58    4.03
   0  13  14   74.60    4.53
   0 -13 -13  104.19    6.21
   0 -13 -13  103.73    6.21
   0  13  13  112.42    6.67
   0  13  13   90.86    5.39
   0 -13 -12    5.18    0.62
   0 -13 -12    5.14    0.66
   0  13  12    4.98    0.62
   0  13  12    5.39    0.78
   0 -13 -11   20.24    1.40
   0 -13 -11   22.63    1.56
   0  13  11   21.03    1.44
   0  13  11   21.97    1.56
   0 -13 -10    5.06    0.66
   0 -13 -10    5.97    0.70
   0  13  10    5.64    0.78
   0  13  10    6.75    0.70
   0 -13  -9    6.25    0.70
   0 -13  -9    6.67    0.74
   0  13   9    4.90    0.74
   0  13   9    6.34    0.66
   0 -13  -8    0.12    0.41
   0 -13  -8   -0.82    0.45
   0  13   8    0.95    0.66
   0  13   8   -0.04    0.41
   0 -13  -7  121.35    7.20
   0 -13  -7  126.65    7.53
   0  13   7  123.20    7.28
   0  13   7  130.15    7.74
   0 -13  -6   99.37    5.93
   0 -13  -6   95.30    5.68
   0  13   6  103.12    6.13
   0  13   6   92.62    5.60
   0 -13  -5  125.34    7.41
   0 -13  -5  130.52    7.74
   0  13   5  140.56    8.39
   0  13   5  123.57    7.32
   0 -13  -4  103.69    6.17
   0 -13  -4  111.96    6.67
   0  13   4  104.39    6.21
   0  13   4  118.14    7.08
   0 -13  -3   20.04    1.44
   0 -13   1   74.73    4.53
   0 -13   1   69.95    4.28
   0  13  -1   69.21    4.28
   0  13  -1   77.77    4.69
   0 -13   2    8.93    0.86
   0 -13   2    9.18    0.86
   0  13  -2    8.93    0.82
   0  13  -2    7.94    0.91
   0 -13   3   72.17    4.36
   0 -13   3   69.62    4.24
   0  13  -3   68.06    4.16
   0  13  -3   67.07    4.16
   0 -13   4   12.02    0.99
   0 -13   4   13.17    1.11
   0  13  -4   14.73    1.15
   0  13  -4   12.80    1.15
   0 -13   5   15.72    1.19
   0 -13   5   15.43    1.23
   0  13  -5   15.88    1.23
   0  13  -5   15.27    1.28
   0 -13   6    0.86    0.49
   0 -13   6    0.37    0.45
   0  13  -6    0.70    0.62
   0  13  -6    0.16    0.45
   0 -13   7    0.21    0.45
   0 -13   7    1.11    0.49
   0  13  -7    0.70    0.58
   0  13  -7   -0.04    0.45
   0 -13   8    4.65    0.70
   0 -13   8    4.57    0.62
   0  13  -8    3.91    0.66
   0  13  -8    4.36    0.70
   0 -13   9    5.72    0.74
   0 -13   9    4.98    0.66
   0  13  -9    4.49    0.74
   0  13  -9    5.55    0.74
   0 -13  10    2.59    0.53
   0 -13  10    3.09    0.62
   0  13 -10    2.59    0.58
   0  13 -10    3.87    0.70
   0 -13  11    0.16    0.45
   0 -13  11    0.45    0.41
   0  13 -11    0.21    0.49
   0  13 -11    0.53    0.58
   0 -13  12    4.49    0.62
   0 -13  12    2.96    0.58
   0  13 -12    4.65    0.74
   0  13 -12    4.57    0.66
   0 -13  13   22.47    1.60
   0 -13  13   22.10    1.60
   0  13 -13   23.87    1.69
   0  13 -13   22.26    1.69
   0 -13  14   19.67    1.48
   0 -13  14   19.75    1.48
   0  13 -14   20.16    1.56
   0  13 -14   20.53    1.52
   0 -13  15   16.38    1.28
   0 -13  15   13.95    1.15
   0  13 -15   13.58    1.19
   0  13 -15   14.69    1.19
   0 -13  16   23.91    1.69
   0 -13  16   28.27    1.93
   0  13 -16   24.73    1.73
   0  13 -16   27.40    1.98
   0 -13  17    0.04    0.41
   0 -13  17   -0.04    0.45
   0  13 -17   -0.33    0.45
   0  13 -17   -0.29    0.53
   0 -13  18    0.99    0.45
   0 -13  18    0.53    0.45
   0  13 -18    0.49    0.49
   0  13 -18    0.62    0.58
   0 -13  19    3.09    0.62
   0 -13  19    4.40    0.62
   0  13 -19    3.17    0.66
   0  13 -19    2.22    0.58
   0 -13  20    1.03    0.45
   0 -13  20    0.62    0.45
   0  13 -20    0.16    0.53
   0  13 -20    0.78    0.49
   0 -13  21    1.60    0.49
   0 -13  21    1.03    0.45
   0  13 -21    1.56    0.49
   0  13 -21    1.81    0.62
   0 -13  22    0.08    0.41
   0 -13  22    0.25    0.41
   0  13 -22   -0.33    0.53
   0  13 -22   -0.74    0.53
   0 -13  23    0.62    0.58
   0 -13  23    0.91    0.41
   0  13 -23   -0.25    0.53
   0  13 -23    0.49    0.58
   0 -13  24    0.12    0.41
   0 -13  24    0.21    0.58
   0  13 -24    0.00    0.53
   0  13 -24   -0.12    0.58
   0 -13  25    0.41    0.58
   0 -13  25    0.29    0.41
   0  13 -25   -0.49    0.53
   0  13 -25   -0.21    0.53
   0 -13  27    0.12    0.41
   0 -13  27   -0.16    0.49
   0  13 -27   -0.45    0.53
   0  13 -27    0.53    0.53
   0 -13  28   -0.70    0.41
   0 -13  28   -0.37    0.49
   0  13 -28   -0.70    0.53
   0  13 -28   -0.16    0.53
   0 -13  29   -0.33    0.41
   0 -13  29   -0.16    0.53
   0  13 -29    0.33    0.58
   0  13 -29    0.08    0.58
   0 -13  30    0.58    0.53
   0 -13  30   -0.08    0.41
   0  14  37   -0.58    0.41
   0  14  37   -0.08    0.37
   0 -14 -36    1.19    0.29
   0 -14 -36    1.40    0.45
   0  14  36    0.66    0.37
   0  14  36    1.23    0.41
   0 -14 -35    1.69    0.49
   0 -14 -35    0.86    0.33
   0  14  35    1.48    0.45
   0  14  35    0.66    0.37
   0 -14 -34    0.21    0.29
   0 -14 -34    1.52    0.45
   0  14  34    1.07    0.37
   0  14  34    0.91    0.41
   0 -14 -33    3.95    0.58
   0 -14 -33    2.22    0.37
   0  14  33    3.74    0.53
   0  14  33    2.80    0.41
   0 -14 -32    1.48    0.33
   0 -14 -32    1.69    0.49
   0  14  32    1.48    0.41
   0  14  32    0.95    0.33
   0 -14 -31    1.93    0.33
   0 -14 -31    2.22    0.53
   0  14  31    1.73    0.45
   0  14  31    1.52    0.37
   0 -14 -30    4.94    0.62
   0 -14 -30    3.95    0.45
   0  14  30    3.66    0.49
   0  14  30    4.16    0.49
   0 -14 -29   11.64    0.82
   0 -14 -29   11.03    0.95
   0  14  29   11.81    0.95
   0 -14 -28    3.74    0.62
   0 -14 -28    2.72    0.49
   0  14  28    3.79    0.53
   0  14  28    3.21    0.45
   0 -14 -27   -0.12    0.33
   0 -14 -27   -0.33    0.41
   0  14  27    0.29    0.37
   0  14  27    0.16    0.37
   0 -14 -26    2.18    0.45
   0 -14 -26    1.03    0.37
   0  14  26    1.40    0.45
   0  14  26    1.52    0.45
   0 -14 -25   -0.58    0.41
   0 -14 -25    0.08    0.41
   0  14  25    0.29    0.41
   0  14  25    0.33    0.41
   0 -14 -24   57.03    3.54
   0 -14 -24   60.24    3.62
   0  14  24   57.90    3.58
   0  14  24   60.12    3.62
   0 -14 -23    7.04    0.70
   0 -14 -23    5.97    0.70
   0  14  23    5.39    0.66
   0  14  23    7.20    0.70
   0  14  22    1.77    0.53
   0  14  22    1.56    0.49
   0 -14 -21   48.10    2.92
   0  14  21   47.40    2.92
   0 -14 -20    1.07    0.49
   0  14  20    0.70    0.62
   0 -14 -18   25.43    1.77
   0 -14 -11   66.78    4.16
   0  14  11   70.36    4.32
   0 -14 -10    5.84    0.74
   0  14  10    6.13    0.70
   0 -14  -9   14.81    1.15
   0 -14  -9   15.92    1.23
   0  14   9   14.36    1.23
   0  14   9   14.98    1.15
   0 -14  -8    1.89    0.49
   0 -14  -8    3.00    0.58
   0  14   8    2.59    0.49
   0  14   8    1.60    0.74
   0 -14  -7   27.08    1.85
   0 -14  -7   27.20    1.81
   0  14   7   29.17    1.93
   0  14   7   27.16    1.93
   0 -14  -6   12.39    1.03
   0 -14  -6   12.80    1.03
   0  14   6   12.14    0.99
   0  14   6   12.88    1.19
   0 -14  -5    0.91    0.49
   0 -14  -5    1.23    0.45
   0  14   5    0.49    0.70
   0  14   5    0.41    0.41
   0 -14  -4    5.51    0.66
   0 -14  -4    4.94    0.70
   0  14   4    6.42    0.95
   0  14   4    4.11    0.62
   0 -14  -3  186.40   10.95
   0 -14  -3  190.52   11.19
   0 -14  -2   26.79    1.81
   0 -14  -2   30.49    2.06
   0  14   2   28.68    1.93
   0  14   2   26.54    1.85
   0 -14  -1    7.20    0.74
   0 -14  -1    7.00    0.78
   0  14   1    7.16    0.78
   0  14   1    6.21    0.82
   0 -14   0   34.56    2.26
   0 -14   0   34.85    2.26
   0  14   0   34.07    2.26
   0  14   0   33.45    2.18
   0 -14   1    5.35    0.70
   0 -14   1    4.57    0.62
   0  14  -1    5.80    0.78
   0  14  -1    5.27    0.66
   0 -14   2    5.60    0.70
   0 -14   2    5.72    0.70
   0  14  -2    6.05    0.82
   0  14  -2    5.02    0.66
   0 -14   3    0.25    0.49
   0 -14   3    2.39    0.49
   0  14  -3    0.53    0.58
   0  14  -3    1.19    0.49
   0 -14   4   27.36    1.89
   0 -14   4   26.79    1.81
   0  14  -4   27.65    1.93
   0  14  -4   23.99    1.69
   0 -14   5   92.71    5.55
   0 -14   5   90.36    5.47
   0  14  -5   88.18    5.39
   0  14  -5   88.88    5.39
   0 -14   6    0.78    0.49
   0 -14   6    1.15    0.53
   0  14  -6    1.93    0.53
   0  14  -6    1.40    0.62
   0 -14   7    2.76    0.58
   0 -14   7    2.55    0.58
   0  14  -7    2.35    0.66
   0  14  -7    2.10    0.53
   0 -14   8   12.76    1.07
   0 -14   8   15.97    1.32
   0  14  -8   13.78    1.19
   0  14  -8   13.17    1.11
   0 -14   9   10.45    0.95
   0 -14   9   11.60    1.07
   0  14  -9   12.39    1.11
   0  14  -9   11.64    1.03
   0 -14  10    8.85    0.86
   0 -14  10    7.98    0.82
   0  14 -10    6.50    0.82
   0  14 -10    7.98    0.82
   0 -14  11   -0.21    0.45
   0 -14  11    0.00    0.45
   0  14 -11   -0.16    0.53
   0  14 -11    0.12    0.49
   0 -14  12    3.70    0.62
   0 -14  12    4.03    0.66
   0  14 -12    3.25    0.62
   0  14 -12    4.16    0.70
   0 -14  13    2.22    0.58
   0 -14  13    0.74    0.49
   0  14 -13    1.19    0.62
   0  14 -13    1.69    0.53
   0 -14  14    0.78    0.45
   0 -14  14   -0.21    0.45
   0  14 -14    1.19    0.49
   0  14 -14    1.03    0.62
   0 -14  15   -0.16    0.45
   0 -14  15    0.00    0.41
   0  14 -15    0.21    0.45
   0  14 -15    0.16    0.53
   0 -14  16    5.64    0.74
   0 -14  16    5.10    0.70
   0  14 -16    6.13    0.82
   0  14 -16    6.58    0.78
   0 -14  17    0.21    0.45
   0 -14  17   -0.12    0.45
   0 -14  18    1.89    0.53
   0 -14  18    2.14    0.53
   0  14 -18    1.40    0.53
   0  14 -18    1.40    0.58
   0 -14  19    2.22    0.66
   0 -14  19    2.14    0.62
   0  14 -19    3.04    0.62
   0  14 -19    3.66    0.70
   0 -14  20    2.18    0.53
   0 -14  20    0.00    0.49
[truncated: 7,579,367 more chars]
